# Supplementary material for: Serial founder effects slow range expansion in an invasive social insect
Source: Nat Commun. 2024 Apr 29;15:3608. doi: 10.1038/s41467-024-47894-1 (PMC11058855; doi:10.1038/s41467-024-47894-1)
Supplement: Supplementary file 5 — Supplementary Data 1. [file 41467_2024_47894_MOESM5_ESM.xlsx]

## Sheet: SD1 Drone genotypes
Supplementary Data 1. The genotypes of 4642 Apis cerana drones sampled at drone congregation areas (DCAs) within Australia's invasive population, including the sample year, site and population region. Loci with missing data are indicated with zeros. Details for loci are given in Table S6. The csd alleles in this population are numbered 1-7.
Drone Sample ID	Year	DCA	Region	A107	Ac1	Ac26	Ac3	B124	Ac27	Ac32	Ac35	csd
1	2016	Edge Hill	Centre	172	202	138	316	219	136	72	125	5
2	2016	Edge Hill	Centre	172	202	138	314	219	136	72	125	2
3	2016	Edge Hill	Centre	0	202	144	314	217	136	74	125	4
4	2016	Edge Hill	Centre	172	204	138	314	219	122	72	125	3
5	2016	Edge Hill	Centre	0	202	0	318	219	136	76	125	2
6	2016	Edge Hill	Centre	169	202	144	318	219	136	72	127	2
7	2016	Edge Hill	Centre	172	202	144	316	219	136	72	125	4
8	2016	Edge Hill	Centre	172	202	138	314	217	136	80	125	3
9	2016	Edge Hill	Centre	169	202	138	314	219	136	76	125	5
10	2016	Edge Hill	Centre	172	202	138	318	219	136	76	125	5
11	2016	Edge Hill	Centre	0	202	138	318	219	136	76	125	2
12	2016	Edge Hill	Centre	0	202	144	318	217	136	74	125	3
13	2016	Edge Hill	Centre	172	202	144	318	219	136	72	127	3
14	2016	Edge Hill	Centre	0	202	144	318	219	136	76	125	2
15	2016	Edge Hill	Centre	172	202	132	314	219	136	72	127	3
16	2016	Edge Hill	Centre	0	202	144	314	219	136	76	125	2
17	2016	Edge Hill	Centre	169	202	144	314	219	136	72	127	2
18	2016	Edge Hill	Centre	172	202	144	314	219	136	72	125	5
19	2016	Edge Hill	Centre	172	202	138	314	217	122	72	125	6
20	2016	Edge Hill	Centre	172	202	138	318	217	136	72	125	3
21	2016	Edge Hill	Centre	172	202	138	314	219	136	76	125	5
22	2016	Edge Hill	Centre	172	202	138	0	217	136	72	125	3
23	2016	Edge Hill	Centre	172	202	144	314	217	136	74	125	2
24	2016	Edge Hill	Centre	172	202	148	314	217	136	74	125	2
25	2016	Edge Hill	Centre	172	202	144	316	219	136	72	125	4
26	2016	Edge Hill	Centre	172	202	144	318	219	122	76	125	1
27	2016	Edge Hill	Centre	0	202	132	314	217	136	72	125	2
28	2016	Edge Hill	Centre	172	202	144	314	217	136	72	125	5
29	2016	Edge Hill	Centre	169	202	138	314	217	136	80	125	3
30	2016	Edge Hill	Centre	172	202	138	316	219	136	72	125	4
31	2016	Edge Hill	Centre	172	202	144	314	217	136	74	125	7
32	2016	Edge Hill	Centre	172	202	144	314	219	136	72	125	2
33	2016	Edge Hill	Centre	169	202	138	318	219	136	76	125	2
34	2016	Edge Hill	Centre	0	202	144	318	219	136	72	125	3
35	2016	Edge Hill	Centre	172	202	144	314	217	136	74	125	3
36	2016	Edge Hill	Centre	172	202	144	314	219	136	76	125	5
37	2016	Edge Hill	Centre	172	202	138	314	217	136	72	125	2
38	2016	Edge Hill	Centre	172	202	132	318	217	136	72	125	4
39	2016	Edge Hill	Centre	169	202	138	314	217	136	80	125	3
40	2016	Edge Hill	Centre	169	202	138	314	219	136	76	125	2
41	2016	Edge Hill	Centre	172	202	132	314	217	0	74	125	4
42	2016	Edge Hill	Centre	172	202	132	314	217	0	72	125	4
43	2016	Edge Hill	Centre	172	202	144	0	0	0	76	125	1
44	2016	Edge Hill	Centre	172	202	144	314	217	136	72	125	5
45	2016	Edge Hill	Centre	169	202	144	314	219	136	72	127	2
46	2016	Edge Hill	Centre	172	202	138	314	217	136	72	125	5
47	2016	Edge Hill	Centre	172	202	138	316	219	136	72	125	5
48	2016	Edge Hill	Centre	172	202	138	314	219	136	74	125	4
49	2016	Edge Hill	Centre	172	204	138	314	217	122	72	125	1
50	2016	Edge Hill	Centre	172	202	138	314	217	136	80	125	3
51	2016	Edge Hill	Centre	172	202	144	318	217	136	72	125	6
52	2016	Edge Hill	Centre	172	202	144	314	217	136	74	125	4
53	2016	Edge Hill	Centre	172	202	144	314	217	136	74	125	2
54	2016	Edge Hill	Centre	169	202	144	314	217	136	72	125	4
55	2016	Edge Hill	Centre	172	202	144	314	217	136	74	125	2
56	2016	Edge Hill	Centre	0	202	144	318	219	136	76	125	2
57	2016	Edge Hill	Centre	169	202	138	314	219	0	72	125	7
58	2016	Edge Hill	Centre	172	202	138	314	217	0	0	0	7
59	2016	Edge Hill	Centre	0	202	132	314	217	136	72	125	2
60	2016	Edge Hill	Centre	172	202	144	314	217	122	72	125	2
61	2016	Edge Hill	Centre	172	202	144	318	217	136	74	125	3
62	2016	Edge Hill	Centre	172	202	144	314	217	136	72	125	4
63	2016	Edge Hill	Centre	172	202	132	314	217	136	74	125	4
64	2016	Edge Hill	Centre	172	202	132	314	219	136	72	127	3
65	2016	Edge Hill	Centre	172	202	144	318	219	136	72	127	3
66	2016	Edge Hill	Centre	172	202	144	314	219	136	72	125	4
67	2016	Edge Hill	Centre	172	202	148	314	219	136	74	125	4
68	2016	Edge Hill	Centre	172	202	0	314	217	136	74	125	2
69	2016	Edge Hill	Centre	172	202	144	318	219	136	72	127	3
70	2016	Edge Hill	Centre	172	202	138	314	219	136	74	125	3
71	2016	Edge Hill	Centre	172	202	144	318	217	136	72	131	7
72	2016	Edge Hill	Centre	169	204	144	314	217	136	74	125	4
73	2016	Edge Hill	Centre	172	202	138	318	217	136	72	125	2
74	2016	Edge Hill	Centre	172	202	144	314	219	136	72	125	5
75	2016	Edge Hill	Centre	169	202	144	314	219	136	72	125	3
76	2016	Edge Hill	Centre	172	202	0	314	217	136	74	125	2
77	2016	Edge Hill	Centre	172	202	148	314	219	0	0	0	2
78	2016	Edge Hill	Centre	0	202	144	314	219	136	76	125	5
79	2016	Edge Hill	Centre	172	202	144	314	219	136	74	125	4
80	2016	Edge Hill	Centre	169	204	144	314	217	136	76	125	1
81	2016	Edge Hill	Centre	172	202	144	318	219	0	72	125	2
82	2016	Edge Hill	Centre	0	202	144	314	217	136	72	125	2
83	2016	Edge Hill	Centre	0	202	144	0	219	136	76	125	5
84	2016	Edge Hill	Centre	172	202	144	314	219	136	72	125	5
85	2016	Edge Hill	Centre	169	202	144	318	219	136	76	125	2
86	2016	Edge Hill	Centre	169	202	132	314	219	136	72	127	3
87	2016	Edge Hill	Centre	169	202	144	318	219	136	76	125	5
88	2016	Edge Hill	Centre	172	202	144	318	219	136	72	127	2
89	2016	Edge Hill	Centre	172	202	138	314	219	0	0	0	5
90	2016	Edge Hill	Centre	0	202	138	314	219	136	72	125	4
91	2016	Edge Hill	Centre	172	202	138	314	217	136	74	125	2
92	2016	Edge Hill	Centre	0	202	144	318	219	136	76	125	5
93	2016	Edge Hill	Centre	172	202	144	314	219	136	74	125	2
94	2016	Edge Hill	Centre	172	202	144	318	219	136	72	127	3
95	2016	Edge Hill	Centre	172	202	144	314	217	136	74	125	4
96	2016	Edge Hill	Centre	172	202	132	314	217	136	74	125	7
97	2016	Edge Hill	Centre	172	202	144	314	219	136	72	125	5
98	2016	Edge Hill	Centre	172	202	138	314	217	136	72	125	4
99	2016	Edge Hill	Centre	172	202	144	318	217	136	72	125	5
100	2016	Edge Hill	Centre	172	202	144	316	219	136	72	125	4
101	2016	Edge Hill	Centre	169	202	144	314	217	136	72	125	4
102	2016	Edge Hill	Centre	0	202	144	316	219	136	72	125	5
103	2016	Edge Hill	Centre	0	202	138	316	219	136	72	125	4
104	2016	Edge Hill	Centre	169	204	0	314	219	136	76	125	5
105	2016	Edge Hill	Centre	169	202	138	314	219	136	76	125	2
106	2016	Edge Hill	Centre	172	202	144	316	219	136	72	125	5
107	2016	Edge Hill	Centre	172	202	138	314	219	136	72	125	3
108	2016	Edge Hill	Centre	0	202	144	318	219	136	76	125	5
109	2016	Edge Hill	Centre	172	202	144	314	217	136	74	125	2
110	2016	Edge Hill	Centre	172	202	144	314	219	136	72	125	2
111	2016	Edge Hill	Centre	172	202	144	314	219	136	74	125	2
112	2016	Edge Hill	Centre	0	202	144	314	217	136	72	125	2
113	2016	Edge Hill	Centre	172	202	144	316	219	136	72	125	4
114	2016	Edge Hill	Centre	0	202	0	314	217	136	76	131	5
115	2016	Edge Hill	Centre	169	202	144	314	219	136	76	125	5
116	2016	Edge Hill	Centre	169	202	144	314	219	136	76	125	5
117	2016	Edge Hill	Centre	172	202	138	316	219	136	72	125	5
118	2016	Edge Hill	Centre	172	202	138	318	217	136	76	125	5
119	2016	Edge Hill	Centre	172	204	132	314	217	136	72	125	2
120	2016	Edge Hill	Centre	172	0	0	318	219	136	72	127	2
121	2016	Edge Hill	Centre	172	202	138	316	219	136	72	125	4
122	2016	Edge Hill	Centre	0	202	138	318	217	136	72	125	2
123	2016	Edge Hill	Centre	0	202	0	314	217	136	72	131	7
124	2016	Edge Hill	Centre	0	202	138	318	219	136	76	125	2
125	2016	Edge Hill	Centre	172	0	144	318	217	136	76	125	5
126	2016	Edge Hill	Centre	172	202	148	314	217	136	74	125	2
127	2016	Edge Hill	Centre	0	202	144	314	217	136	72	125	2
128	2016	Edge Hill	Centre	169	202	144	314	219	136	72	125	2
129	2016	Edge Hill	Centre	172	202	144	318	217	122	76	125	1
130	2016	Edge Hill	Centre	172	202	144	318	219	136	72	125	4
131	2016	Edge Hill	Centre	0	202	0	314	217	136	72	125	5
132	2016	Edge Hill	Centre	0	202	0	314	217	136	74	125	2
133	2016	Edge Hill	Centre	172	204	144	314	219	136	72	125	3
134	2016	Edge Hill	Centre	169	202	144	318	217	122	72	125	1
135	2016	Edge Hill	Centre	172	202	144	314	219	136	74	125	5
136	2016	Edge Hill	Centre	172	204	144	318	219	122	76	125	1
137	2016	Edge Hill	Centre	172	202	144	318	217	122	72	125	2
138	2016	Edge Hill	Centre	172	202	144	314	219	136	76	125	5
139	2016	Edge Hill	Centre	0	202	144	314	217	136	74	125	2
140	2016	Edge Hill	Centre	172	202	144	314	217	136	76	125	6
141	2016	Edge Hill	Centre	169	202	144	318	219	136	76	125	2
142	2016	Edge Hill	Centre	169	202	144	318	217	136	76	125	1
143	2016	Edge Hill	Centre	0	202	138	314	219	136	74	125	6
144	2016	Edge Hill	Centre	172	202	138	314	217	136	74	125	7
145	2016	Edge Hill	Centre	169	202	144	318	219	136	72	125	2
146	2016	Edge Hill	Centre	169	202	144	314	217	136	72	125	1
147	2016	Edge Hill	Centre	169	202	144	314	219	136	76	125	2
148	2016	Edge Hill	Centre	172	202	144	314	219	136	80	125	4
149	2016	Edge Hill	Centre	172	202	138	316	219	136	72	125	5
150	2016	Edge Hill	Centre	172	202	144	318	219	136	72	125	3
151	2016	Edge Hill	Centre	0	202	144	314	219	136	74	125	2
152	2016	Edge Hill	Centre	169	202	144	314	219	136	72	125	1
153	2016	Edge Hill	Centre	169	202	144	314	217	122	72	125	1
154	2016	Edge Hill	Centre	172	202	144	314	217	122	72	125	6
155	2016	Edge Hill	Centre	172	202	144	314	219	136	72	131	4
156	2016	Edge Hill	Centre	172	202	144	318	219	136	72	125	4
157	2016	Edge Hill	Centre	169	202	144	314	219	136	72	125	1
158	2016	Edge Hill	Centre	0	202	144	314	219	136	74	125	2
159	2016	Edge Hill	Centre	172	202	144	314	219	122	72	125	1
160	2016	Edge Hill	Centre	172	202	144	318	217	136	74	125	5
161	2016	Edge Hill	Centre	172	202	144	314	217	122	72	125	5
162	2016	Edge Hill	Centre	172	202	144	314	219	122	74	125	5
163	2016	Edge Hill	Centre	169	202	138	318	219	136	76	125	2
164	2016	Edge Hill	Centre	172	202	144	314	217	122	76	125	1
165	2016	Edge Hill	Centre	169	202	144	318	219	136	76	125	1
166	2016	Edge Hill	Centre	169	202	144	318	219	122	72	125	1
167	2016	Edge Hill	Centre	0	202	144	314	217	136	74	125	6
168	2016	Edge Hill	Centre	0	202	132	314	217	136	74	125	4
169	2016	Edge Hill	Centre	172	202	144	314	219	136	72	125	1
170	2016	Edge Hill	Centre	0	202	0	318	217	136	72	125	3
171	2016	Edge Hill	Centre	0	202	144	314	217	136	76	125	2
172	2016	Edge Hill	Centre	0	202	0	318	217	136	76	125	2
173	2016	Edge Hill	Centre	0	202	144	318	217	122	74	125	5
174	2016	Edge Hill	Centre	169	202	144	314	217	136	72	125	2
175	2016	Edge Hill	Centre	172	202	138	314	217	122	72	125	5
176	2016	Edge Hill	Centre	172	202	144	318	217	136	72	125	1
177	2016	Edge Hill	Centre	169	202	132	318	219	136	72	127	2
178	2016	Edge Hill	Centre	169	202	144	314	219	136	76	125	5
179	2016	Edge Hill	Centre	169	202	144	318	219	136	72	125	1
180	2016	Edge Hill	Centre	169	202	138	314	219	136	76	125	2
181	2016	Edge Hill	Centre	169	202	144	318	219	136	72	125	1
182	2016	Edge Hill	Centre	172	202	144	318	219	0	74	125	5
183	2016	Edge Hill	Centre	169	202	144	314	219	136	76	125	2
184	2016	Edge Hill	Centre	172	202	144	318	219	122	72	125	1
185	2016	Edge Hill	Centre	172	202	144	314	219	0	74	125	5
186	2016	Edge Hill	Centre	169	202	144	314	219	136	76	125	2
187	2016	Edge Hill	Centre	0	202	138	318	219	136	76	125	2
188	2016	Edge Hill	Centre	169	202	144	314	217	122	72	125	1
189	2016	Edge Hill	Centre	172	202	138	318	217	122	76	125	5
190	2016	Edge Hill	Centre	169	202	132	314	219	136	72	127	3
191	2016	Edge Hill	Centre	172	202	138	314	217	136	74	125	7
192	2016	Edge Hill	Centre	172	202	144	318	217	136	74	125	2
193	2016	Edge Hill	Centre	172	202	144	318	219	136	72	131	7
194	2016	Edge Hill	Centre	172	202	138	314	217	136	74	125	4
195	2016	Edge Hill	Centre	172	202	144	314	217	136	76	125	2
196	2016	Edge Hill	Centre	169	202	132	314	219	136	72	127	3
197	2016	Edge Hill	Centre	172	202	144	314	219	136	76	125	2
198	2016	Edge Hill	Centre	0	202	138	314	217	136	74	125	3
199	2016	Edge Hill	Centre	172	202	144	314	219	136	72	125	3
200	2016	Edge Hill	Centre	172	202	144	318	219	136	74	125	2
201	2016	Edge Hill	Centre	172	202	138	314	217	136	74	125	3
202	2016	Edge Hill	Centre	0	202	138	314	217	136	72	125	3
203	2016	Edge Hill	Centre	172	202	144	314	219	136	72	125	7
204	2016	Edge Hill	Centre	169	202	144	318	219	136	76	125	5
205	2016	Edge Hill	Centre	172	202	144	314	219	136	72	125	5
206	2016	Edge Hill	Centre	0	202	144	314	219	136	72	125	7
207	2016	Edge Hill	Centre	172	202	138	314	219	136	72	125	3
208	2016	Edge Hill	Centre	172	202	144	318	217	122	72	125	6
209	2016	Edge Hill	Centre	172	202	144	318	217	136	72	125	5
210	2016	Edge Hill	Centre	172	202	144	314	217	122	72	125	2
211	2016	Edge Hill	Centre	172	202	144	318	219	136	72	125	2
212	2016	Edge Hill	Centre	172	202	138	314	217	136	72	125	3
213	2016	Edge Hill	Centre	172	202	144	318	217	136	72	131	7
214	2016	Edge Hill	Centre	172	202	138	314	219	136	76	125	5
215	2016	Edge Hill	Centre	172	202	144	314	219	136	76	125	2
216	2016	Edge Hill	Centre	169	202	144	314	217	136	72	125	6
217	2016	Edge Hill	Centre	172	202	144	314	217	136	72	125	2
218	2016	Edge Hill	Centre	172	202	138	318	219	136	72	125	3
219	2016	Edge Hill	Centre	169	202	144	314	217	136	74	131	7
220	2016	Edge Hill	Centre	169	202	144	314	219	136	76	125	1
221	2016	Edge Hill	Centre	0	202	144	314	219	136	76	125	5
222	2016	Edge Hill	Centre	172	202	144	318	217	136	72	125	3
223	2016	Edge Hill	Centre	0	202	144	0	0	0	0	0	0
224	2016	Edge Hill	Centre	172	202	138	314	217	136	74	125	3
225	2016	Edge Hill	Centre	172	202	144	318	217	136	74	125	4
226	2016	Edge Hill	Centre	172	202	144	314	219	136	72	125	4
227	2016	Edge Hill	Centre	172	202	144	314	217	136	72	125	2
228	2016	Edge Hill	Centre	172	202	132	314	217	136	74	125	4
229	2016	Edge Hill	Centre	172	202	144	314	219	136	76	125	1
230	2016	Edge Hill	Centre	172	202	144	314	219	0	76	125	7
231	2016	Edge Hill	Centre	172	202	138	318	219	136	76	125	2
232	2016	Edge Hill	Centre	172	202	138	318	217	136	72	125	5
233	2016	Edge Hill	Centre	172	202	144	314	217	136	72	125	7
234	2016	Edge Hill	Centre	169	202	144	314	219	136	76	125	5
235	2016	Edge Hill	Centre	172	202	138	314	219	136	76	125	5
236	2016	Edge Hill	Centre	172	202	144	318	219	136	72	125	2
237	2016	Edge Hill	Centre	172	202	144	318	219	136	76	125	5
238	2016	Edge Hill	Centre	169	202	144	318	219	136	76	125	5
239	2016	Edge Hill	Centre	172	202	138	318	219	136	72	125	4
240	2016	Edge Hill	Centre	172	202	138	318	219	136	76	125	2
241	2016	Edge Hill	Centre	169	202	138	318	219	136	76	125	5
242	2016	Edge Hill	Centre	172	202	138	318	219	136	72	125	4
243	2016	Edge Hill	Centre	172	202	144	318	217	136	72	125	1
244	2016	Edge Hill	Centre	172	202	138	314	217	136	76	125	6
245	2016	Edge Hill	Centre	172	202	138	318	219	136	72	125	2
246	2016	Edge Hill	Centre	172	202	144	314	217	136	72	125	4
247	2016	Edge Hill	Centre	172	202	144	314	217	136	74	125	6
248	2016	Edge Hill	Centre	172	202	144	318	219	136	74	125	0
249	2016	Edge Hill	Centre	172	202	144	318	219	136	76	125	2
250	2016	Edge Hill	Centre	172	202	144	318	219	136	72	125	7
251	2016	Edge Hill	Centre	172	202	138	314	217	136	74	125	7
252	2016	Edge Hill	Centre	172	202	144	318	217	136	72	125	2
253	2016	Edge Hill	Centre	172	202	144	314	219	136	72	127	2
254	2016	Edge Hill	Centre	169	202	144	314	217	136	76	125	2
255	2016	Edge Hill	Centre	172	202	144	314	217	122	72	125	6
256	2016	Edge Hill	Centre	169	202	144	318	219	136	76	125	5
257	2016	Edge Hill	Centre	172	202	138	314	219	136	74	125	2
258	2016	Edge Hill	Centre	172	202	132	318	217	136	72	125	4
259	2016	Edge Hill	Centre	169	202	144	318	219	136	76	125	5
260	2016	Edge Hill	Centre	172	202	144	318	217	122	74	125	5
261	2016	Edge Hill	Centre	172	202	144	314	219	136	76	125	5
262	2016	Edge Hill	Centre	172	202	144	318	219	136	76	131	3
263	2016	Edge Hill	Centre	169	202	138	318	219	136	76	125	5
264	2016	Edge Hill	Centre	172	202	132	314	217	136	74	125	4
265	2016	Edge Hill	Centre	169	202	144	314	219	136	76	125	2
266	2016	Edge Hill	Centre	169	202	144	314	217	136	72	125	2
267	2016	Edge Hill	Centre	172	202	144	314	217	136	72	125	1
268	2016	Edge Hill	Centre	169	202	144	318	219	136	76	125	2
269	2016	Edge Hill	Centre	172	202	138	314	219	136	76	125	5
270	2016	Edge Hill	Centre	172	202	144	318	217	136	72	125	2
271	2016	Edge Hill	Centre	172	202	138	314	217	136	72	125	5
272	2016	Edge Hill	Centre	169	202	138	314	219	136	76	125	5
273	2016	Edge Hill	Centre	172	202	138	314	217	136	74	125	2
274	2016	Edge Hill	Centre	169	202	144	314	217	136	72	125	1
275	2016	Edge Hill	Centre	172	202	144	314	219	136	76	125	5
276	2016	Edge Hill	Centre	172	202	144	314	219	136	74	125	2
277	2016	Edge Hill	Centre	169	202	144	314	217	136	72	125	5
278	2016	Edge Hill	Centre	172	202	144	318	217	136	74	125	2
279	2016	Edge Hill	Centre	172	202	144	314	219	136	76	125	2
280	2016	Edge Hill	Centre	172	202	144	314	217	136	72	127	5
281	2016	Edge Hill	Centre	0	202	138	314	219	136	76	125	2
282	2016	Edmonton	Centre	172	202	0	314	217	136	72	125	5
283	2016	Edmonton	Centre	172	202	144	314	219	136	76	125	1
284	2016	Edmonton	Centre	169	204	0	318	219	122	72	125	4
285	2016	Edmonton	Centre	172	202	144	318	219	136	74	125	5
286	2016	Edmonton	Centre	172	202	144	314	219	136	74	125	3
287	2016	Edmonton	Centre	172	202	138	314	219	136	74	125	2
288	2016	Edmonton	Centre	0	202	144	314	219	136	80	125	3
289	2016	Edmonton	Centre	0	204	144	314	217	122	72	125	5
290	2016	Edmonton	Centre	172	204	0	314	219	136	72	125	3
291	2016	Edmonton	Centre	172	202	144	318	219	136	72	125	3
292	2016	Edmonton	Centre	172	202	144	318	217	136	72	131	6
293	2016	Edmonton	Centre	172	202	144	314	217	136	72	125	4
294	2016	Edmonton	Centre	172	0	144	314	219	136	72	125	2
295	2016	Edmonton	Centre	172	202	144	314	217	122	72	125	5
296	2016	Edmonton	Centre	172	202	144	314	217	122	72	125	4
297	2016	Edmonton	Centre	0	204	144	314	217	122	72	125	1
298	2016	Edmonton	Centre	172	204	0	314	217	136	72	125	2
299	2016	Edmonton	Centre	172	202	138	314	219	136	72	131	3
300	2016	Edmonton	Centre	172	202	144	314	217	136	72	125	2
301	2016	Edmonton	Centre	169	202	144	314	219	136	72	131	3
302	2016	Edmonton	Centre	169	202	144	314	219	136	76	125	4
303	2016	Edmonton	Centre	172	202	144	314	217	122	72	125	5
304	2016	Edmonton	Centre	172	202	138	318	219	136	72	125	2
305	2016	Edmonton	Centre	169	202	138	314	219	136	72	125	2
306	2016	Edmonton	Centre	172	202	144	314	219	136	74	125	1
307	2016	Edmonton	Centre	169	202	144	314	219	136	72	125	2
308	2016	Edmonton	Centre	169	204	138	318	219	136	72	125	4
309	2016	Edmonton	Centre	172	202	144	314	219	122	72	131	4
310	2016	Edmonton	Centre	172	202	144	314	217	136	74	125	5
311	2016	Edmonton	Centre	172	202	144	318	219	136	80	125	2
312	2016	Edmonton	Centre	0	202	144	314	217	136	72	125	7
313	2016	Edmonton	Centre	169	202	144	318	217	136	72	125	6
314	2016	Edmonton	Centre	0	202	144	314	217	122	72	125	1
315	2016	Edmonton	Centre	0	202	144	314	217	136	72	125	5
316	2016	Edmonton	Centre	0	202	0	314	217	136	74	125	5
317	2016	Edmonton	Centre	169	202	138	318	217	136	72	125	5
318	2016	Edmonton	Centre	172	202	144	314	217	122	72	125	1
319	2016	Edmonton	Centre	0	202	144	314	217	122	72	125	5
320	2016	Edmonton	Centre	172	204	138	318	219	136	80	125	3
321	2016	Edmonton	Centre	0	202	138	314	219	122	74	125	2
322	2016	Edmonton	Centre	172	202	144	314	217	136	72	125	5
323	2016	Edmonton	Centre	172	202	144	314	217	136	72	131	0
324	2016	Edmonton	Centre	172	204	144	314	217	122	72	125	1
325	2016	Edmonton	Centre	172	202	144	314	219	136	72	125	5
326	2016	Edmonton	Centre	172	202	144	314	217	122	72	125	5
327	2016	Edmonton	Centre	169	204	132	318	219	136	74	125	7
328	2016	Edmonton	Centre	0	202	144	314	219	122	72	125	1
329	2016	Edmonton	Centre	169	204	144	318	219	122	72	125	4
330	2016	Edmonton	Centre	169	204	138	314	219	122	72	125	4
331	2016	Edmonton	Centre	172	202	144	318	217	0	72	125	2
332	2016	Edmonton	Centre	172	202	144	314	217	136	80	125	2
333	2016	Edmonton	Centre	0	202	144	318	217	136	72	125	5
334	2016	Edmonton	Centre	172	202	144	318	219	136	72	125	3
335	2016	Edmonton	Centre	172	202	144	314	219	136	74	125	3
336	2016	Edmonton	Centre	169	204	144	318	219	122	72	125	5
337	2016	Edmonton	Centre	0	204	144	314	217	122	72	125	5
338	2016	Edmonton	Centre	172	204	144	314	217	122	72	125	5
339	2016	Edmonton	Centre	172	202	144	314	217	122	72	125	5
340	2016	Edmonton	Centre	172	202	144	314	217	122	72	125	1
341	2016	Edmonton	Centre	172	202	144	314	219	136	72	125	2
342	2016	Edmonton	Centre	169	202	144	318	219	136	72	125	2
343	2016	Edmonton	Centre	172	202	138	314	219	122	72	125	2
344	2016	Edmonton	Centre	172	202	138	314	219	136	72	125	5
345	2016	Edmonton	Centre	172	202	144	318	217	136	72	125	5
346	2016	Edmonton	Centre	169	202	144	318	217	136	72	125	4
347	2016	Edmonton	Centre	172	204	144	314	217	122	72	125	5
348	2016	Edmonton	Centre	172	202	144	314	219	122	80	125	1
349	2016	Edmonton	Centre	172	202	138	0	219	136	72	125	3
350	2016	Edmonton	Centre	172	202	144	318	219	136	80	125	2
351	2016	Edmonton	Centre	172	202	144	314	219	136	74	125	5
352	2016	Edmonton	Centre	169	202	138	314	219	136	72	125	3
353	2016	Edmonton	Centre	172	202	138	314	217	136	76	125	5
354	2016	Edmonton	Centre	169	202	144	314	217	136	72	125	5
355	2016	Edmonton	Centre	172	202	144	314	217	122	72	125	1
356	2016	Edmonton	Centre	172	202	144	314	219	136	74	125	1
357	2016	Edmonton	Centre	172	202	144	314	219	136	74	125	7
358	2016	Edmonton	Centre	169	202	144	314	217	136	72	125	5
359	2016	Edmonton	Centre	172	202	138	314	219	136	74	125	2
360	2016	Edmonton	Centre	169	202	144	314	217	136	74	125	5
361	2016	Edmonton	Centre	172	202	144	314	217	122	74	125	2
362	2016	Edmonton	Centre	169	202	144	314	219	136	74	125	5
363	2016	Edmonton	Centre	169	202	144	318	217	136	72	125	4
364	2016	Edmonton	Centre	172	202	144	314	217	122	72	125	5
365	2016	Edmonton	Centre	172	204	144	314	217	122	72	125	5
366	2016	Edmonton	Centre	172	202	144	314	219	122	76	125	2
367	2016	Edmonton	Centre	169	202	144	314	217	136	74	125	5
368	2016	Edmonton	Centre	172	202	144	314	217	136	72	125	4
369	2016	Edmonton	Centre	169	202	144	318	219	136	72	125	4
370	2016	Edmonton	Centre	172	202	144	314	217	122	72	125	7
371	2016	Edmonton	Centre	169	202	144	314	219	136	74	125	7
372	2016	Edmonton	Centre	172	202	144	314	219	136	72	125	4
373	2016	Edmonton	Centre	172	202	144	314	219	136	76	125	1
374	2016	Edmonton	Centre	172	202	144	318	219	136	72	125	3
375	2016	Edmonton	Centre	172	202	144	314	219	122	76	125	1
376	2016	Edmonton	Centre	169	202	144	318	217	136	72	125	4
377	2016	Edmonton	Centre	172	202	144	314	219	122	76	125	2
378	2016	Edmonton	Centre	169	204	144	314	217	122	72	125	5
379	2016	Edmonton	Centre	172	204	144	314	217	122	72	125	1
380	2016	Edmonton	Centre	172	202	144	314	217	122	72	125	5
381	2016	Edmonton	Centre	169	202	138	314	219	122	72	125	4
382	2016	Edmonton	Centre	172	202	144	318	217	136	72	125	6
383	2016	Edmonton	Centre	172	202	144	314	219	136	74	125	1
384	2016	Edmonton	Centre	0	204	144	314	217	122	72	125	1
385	2016	Edmonton	Centre	172	202	144	314	217	136	72	131	4
386	2016	Edmonton	Centre	172	202	144	314	217	122	72	125	5
387	2016	Edmonton	Centre	169	202	144	314	217	136	74	125	7
388	2016	Edmonton	Centre	172	202	144	314	219	136	72	125	2
389	2016	Edmonton	Centre	169	202	144	314	217	136	72	125	4
390	2016	Edmonton	Centre	172	202	144	314	217	122	72	125	1
391	2016	Edmonton	Centre	172	202	144	314	219	136	74	125	5
392	2016	Edmonton	Centre	172	202	144	314	217	122	72	125	4
393	2016	Edmonton	Centre	172	202	144	314	217	136	74	125	5
394	2016	Edmonton	Centre	172	202	144	314	217	136	74	125	7
395	2016	Edmonton	Centre	172	202	144	314	219	122	72	125	4
396	2016	Edmonton	Centre	172	202	138	314	217	136	72	125	1
397	2016	Edmonton	Centre	172	202	144	314	217	122	72	125	5
398	2016	Edmonton	Centre	0	204	144	314	217	122	72	125	5
399	2016	Edmonton	Centre	172	202	144	314	217	122	72	125	1
400	2016	Edmonton	Centre	0	202	138	314	217	122	72	125	2
401	2016	Edmonton	Centre	172	202	138	318	219	136	72	125	2
402	2016	Edmonton	Centre	172	204	144	314	217	122	72	125	1
403	2016	Edmonton	Centre	172	202	144	314	219	136	72	125	7
404	2016	Edmonton	Centre	172	202	144	314	217	136	74	125	1
405	2016	Edmonton	Centre	172	202	144	314	219	136	74	125	1
406	2016	Edmonton	Centre	172	202	144	314	219	136	72	125	2
407	2016	Edmonton	Centre	169	202	144	314	219	136	74	125	7
408	2016	Edmonton	Centre	169	202	144	314	217	136	74	125	7
409	2016	Edmonton	Centre	0	202	138	314	217	136	72	125	2
410	2016	Edmonton	Centre	172	202	144	314	217	136	72	125	4
411	2016	Edmonton	Centre	172	202	144	314	217	122	72	125	5
412	2016	Edmonton	Centre	172	202	144	314	217	136	72	131	4
413	2016	Edmonton	Centre	172	202	144	314	217	122	72	125	1
414	2016	Edmonton	Centre	169	204	138	314	217	122	72	125	4
415	2016	Edmonton	Centre	169	202	144	314	219	136	72	125	2
416	2016	Edmonton	Centre	172	202	144	314	217	136	74	125	5
417	2016	Edmonton	Centre	169	202	144	314	219	136	74	125	7
418	2016	Edmonton	Centre	172	202	144	314	219	136	72	125	4
419	2016	Edmonton	Centre	169	202	144	314	217	122	72	125	1
420	2016	Edmonton	Centre	172	202	144	314	219	136	76	125	1
421	2016	Edmonton	Centre	172	204	144	314	217	122	72	125	1
422	2016	Edmonton	Centre	172	202	144	314	219	136	80	125	1
423	2016	Edmonton	Centre	172	204	144	314	217	122	72	125	1
424	2016	Edmonton	Centre	172	202	144	314	217	136	74	125	1
425	2016	Edmonton	Centre	172	202	144	314	219	136	74	125	5
426	2016	Edmonton	Centre	0	202	144	314	217	122	72	125	5
427	2016	Edmonton	Centre	172	202	144	314	217	122	72	125	1
428	2016	Edmonton	Centre	169	202	144	314	219	136	72	125	5
429	2016	Edmonton	Centre	172	202	144	314	217	136	74	125	5
430	2016	Edmonton	Centre	172	202	144	314	217	136	74	125	7
431	2016	Edmonton	Centre	169	202	144	314	217	136	72	125	5
432	2016	Edmonton	Centre	172	202	144	314	219	136	74	125	1
433	2016	Edmonton	Centre	172	204	144	314	217	122	72	125	5
434	2016	Edmonton	Centre	172	202	138	318	219	0	0	0	2
435	2016	Edmonton	Centre	0	202	0	314	219	136	74	125	5
436	2016	Edmonton	Centre	172	202	144	314	219	136	72	125	4
437	2016	Edmonton	Centre	172	202	144	314	217	136	72	125	4
438	2016	Edmonton	Centre	172	204	144	314	217	122	72	125	1
439	2016	Edmonton	Centre	169	202	144	314	217	136	74	125	7
440	2016	Edmonton	Centre	0	202	144	314	217	122	72	125	5
441	2016	Edmonton	Centre	0	202	0	0	219	136	74	125	7
442	2016	Edmonton	Centre	169	204	144	318	219	122	72	125	5
443	2016	Edmonton	Centre	169	200	144	314	219	122	72	125	3
444	2016	Edmonton	Centre	172	202	144	314	217	122	72	125	1
445	2016	Edmonton	Centre	172	202	144	318	219	136	72	125	2
446	2016	Edmonton	Centre	0	202	144	314	217	122	72	125	5
447	2016	Edmonton	Centre	0	202	144	318	217	136	72	125	7
448	2016	Edmonton	Centre	0	202	144	318	217	136	72	125	7
449	2016	Edmonton	Centre	0	202	144	314	217	122	72	125	5
450	2016	Edmonton	Centre	169	204	138	318	219	122	72	125	4
451	2016	Edmonton	Centre	172	204	144	314	217	122	72	125	5
452	2016	Edmonton	Centre	169	202	144	318	219	122	72	125	4
453	2016	Edmonton	Centre	169	202	138	314	219	136	72	125	5
454	2016	Edmonton	Centre	172	202	144	314	219	122	72	125	5
455	2016	Edmonton	Centre	172	202	138	314	217	136	72	125	5
456	2016	Edmonton	Centre	172	202	138	314	219	136	72	125	1
457	2016	Edmonton	Centre	0	202	144	314	219	136	72	125	3
458	2016	Edmonton	Centre	172	204	144	314	217	122	72	125	4
459	2016	Edmonton	Centre	0	204	148	318	217	136	74	125	4
460	2016	Edmonton	Centre	172	202	144	314	217	136	74	125	5
461	2016	Edmonton	Centre	172	202	144	314	217	136	74	125	5
462	2016	Edmonton	Centre	0	202	144	314	219	122	74	125	1
463	2016	Edmonton	Centre	172	202	144	314	217	136	74	125	3
464	2016	Edmonton	Centre	0	202	144	314	217	122	72	125	5
465	2016	Edmonton	Centre	0	202	144	314	217	122	72	125	1
466	2016	Edmonton	Centre	172	202	144	314	217	122	72	125	1
467	2016	Edmonton	Centre	169	204	138	314	217	136	72	125	5
468	2016	Edmonton	Centre	0	202	144	314	217	122	74	125	1
469	2016	Edmonton	Centre	169	202	144	314	217	136	76	125	2
470	2016	Edmonton	Centre	172	202	144	318	219	136	72	125	3
471	2016	Edmonton	Centre	172	202	144	314	217	136	74	125	1
472	2016	Edmonton	Centre	169	202	144	314	217	136	74	125	5
473	2016	Edmonton	Centre	172	202	138	314	219	136	72	125	2
474	2016	Edmonton	Centre	172	204	138	318	219	122	72	125	5
475	2016	Edmonton	Centre	0	202	144	318	217	136	74	125	5
476	2016	Edmonton	Centre	172	202	144	318	217	136	72	125	6
477	2016	Edmonton	Centre	172	202	144	314	217	136	72	125	7
478	2016	Edmonton	Centre	169	202	144	314	217	136	74	125	4
479	2016	Edmonton	Centre	172	204	138	318	217	122	72	125	4
480	2016	Edmonton	Centre	172	204	144	318	219	122	72	125	4
481	2016	Edmonton	Centre	169	204	138	318	217	122	72	125	5
482	2016	Edmonton	Centre	172	202	144	314	219	122	72	125	3
483	2016	Edmonton	Centre	0	202	0	0	0	136	74	125	7
484	2016	Edmonton	Centre	172	202	148	314	217	136	74	125	4
485	2016	Edmonton	Centre	172	202	144	314	217	122	72	125	1
486	2016	Edmonton	Centre	172	202	144	314	219	136	74	125	3
487	2016	Edmonton	Centre	0	202	144	314	217	122	72	125	5
488	2016	Edmonton	Centre	172	202	144	314	219	136	72	125	2
489	2016	Edmonton	Centre	172	202	144	314	217	136	74	125	7
490	2016	Edmonton	Centre	0	202	144	318	217	136	72	125	3
491	2016	Edmonton	Centre	169	202	144	314	219	136	74	125	7
492	2016	Edmonton	Centre	169	202	144	314	217	136	76	125	5
493	2016	Edmonton	Centre	172	202	144	314	219	122	74	125	1
494	2016	Edmonton	Centre	172	202	144	314	219	136	74	125	5
495	2016	Edmonton	Centre	172	202	144	318	217	136	72	131	4
496	2016	Edmonton	Centre	172	202	144	314	217	136	74	125	5
497	2016	Edmonton	Centre	172	204	148	318	217	136	74	125	3
498	2016	Edmonton	Centre	172	202	144	316	219	122	74	125	7
499	2016	Edmonton	Centre	172	202	138	318	219	136	72	125	2
500	2016	Edmonton	Centre	169	202	138	318	217	122	72	125	5
501	2016	Edmonton	Centre	172	204	148	318	217	136	74	125	3
502	2016	Edmonton	Centre	172	202	144	318	217	136	72	131	4
503	2016	Edmonton	Centre	169	202	138	314	219	122	72	125	2
504	2016	Edmonton	Centre	169	202	138	314	217	136	72	125	4
505	2016	Edmonton	Centre	0	204	144	314	217	122	72	125	5
506	2016	Edmonton	Centre	169	202	144	314	217	136	80	125	4
507	2016	Edmonton	Centre	172	202	138	314	217	122	74	125	3
508	2016	Edmonton	Centre	0	204	144	314	217	122	72	125	1
509	2016	Edmonton	Centre	172	204	144	314	217	122	72	125	5
510	2016	Edmonton	Centre	0	202	144	314	217	122	72	125	1
511	2016	Edmonton	Centre	0	202	144	314	219	136	80	125	1
512	2016	Edmonton	Centre	0	202	144	314	219	122	74	125	1
513	2016	Edmonton	Centre	169	202	144	314	217	136	72	131	4
514	2016	Edmonton	Centre	0	202	144	314	219	122	72	125	2
515	2016	Edmonton	Centre	0	202	138	314	217	122	72	125	2
516	2016	Edmonton	Centre	172	202	144	314	217	122	72	125	5
517	2016	Edmonton	Centre	0	204	144	314	217	122	72	125	5
518	2016	Edmonton	Centre	0	202	144	314	217	122	72	125	1
519	2016	Edmonton	Centre	169	202	144	318	217	136	76	125	4
520	2016	Edmonton	Centre	172	202	138	318	219	136	72	125	5
521	2016	Edmonton	Centre	172	202	144	318	219	136	72	125	2
522	2016	Edmonton	Centre	172	202	144	314	219	136	72	131	2
523	2016	Edmonton	Centre	172	202	138	318	219	136	72	125	2
524	2016	Edmonton	Centre	172	202	144	314	219	136	74	125	1
525	2016	Edmonton	Centre	172	202	144	314	217	122	72	125	5
526	2016	Edmonton	Centre	0	202	144	318	217	136	72	125	7
527	2016	Edmonton	Centre	172	204	144	314	217	136	72	125	4
528	2016	Edmonton	Centre	169	202	144	314	217	136	72	125	4
529	2016	Edmonton	Centre	172	202	144	314	217	136	72	125	5
530	2016	Edmonton	Centre	172	202	138	314	219	136	72	125	2
531	2016	Esplanade	Centre	172	202	144	318	219	136	72	127	2
532	2016	Esplanade	Centre	169	202	144	314	219	136	74	125	4
533	2016	Esplanade	Centre	172	202	138	314	219	136	74	125	5
534	2016	Esplanade	Centre	172	202	138	314	217	136	72	131	4
535	2016	Esplanade	Centre	172	202	138	314	219	136	74	125	4
536	2016	Esplanade	Centre	169	202	148	314	219	136	74	125	5
537	2016	Esplanade	Centre	172	202	138	314	219	136	74	125	5
538	2016	Esplanade	Centre	169	202	148	314	219	136	74	125	4
539	2016	Esplanade	Centre	169	202	144	314	217	136	74	131	4
540	2016	Esplanade	Centre	172	202	0	318	217	136	72	125	2
541	2016	Esplanade	Centre	169	202	144	318	217	136	72	125	1
542	2016	Esplanade	Centre	169	202	144	314	219	136	74	131	7
543	2016	Esplanade	Centre	169	202	144	314	219	136	74	131	7
544	2016	Esplanade	Centre	169	202	144	318	219	136	72	125	4
545	2016	Esplanade	Centre	169	202	148	314	219	136	74	125	5
546	2016	Esplanade	Centre	172	202	144	314	217	136	74	125	7
547	2016	Esplanade	Centre	169	202	138	314	219	136	74	125	4
548	2016	Esplanade	Centre	172	202	144	314	217	136	74	125	1
549	2016	Esplanade	Centre	172	202	144	314	217	136	74	125	7
550	2016	Esplanade	Centre	172	202	138	314	219	136	74	125	5
551	2016	Esplanade	Centre	172	202	144	314	219	136	74	131	4
552	2016	Esplanade	Centre	169	202	144	318	217	136	74	125	1
553	2016	Esplanade	Centre	169	202	138	314	219	136	74	125	4
554	2016	Esplanade	Centre	172	202	144	314	219	136	74	131	7
555	2016	Esplanade	Centre	172	202	144	314	217	136	74	125	4
556	2016	Esplanade	Centre	172	202	144	314	217	136	72	125	2
557	2016	Esplanade	Centre	172	202	144	314	219	136	74	131	4
558	2016	Esplanade	Centre	0	0	0	0	0	136	76	125	1
559	2016	Esplanade	Centre	169	204	144	318	217	136	76	125	7
560	2016	Esplanade	Centre	169	202	148	314	219	136	74	125	4
561	2016	Esplanade	Centre	172	202	148	314	219	136	74	125	5
562	2016	Esplanade	Centre	172	202	138	314	219	136	74	131	4
563	2016	Esplanade	Centre	172	202	138	314	217	136	76	131	2
564	2016	Esplanade	Centre	172	202	132	314	219	136	74	131	1
565	2016	Esplanade	Centre	172	202	144	318	219	136	72	125	6
566	2016	Esplanade	Centre	0	202	144	314	217	136	74	125	7
567	2016	Esplanade	Centre	172	202	144	318	219	136	72	125	4
568	2016	Esplanade	Centre	172	202	144	314	219	136	74	125	7
569	2016	Esplanade	Centre	172	202	144	314	217	136	74	131	1
570	2016	Esplanade	Centre	172	202	144	314	219	136	74	125	4
571	2016	Esplanade	Centre	169	202	138	314	219	136	74	125	5
572	2016	Esplanade	Centre	0	202	144	314	219	136	72	125	5
573	2016	Esplanade	Centre	169	202	144	318	219	136	72	125	6
574	2016	Esplanade	Centre	0	0	0	0	0	136	72	125	4
575	2016	Esplanade	Centre	0	202	144	314	219	136	74	125	4
576	2016	Esplanade	Centre	169	202	148	314	219	136	74	125	5
577	2016	Esplanade	Centre	169	204	144	314	219	136	72	125	5
578	2016	Esplanade	Centre	0	202	144	318	217	136	72	125	2
579	2016	Esplanade	Centre	172	202	144	318	219	136	72	125	6
580	2016	Esplanade	Centre	172	202	144	318	219	136	72	125	2
581	2016	Esplanade	Centre	169	202	138	314	219	136	74	125	4
582	2016	Esplanade	Centre	172	202	144	318	219	136	72	125	6
583	2016	Esplanade	Centre	172	202	144	314	219	136	72	125	3
584	2016	Esplanade	Centre	169	202	148	314	219	136	74	125	4
585	2016	Esplanade	Centre	172	204	144	314	219	136	72	125	5
586	2016	Esplanade	Centre	169	202	144	318	219	136	72	125	1
587	2016	Esplanade	Centre	172	202	144	318	219	136	72	125	6
588	2016	Esplanade	Centre	172	202	144	318	217	136	74	125	6
589	2016	Esplanade	Centre	172	202	144	318	219	136	72	125	4
590	2016	Esplanade	Centre	169	202	138	314	219	136	74	125	4
591	2016	Esplanade	Centre	172	202	148	314	217	136	74	125	1
592	2016	Esplanade	Centre	172	202	138	314	219	136	74	125	4
593	2016	Esplanade	Centre	172	202	144	318	219	136	72	125	6
594	2016	Esplanade	Centre	0	202	144	314	219	136	74	125	7
595	2016	Esplanade	Centre	172	202	144	318	219	136	72	125	6
596	2016	Esplanade	Centre	172	202	148	314	219	136	74	125	4
597	2016	Esplanade	Centre	172	202	144	314	219	136	72	125	4
598	2016	Esplanade	Centre	172	202	144	314	219	136	72	125	6
599	2016	Esplanade	Centre	172	202	144	314	219	136	72	125	3
600	2016	Esplanade	Centre	172	202	138	314	219	136	74	125	4
601	2016	Esplanade	Centre	172	202	138	314	219	136	74	125	4
602	2016	Esplanade	Centre	172	202	148	314	219	136	74	125	4
603	2016	Esplanade	Centre	169	202	138	314	219	136	74	125	5
604	2016	Esplanade	Centre	172	202	144	318	219	136	72	125	2
605	2016	Esplanade	Centre	172	202	148	314	219	136	74	125	5
606	2016	Esplanade	Centre	169	202	148	314	219	136	74	125	4
607	2016	Esplanade	Centre	172	202	138	314	219	136	74	125	4
608	2016	Esplanade	Centre	169	202	148	314	219	136	74	125	5
609	2016	Esplanade	Centre	169	202	148	314	219	136	74	125	5
610	2016	Esplanade	Centre	169	202	138	314	219	136	74	125	5
611	2016	Esplanade	Centre	172	202	0	314	219	136	74	125	7
612	2016	Esplanade	Centre	172	202	148	314	219	136	74	125	5
613	2016	Esplanade	Centre	169	202	144	314	219	136	74	131	4
614	2016	Esplanade	Centre	169	202	144	318	217	136	72	125	6
615	2016	Esplanade	Centre	172	202	144	314	217	136	74	125	1
616	2016	Esplanade	Centre	0	202	144	314	217	136	74	125	7
617	2016	Esplanade	Centre	172	202	144	314	219	136	74	125	7
618	2016	Esplanade	Centre	169	202	144	318	219	0	0	0	1
619	2016	Esplanade	Centre	172	202	144	314	217	136	74	125	7
620	2016	Goomboora	Centre	169	202	144	314	219	136	72	125	2
621	2016	Goomboora	Centre	169	202	144	318	217	136	72	125	3
622	2016	Goomboora	Centre	169	202	144	314	219	136	72	125	2
623	2016	Goomboora	Centre	169	202	144	318	219	136	72	125	7
624	2016	Goomboora	Centre	169	202	138	314	217	136	72	125	7
625	2016	Goomboora	Centre	172	202	144	314	219	136	74	125	1
626	2016	Goomboora	Centre	172	202	144	314	217	136	74	125	1
627	2016	Goomboora	Centre	172	202	144	314	219	136	74	125	5
628	2016	Goomboora	Centre	169	202	138	316	219	136	72	125	3
629	2016	Goomboora	Centre	169	202	144	316	219	136	72	125	3
630	2016	Goomboora	Centre	172	202	144	314	219	136	76	125	1
631	2016	Goomboora	Centre	169	202	138	314	217	136	76	125	5
632	2016	Goomboora	Centre	172	202	144	314	217	136	72	125	5
633	2016	Goomboora	Centre	169	202	144	314	219	136	72	125	3
634	2016	Goomboora	Centre	169	204	138	314	217	136	72	125	0
635	2016	Goomboora	Centre	169	202	144	314	217	136	80	125	1
636	2016	Goomboora	Centre	169	202	144	318	217	0	72	125	7
637	2016	Goomboora	Centre	169	202	144	318	219	136	72	125	3
638	2016	Goomboora	Centre	172	202	132	314	217	136	0	125	5
639	2016	Goomboora	Centre	169	202	144	314	219	136	72	125	2
640	2016	Goomboora	Centre	172	202	144	314	217	136	76	125	5
641	2016	Goomboora	Centre	172	202	144	314	219	136	74	125	5
642	2016	Goomboora	Centre	169	202	144	318	219	136	72	125	7
643	2016	Goomboora	Centre	169	202	144	314	219	136	72	125	2
644	2016	Goomboora	Centre	169	202	144	318	219	0	72	125	7
645	2016	Goomboora	Centre	172	202	138	314	217	0	74	125	6
646	2016	Goomboora	Centre	172	202	138	314	217	0	72	125	4
647	2016	Goomboora	Centre	169	202	144	318	217	136	72	125	3
648	2016	Goomboora	Centre	169	202	138	316	219	136	72	125	7
649	2016	Goomboora	Centre	169	202	138	314	217	136	74	125	7
650	2016	Goomboora	Centre	169	202	144	316	217	136	72	125	3
651	2016	Goomboora	Centre	169	202	138	316	217	136	72	125	7
652	2016	Goomboora	Centre	169	202	138	314	217	136	72	125	7
653	2016	Goomboora	Centre	169	202	138	316	217	0	72	125	3
654	2016	Goomboora	Centre	172	202	144	314	217	136	74	125	1
655	2016	Goomboora	Centre	169	202	144	318	219	136	72	125	7
656	2016	Goomboora	Centre	172	202	144	314	219	136	76	125	3
657	2016	Goomboora	Centre	172	202	132	314	217	136	72	125	4
658	2016	Goomboora	Centre	169	202	144	316	217	136	72	125	3
659	2016	Goomboora	Centre	169	202	144	316	217	136	72	125	3
660	2016	Goomboora	Centre	169	202	138	316	217	0	72	125	7
661	2016	Goomboora	Centre	172	202	132	314	219	136	72	125	5
662	2016	Goomboora	Centre	0	202	0	318	219	0	72	125	3
663	2016	Goomboora	Centre	169	202	138	314	217	0	74	125	7
664	2016	Goomboora	Centre	172	202	138	314	217	0	72	125	7
665	2016	Goomboora	Centre	172	202	144	314	217	136	74	125	4
666	2016	Goomboora	Centre	172	202	138	314	217	136	74	125	7
667	2016	Goomboora	Centre	172	204	138	314	217	122	72	125	7
668	2016	Goomboora	Centre	172	202	144	314	217	136	74	125	1
669	2016	Goomboora	Centre	169	202	138	318	217	136	76	125	3
670	2016	Goomboora	Centre	172	202	138	314	217	136	74	125	6
671	2016	Goomboora	Centre	169	202	138	314	217	136	74	125	6
672	2016	Goomboora	Centre	169	202	144	316	219	136	72	125	3
673	2016	Goomboora	Centre	172	202	144	314	217	136	74	125	5
674	2016	Goomboora	Centre	169	202	144	316	217	136	72	125	3
675	2016	Goomboora	Centre	172	202	144	314	219	136	74	125	1
676	2016	Goomboora	Centre	169	202	138	314	217	136	74	125	7
677	2016	Goomboora	Centre	169	202	144	318	219	0	72	125	3
678	2016	Goomboora	Centre	172	202	138	314	217	0	72	125	7
679	2016	Goomboora	Centre	172	202	138	314	217	136	74	125	7
680	2016	Goomboora	Centre	0	202	138	314	217	0	74	125	6
681	2016	Goomboora	Centre	169	202	144	316	217	0	72	125	3
682	2016	Goomboora	Centre	169	202	144	316	219	136	72	125	3
683	2016	Goomboora	Centre	169	202	144	316	219	136	72	125	3
684	2016	Goomboora	Centre	172	202	138	314	217	0	72	125	5
685	2016	Goomboora	Centre	172	202	144	314	217	136	76	125	2
686	2016	Goomboora	Centre	172	202	144	314	217	136	74	125	5
687	2016	Goomboora	Centre	169	202	144	316	219	136	72	125	2
688	2016	Goomboora	Centre	172	202	144	314	219	0	74	125	1
689	2016	Goomboora	Centre	169	202	138	314	217	0	74	125	7
690	2016	Goomboora	Centre	169	202	138	314	217	136	72	125	7
691	2016	Goomboora	Centre	169	202	138	316	217	136	72	125	7
692	2016	Goomboora	Centre	169	202	138	318	219	136	72	125	7
693	2016	Goomboora	Centre	169	202	138	314	217	136	74	125	6
694	2016	Goomboora	Centre	169	202	138	314	217	136	72	125	6
695	2016	Goomboora	Centre	172	204	138	314	217	0	74	125	7
696	2016	Goomboora	Centre	172	202	138	314	217	0	72	125	7
697	2016	Goomboora	Centre	169	202	138	314	217	0	72	125	7
698	2016	Goomboora	Centre	172	204	138	314	217	0	72	125	7
699	2016	Goomboora	Centre	0	202	0	316	217	136	72	125	3
700	2016	Goomboora	Centre	169	202	138	316	217	136	72	125	7
701	2016	Goomboora	Centre	169	202	138	314	217	136	72	125	6
702	2016	Goomboora	Centre	169	202	144	314	217	0	72	125	1
703	2016	Goomboora	Centre	169	202	144	318	217	0	72	125	3
704	2016	Goomboora	Centre	169	202	144	316	219	0	72	0	2
705	2016	Goomboora	Centre	172	202	144	314	219	122	74	125	5
706	2016	Goomboora	Centre	169	202	138	318	219	0	72	125	3
707	2016	Goomboora	Centre	172	202	144	314	219	136	72	125	7
708	2016	Goomboora	Centre	172	202	144	314	217	136	74	125	1
709	2016	Goomboora	Centre	172	202	144	314	219	136	76	125	5
710	2016	Goomboora	Centre	169	204	144	316	219	136	72	125	2
711	2016	Goomboora	Centre	172	202	138	314	217	136	74	125	6
712	2016	Goomboora	Centre	169	202	144	316	219	0	74	125	2
713	2016	Goomboora	Centre	169	202	144	316	219	0	72	125	3
714	2016	Goomboora	Centre	0	202	138	318	219	0	72	125	7
715	2016	Goomboora	Centre	0	202	138	314	217	0	72	125	2
716	2016	Goomboora	Centre	172	202	144	314	217	136	72	125	5
717	2016	Goomboora	Centre	172	204	144	314	217	136	72	125	1
718	2016	Goomboora	Centre	172	204	144	314	217	0	0	0	1
719	2016	Goomboora	Centre	172	204	144	314	217	0	72	125	1
720	2016	Goomboora	Centre	172	202	144	314	219	136	80	125	1
721	2016	Goomboora	Centre	169	204	144	318	217	0	72	125	1
722	2016	Goomboora	Centre	172	202	144	318	219	136	72	125	2
723	2016	Goomboora	Centre	172	202	144	314	219	136	74	125	6
724	2016	Goomboora	Centre	172	202	144	314	217	136	72	125	5
725	2016	Goomboora	Centre	169	202	138	314	219	0	72	125	2
726	2016	Goomboora	Centre	172	202	138	314	217	0	0	0	4
727	2016	Goomboora	Centre	172	202	144	318	219	0	0	0	6
728	2016	Goomboora	Centre	172	202	144	318	219	136	74	125	5
729	2016	Goomboora	Centre	169	204	138	318	219	136	72	125	1
730	2016	Goomboora	Centre	172	204	144	314	217	136	72	125	5
731	2016	Goomboora	Centre	172	202	144	314	219	136	74	125	1
732	2016	Goomboora	Centre	172	202	144	314	219	136	74	125	6
733	2016	Goomboora	Centre	172	204	144	314	217	0	0	0	5
734	2016	Goomboora	Centre	0	202	132	314	219	0	76	0	7
735	2016	Goomboora	Centre	169	204	138	314	217	0	72	0	2
736	2016	Goomboora	Centre	172	202	144	314	219	136	80	125	6
737	2016	Goomboora	Centre	169	202	138	318	217	136	72	125	1
738	2016	Goomboora	Centre	172	202	144	314	219	136	74	125	1
739	2016	Goomboora	Centre	172	202	144	314	217	136	72	125	5
740	2016	Goomboora	Centre	172	202	144	314	219	136	74	125	1
741	2016	Goomboora	Centre	172	202	138	314	219	0	0	0	1
742	2016	Goomboora	Centre	169	202	144	318	219	0	80	0	7
743	2016	Goomboora	Centre	172	202	144	314	219	0	0	0	1
744	2016	Goomboora	Centre	172	202	144	314	217	136	72	125	1
745	2016	Goomboora	Centre	169	202	138	318	217	136	72	131	6
746	2016	Goomboora	Centre	172	202	138	318	217	0	76	0	3
747	2016	Goomboora	Centre	172	202	144	318	217	136	74	125	5
748	2016	Goomboora	Centre	172	204	144	314	217	136	72	125	5
749	2016	Goomboora	Centre	169	202	144	314	217	0	0	0	5
750	2016	Goomboora	Centre	172	202	144	314	219	0	72	0	1
751	2016	Goomboora	Centre	0	202	144	318	219	136	72	125	4
752	2016	Goomboora	Centre	172	202	138	314	217	136	72	125	2
753	2016	Goomboora	Centre	172	202	144	318	219	136	76	125	6
754	2016	Goomboora	Centre	172	204	144	314	217	136	72	125	5
755	2016	Goomboora	Centre	172	202	144	314	217	136	72	125	2
756	2016	Goomboora	Centre	172	204	144	314	217	0	0	0	6
757	2016	Goomboora	Centre	172	202	0	314	219	0	74	125	6
758	2016	Goomboora	Centre	169	202	138	314	217	0	0	0	6
759	2016	Goomboora	Centre	172	202	144	318	217	136	74	125	3
760	2016	Goomboora	Centre	172	202	144	314	219	136	80	125	6
761	2016	Goomboora	Centre	172	202	144	314	217	136	72	125	1
762	2016	Goomboora	Centre	172	202	144	314	217	136	72	125	5
763	2016	Goomboora	Centre	169	204	144	314	217	136	72	125	1
764	2016	Goomboora	Centre	172	202	138	314	217	136	72	125	1
765	2016	Goomboora	Centre	172	204	144	314	217	0	72	0	1
766	2016	Goomboora	Centre	172	202	144	314	217	0	0	0	3
767	2016	Goomboora	Centre	172	202	144	318	219	136	0	125	5
768	2016	Goomboora	Centre	172	204	144	314	217	136	72	125	1
769	2016	Goomboora	Centre	172	202	138	314	217	136	74	125	2
770	2016	Goomboora	Centre	172	202	144	314	219	0	74	125	1
771	2016	Goomboora	Centre	172	202	144	314	217	136	72	125	1
772	2016	Goomboora	Centre	172	202	144	314	217	136	74	125	5
773	2016	Goomboora	Centre	172	202	132	318	217	136	72	125	5
774	2016	Goomboora	Centre	172	202	138	314	217	136	76	125	3
775	2016	Goomboora	Centre	172	202	144	314	219	136	80	125	2
776	2016	Goomboora	Centre	172	202	144	314	219	0	80	125	1
777	2016	Goomboora	Centre	172	204	144	314	217	136	74	125	3
778	2016	Goomboora	Centre	172	202	144	318	219	136	74	125	7
779	2016	Goomboora	Centre	172	202	138	318	217	136	74	125	3
780	2016	Goomboora	Centre	172	202	144	318	219	136	72	125	4
781	2016	Goomboora	Centre	172	202	144	314	219	136	80	125	1
782	2016	Goomboora	Centre	172	204	144	314	217	136	72	125	5
783	2016	Goomboora	Centre	169	204	138	314	217	136	74	125	1
784	2016	Goomboora	Centre	172	202	144	318	219	136	74	125	7
785	2016	Goomboora	Centre	172	202	132	314	219	122	80	131	7
786	2016	Goomboora	Centre	169	202	144	314	217	122	74	131	2
787	2016	Goomboora	Centre	172	204	144	314	217	136	72	125	5
788	2016	Goomboora	Centre	172	202	144	314	217	0	0	125	2
789	2016	Goomboora	Centre	172	202	144	314	217	0	0	0	1
790	2016	Goomboora	Centre	172	202	144	314	219	0	0	0	6
791	2016	Goomboora	Centre	172	204	144	314	217	136	72	125	1
792	2016	Goomboora	Centre	172	202	144	314	217	136	72	125	1
793	2016	Goomboora	Centre	172	202	138	314	219	136	76	125	6
794	2016	Goomboora	Centre	169	204	144	314	217	122	72	125	5
795	2016	Goomboora	Centre	169	202	138	318	217	136	72	131	6
796	2016	Goomboora	Centre	172	202	144	314	217	0	76	0	4
797	2016	Goomboora	Centre	172	202	132	314	219	136	74	125	4
798	2016	Goomboora	Centre	172	202	144	314	219	0	0	0	2
799	2016	Goomboora	Centre	172	202	144	314	219	122	72	125	3
800	2016	Goomboora	Centre	172	202	144	316	219	136	74	125	4
801	2016	Goomboora	Centre	169	202	138	314	217	136	72	125	1
802	2016	Goomboora	Centre	172	202	132	314	217	122	80	131	2
803	2016	Goomboora	Centre	172	202	144	314	219	136	80	125	6
804	2016	Goomboora	Centre	172	202	138	314	217	0	72	125	5
805	2016	Goomboora	Centre	169	202	138	318	219	0	0	0	2
806	2016	Goomboora	Centre	169	202	144	314	219	0	0	0	1
807	2016	Goomboora	Centre	172	204	144	314	219	136	72	125	2
808	2016	Goomboora	Centre	169	202	138	318	217	136	72	125	5
809	2016	Goomboora	Centre	172	202	138	318	217	136	74	125	5
810	2016	Goomboora	Centre	172	202	148	316	219	136	76	125	4
811	2016	Goomboora	Centre	169	202	138	318	219	122	76	125	4
812	2016	Goomboora	Centre	172	204	138	314	219	136	72	125	1
813	2016	Goomboora	Centre	169	204	0	0	217	136	72	125	1
814	2016	Goomboora	Centre	169	202	0	314	217	136	72	125	1
815	2016	Goomboora	Centre	172	204	144	314	217	0	0	0	0
816	2016	Goomboora	Centre	169	202	138	314	217	136	72	125	5
817	2016	Goomboora	Centre	172	202	144	314	217	136	74	125	3
818	2016	Goomboora	Centre	169	202	144	318	217	0	72	125	2
819	2016	Goomboora	Centre	172	202	132	314	217	136	72	125	2
820	2016	Goomboora	Centre	172	202	144	318	217	136	76	125	4
821	2016	Goomboora	Centre	172	204	144	314	217	136	72	125	6
822	2016	Goomboora	Centre	169	202	144	318	217	0	72	0	2
823	2016	Goomboora	Centre	172	202	138	318	217	0	0	0	7
824	2016	Goomboora	Centre	172	202	132	318	217	136	72	125	5
825	2016	Goomboora	Centre	172	202	144	314	219	136	80	125	1
826	2016	Goomboora	Centre	169	204	144	318	219	136	72	125	1
827	2016	Goomboora	Centre	172	202	144	314	219	136	74	125	6
828	2016	Goomboora	Centre	169	204	144	314	217	122	72	125	4
829	2016	Goomboora	Centre	172	202	144	314	219	136	80	125	1
830	2016	Goomboora	Centre	169	202	148	314	219	136	74	125	2
831	2016	Goomboora	Centre	169	202	0	0	219	136	72	125	0
832	2016	Goomboora	Centre	172	202	144	314	217	136	76	125	5
833	2016	Goomboora	Centre	172	202	144	318	219	136	76	125	3
834	2016	Goomboora	Centre	172	202	144	314	219	136	72	125	2
835	2016	Goomboora	Centre	172	202	138	314	217	136	76	125	3
836	2016	Goomboora	Centre	172	202	144	314	217	136	72	125	3
837	2016	Goomboora	Centre	172	204	144	314	217	136	72	125	5
838	2016	Goomboora	Centre	169	202	144	314	219	122	74	125	3
839	2016	Goomboora	Centre	172	202	0	314	219	136	72	125	0
840	2016	Goomboora	Centre	172	202	144	318	217	136	76	125	4
841	2016	Goomboora	Centre	172	202	138	314	217	136	72	125	1
842	2016	Goomboora	Centre	172	202	138	318	217	136	74	131	6
843	2016	Goomboora	Centre	169	204	144	318	217	136	72	125	1
844	2016	Goomboora	Centre	172	202	0	314	217	136	74	125	3
845	2016	Goomboora	Centre	172	202	144	314	219	136	80	125	6
846	2016	Goomboora	Centre	172	204	144	314	217	136	72	125	1
847	2016	Goomboora	Centre	172	204	138	318	217	136	76	0	1
848	2016	Goomboora	Centre	169	202	138	314	217	136	72	131	6
849	2016	Goomboora	Centre	172	202	144	314	219	136	80	125	6
850	2016	Goomboora	Centre	172	204	144	314	217	136	72	125	5
851	2016	Goomboora	Centre	172	204	144	314	219	136	72	125	2
852	2016	Goomboora	Centre	169	204	144	318	219	136	72	125	2
853	2016	Goomboora	Centre	0	202	0	314	217	136	74	125	5
854	2016	Goomboora	Centre	172	204	138	318	217	136	72	125	1
855	2016	Goomboora	Centre	172	202	144	314	217	136	76	125	5
856	2016	Goomboora	Centre	169	204	138	314	217	136	72	125	2
857	2016	Goomboora	Centre	172	204	144	314	219	136	72	125	1
858	2016	Goomboora	Centre	172	202	138	0	217	136	74	131	5
859	2016	Goomboora	Centre	172	202	132	318	217	136	74	131	6
860	2016	Goomboora	Centre	169	202	138	314	217	136	72	125	1
861	2016	Goomboora	Centre	172	202	144	318	217	136	72	125	7
862	2016	Goomboora	Centre	172	202	144	314	219	136	76	125	6
863	2016	Goomboora	Centre	169	202	144	316	219	136	76	125	2
864	2016	Goomboora	Centre	172	202	144	314	219	136	80	125	1
865	2016	Goomboora	Centre	169	202	144	314	219	136	72	125	1
866	2016	Goomboora	Centre	172	202	144	314	217	136	72	125	1
867	2016	Goomboora	Centre	172	202	138	318	217	136	76	125	3
868	2016	Goomboora	Centre	172	202	138	314	217	136	76	125	2
869	2016	Goomboora	Centre	172	202	144	314	219	136	74	125	6
870	2016	Goomboora	Centre	172	204	144	314	219	0	72	125	2
871	2016	Goomboora	Centre	169	202	144	314	217	136	74	125	5
872	2016	Goomboora	Centre	0	202	0	316	219	136	72	125	0
873	2016	Goomboora	Centre	172	202	138	318	217	136	76	125	3
874	2016	Goomboora	Centre	169	202	144	318	219	136	72	125	1
875	2016	Goomboora	Centre	172	202	144	314	217	136	72	125	5
876	2016	Goomboora	Centre	172	202	144	314	217	136	74	125	4
877	2016	Goomboora	Centre	172	204	144	314	217	122	72	125	4
878	2016	Goomboora	Centre	172	202	144	318	219	136	0	125	7
879	2016	Goomboora	Centre	0	202	0	314	217	136	76	125	6
880	2016	Goomboora	Centre	172	202	144	314	219	136	72	125	3
881	2016	Goomboora	Centre	172	202	144	314	217	136	72	125	1
882	2016	Goomboora	Centre	172	202	144	318	217	136	74	125	4
883	2016	Goomboora	Centre	172	202	144	314	219	136	72	125	1
884	2016	Goomboora	Centre	172	202	148	314	219	136	74	125	3
885	2016	Goomboora	Centre	172	202	144	318	217	136	74	125	4
886	2016	Goomboora	Centre	172	202	144	314	219	136	0	123	2
887	2016	Goomboora	Centre	172	202	144	314	217	122	72	125	2
888	2016	Goomboora	Centre	172	204	132	314	219	122	72	131	1
889	2016	Goomboora	Centre	172	202	132	318	219	122	74	131	1
890	2016	Goomboora	Centre	172	202	138	314	217	136	74	125	3
891	2016	Goomboora	Centre	169	202	144	316	219	136	72	125	3
892	2016	Goomboora	Centre	172	202	144	314	217	122	72	125	2
893	2016	Goomboora	Centre	169	204	138	314	217	136	72	125	1
894	2016	Goomboora	Centre	169	202	144	314	219	136	74	125	6
895	2016	Goomboora	Centre	169	204	144	314	219	136	72	125	1
896	2016	Goomboora	Centre	169	202	138	318	217	136	74	125	5
897	2016	Goomboora	Centre	172	202	132	314	219	136	72	125	5
898	2016	Goomboora	Centre	172	202	138	314	217	136	74	125	4
899	2016	Goomboora	Centre	172	202	144	314	217	0	72	125	5
900	2016	Goomboora	Centre	172	202	144	318	219	136	76	125	3
901	2016	Goomboora	Centre	169	202	144	316	219	136	72	125	1
902	2016	Goomboora	Centre	172	204	144	314	217	136	0	125	5
903	2016	Goomboora	Centre	172	202	144	318	219	136	72	125	4
904	2016	Goomboora	Centre	172	202	144	314	217	136	72	125	1
905	2016	Goomboora	Centre	172	202	138	314	217	136	74	125	6
906	2016	Goomboora	Centre	172	202	144	314	217	136	76	125	7
907	2016	Goomboora	Centre	169	204	144	318	217	136	76	127	1
908	2016	Goomboora	Centre	169	202	132	314	217	136	72	131	6
909	2016	Goomboora	Centre	172	202	144	314	217	136	72	125	5
910	2016	Goomboora	Centre	0	204	0	314	217	122	72	125	7
911	2016	Goomboora	Centre	172	202	132	314	219	136	74	125	3
912	2016	Goomboora	Centre	169	202	144	314	219	136	74	125	5
913	2016	Goomboora	Centre	172	204	144	314	217	136	72	125	5
914	2016	Goomboora	Centre	169	202	144	318	219	136	72	125	3
915	2016	Goomboora	Centre	169	202	144	316	219	136	72	125	4
916	2016	Goomboora	Centre	172	204	144	314	217	136	72	125	1
917	2016	Goomboora	Centre	172	202	132	318	217	136	74	125	6
918	2016	Goomboora	Centre	172	202	132	314	219	122	80	125	2
919	2016	Goomboora	Centre	172	202	138	314	219	136	80	127	3
920	2016	Goomboora	Centre	172	202	144	314	219	136	80	125	6
921	2016	Goomboora	Centre	172	202	132	314	217	122	80	131	7
922	2016	Goomboora	Centre	172	204	144	314	217	136	72	125	1
923	2016	Goomboora	Centre	172	202	148	314	219	122	72	125	2
924	2016	Goomboora	Centre	172	202	144	314	219	136	80	125	6
925	2016	Goomboora	Centre	172	202	144	314	219	136	74	125	4
926	2016	Goomboora	Centre	172	202	138	318	217	136	76	125	3
927	2016	Goomboora	Centre	172	202	144	314	219	136	72	125	2
928	2016	Goomboora	Centre	172	202	144	314	219	136	72	125	3
929	2016	Goomboora	Centre	172	202	138	314	217	136	72	131	5
930	2016	Goomboora	Centre	172	202	144	314	217	136	72	125	3
931	2016	Goomboora	Centre	172	202	144	318	219	136	76	125	3
932	2016	Goomboora	Centre	172	202	144	318	217	136	76	125	4
933	2016	Goomboora	Centre	172	204	138	318	217	136	72	125	1
934	2016	Goomboora	Centre	172	202	144	314	217	136	72	125	3
935	2016	Goomboora	Centre	172	202	132	318	219	122	72	131	7
936	2016	Goomboora	Centre	172	202	132	314	219	122	74	131	1
937	2016	Goomboora	Centre	0	202	132	314	217	136	72	125	2
938	2016	Goomboora	Centre	169	202	144	314	219	136	72	127	4
939	2016	Goomboora	Centre	172	204	144	314	217	136	72	125	1
940	2016	Goomboora	Centre	0	204	144	314	217	136	72	125	2
941	2016	Goomboora	Centre	172	202	144	314	217	136	72	125	1
942	2016	Goomboora	Centre	172	202	144	318	217	136	72	125	2
943	2016	Goomboora	Centre	172	202	132	318	217	136	74	127	6
944	2016	Goomboora	Centre	172	202	144	318	217	136	72	125	6
945	2016	Goomboora	Centre	172	202	144	314	217	136	72	125	5
946	2016	Goomboora	Centre	172	202	144	314	217	122	72	125	7
947	2016	Goomboora	Centre	169	202	132	318	217	136	74	131	5
948	2016	Goomboora	Centre	172	202	144	314	217	122	72	125	3
949	2016	Goomboora	Centre	172	202	144	314	217	136	72	125	1
950	2016	Goomboora	Centre	169	202	144	316	219	122	72	125	3
951	2016	Goomboora	Centre	172	202	144	314	217	136	72	125	5
952	2016	Goomboora	Centre	169	202	144	316	219	136	72	125	4
953	2016	Goomboora	Centre	172	204	144	314	217	136	72	125	5
954	2016	Goomboora	Centre	169	202	144	314	219	136	72	125	4
955	2016	Goomboora	Centre	172	202	144	318	217	136	74	125	4
956	2016	Goomboora	Centre	169	202	144	314	219	136	76	125	6
957	2016	Goomboora	Centre	172	202	144	318	219	136	72	127	2
958	2016	Goomboora	Centre	172	202	138	314	217	136	76	125	4
959	2016	Goomboora	Centre	169	204	144	314	217	122	72	125	7
960	2016	Goomboora	Centre	169	202	144	314	217	136	72	125	5
961	2016	Goomboora	Centre	172	202	144	314	217	136	72	125	5
962	2016	Goomboora	Centre	169	202	138	314	217	136	72	125	2
963	2016	Goomboora	Centre	169	202	144	318	219	136	72	125	0
964	2016	Goomboora	Centre	169	202	144	314	219	136	72	125	4
965	2016	Goomboora	Centre	172	202	144	316	219	136	72	125	4
966	2016	Goomboora	Centre	172	202	144	314	217	136	72	125	5
967	2016	Goomboora	Centre	172	202	144	314	219	136	72	125	5
968	2016	Goomboora	Centre	172	202	144	314	219	136	72	125	4
969	2016	Goomboora	Centre	172	202	144	318	217	136	72	125	6
970	2016	Goomboora	Centre	169	202	144	314	219	136	72	125	6
971	2016	Gordonvale	Centre	172	202	144	318	219	136	72	125	4
972	2016	Gordonvale	Centre	169	202	138	314	217	136	80	125	4
973	2016	Gordonvale	Centre	172	202	0	314	217	136	72	125	5
974	2016	Gordonvale	Centre	0	204	144	314	219	136	72	127	4
975	2016	Gordonvale	Centre	172	204	132	314	219	136	72	125	3
976	2016	Gordonvale	Centre	169	202	144	314	217	136	80	125	5
977	2016	Gordonvale	Centre	0	204	148	314	219	122	72	125	3
978	2016	Gordonvale	Centre	169	202	144	314	217	136	76	125	5
979	2016	Gordonvale	Centre	169	202	144	314	219	136	72	125	2
980	2016	Gordonvale	Centre	169	202	132	314	219	136	74	125	5
981	2016	Gordonvale	Centre	169	202	132	314	217	136	74	125	6
982	2016	Gordonvale	Centre	169	204	144	314	219	136	80	125	5
983	2016	Gordonvale	Centre	169	202	144	314	219	136	74	125	2
984	2016	Gordonvale	Centre	169	202	144	314	217	122	72	125	4
985	2016	Gordonvale	Centre	172	202	144	314	219	136	72	125	5
986	2016	Gordonvale	Centre	172	202	144	314	217	136	72	125	6
987	2016	Gordonvale	Centre	0	0	0	316	217	136	72	125	7
988	2016	Gordonvale	Centre	169	204	138	314	219	136	80	125	4
989	2016	Gordonvale	Centre	169	202	138	314	217	136	76	125	4
990	2016	Gordonvale	Centre	169	202	144	318	217	136	72	125	4
991	2016	Gordonvale	Centre	169	202	144	318	217	136	72	125	4
992	2016	Gordonvale	Centre	172	202	144	314	217	136	72	125	4
993	2016	Gordonvale	Centre	0	204	0	314	217	122	72	125	2
994	2016	Gordonvale	Centre	0	202	144	314	219	136	72	125	5
995	2016	Gordonvale	Centre	0	0	132	314	217	136	72	125	6
996	2016	Gordonvale	Centre	172	202	0	318	217	136	72	125	5
997	2016	Gordonvale	Centre	172	204	132	314	219	136	74	125	2
998	2016	Gordonvale	Centre	169	202	144	318	217	136	72	125	2
999	2016	Gordonvale	Centre	169	202	144	314	219	122	74	125	4
1000	2016	Gordonvale	Centre	172	202	144	314	217	122	72	125	2
1001	2016	Gordonvale	Centre	0	202	144	314	219	122	74	125	3
1002	2016	Gordonvale	Centre	172	202	144	318	217	136	72	125	4
1003	2016	Gordonvale	Centre	169	202	0	314	217	136	72	125	5
1004	2016	Gordonvale	Centre	0	204	0	318	219	136	72	125	0
1005	2016	Gordonvale	Centre	172	204	144	314	219	136	74	125	6
1006	2016	Gordonvale	Centre	172	204	144	314	217	136	72	125	3
1007	2016	Gordonvale	Centre	169	202	144	314	219	122	72	125	4
1008	2016	Gordonvale	Centre	172	202	144	318	217	136	72	125	5
1009	2016	Gordonvale	Centre	169	202	132	318	217	136	72	125	2
1010	2016	Gordonvale	Centre	169	202	144	318	219	122	72	125	2
1011	2016	Gordonvale	Centre	172	202	0	318	217	136	72	125	5
1012	2016	Gordonvale	Centre	0	204	0	314	219	136	72	125	2
1013	2016	Gordonvale	Centre	0	202	144	314	217	136	74	125	7
1014	2016	Gordonvale	Centre	169	202	132	314	217	136	72	125	4
1015	2016	Gordonvale	Centre	172	202	144	314	217	136	76	125	5
1016	2016	Gordonvale	Centre	169	202	144	314	219	136	76	125	5
1017	2016	Gordonvale	Centre	169	202	144	314	217	136	72	125	4
1018	2016	Gordonvale	Centre	172	202	138	314	217	136	76	125	5
1019	2016	Gordonvale	Centre	172	202	144	314	217	122	72	125	4
1020	2016	Gordonvale	Centre	169	202	144	314	219	136	72	125	4
1021	2016	Gordonvale	Centre	172	202	144	314	219	136	72	125	4
1022	2016	Gordonvale	Centre	169	204	144	318	219	122	72	125	4
1023	2016	Gordonvale	Centre	172	202	144	318	219	122	72	125	4
1024	2016	Gordonvale	Centre	172	204	144	314	217	122	74	125	4
1025	2016	Gordonvale	Centre	0	202	144	314	219	136	72	125	1
1026	2016	Gordonvale	Centre	172	202	148	314	217	136	74	125	3
1027	2016	Gordonvale	Centre	169	202	144	318	217	136	72	125	4
1028	2016	Gordonvale	Centre	172	202	144	314	219	136	72	125	3
1029	2016	Gordonvale	Centre	172	202	144	314	219	122	72	125	2
1030	2016	Gordonvale	Centre	172	202	144	318	217	136	72	125	4
1031	2016	Gordonvale	Centre	169	202	144	318	217	136	74	125	4
1032	2016	Gordonvale	Centre	172	202	144	314	219	122	72	125	6
1033	2016	Gordonvale	Centre	169	202	144	314	219	122	74	125	1
1034	2016	Gordonvale	Centre	0	202	148	314	219	122	72	125	4
1035	2016	Gordonvale	Centre	172	202	144	314	217	136	72	125	6
1036	2016	Gordonvale	Centre	172	202	144	314	219	136	74	125	2
1037	2016	Gordonvale	Centre	172	202	132	314	219	136	72	125	5
1038	2016	Gordonvale	Centre	169	202	144	314	217	136	72	125	7
1039	2016	Gordonvale	Centre	172	202	144	314	217	136	72	125	5
1040	2016	Gordonvale	Centre	169	202	144	316	217	136	72	125	7
1041	2016	Gordonvale	Centre	169	202	138	314	217	136	80	125	4
1042	2016	Gordonvale	Centre	172	202	144	314	219	136	72	125	5
1043	2016	Gordonvale	Centre	172	202	144	314	217	122	72	125	5
1044	2016	Gordonvale	Centre	172	202	132	314	217	136	72	125	6
1045	2016	Gordonvale	Centre	172	202	144	314	219	122	74	125	3
1046	2016	Gordonvale	Centre	169	202	144	314	217	136	72	125	7
1047	2016	Gordonvale	Centre	169	202	144	318	217	136	72	125	2
1048	2016	Gordonvale	Centre	172	202	144	318	217	136	76	125	6
1049	2016	Gordonvale	Centre	0	202	144	314	217	136	72	125	4
1050	2016	Gordonvale	Centre	169	202	144	314	217	122	72	125	4
1051	2016	Gordonvale	Centre	172	202	144	318	217	136	72	125	4
1052	2016	Gordonvale	Centre	172	202	144	318	219	122	72	125	2
1053	2016	Gordonvale	Centre	172	202	144	314	217	136	72	125	2
1054	2016	Gordonvale	Centre	172	202	138	314	219	122	72	125	2
1055	2016	Gordonvale	Centre	172	202	138	314	219	122	72	125	1
1056	2016	Gordonvale	Centre	172	202	138	314	219	122	74	125	5
1057	2016	Gordonvale	Centre	0	204	144	314	219	136	72	125	4
1058	2016	Gordonvale	Centre	172	0	138	314	219	122	74	125	1
1059	2016	Gordonvale	Centre	172	202	144	314	217	136	72	125	4
1060	2016	Gordonvale	Centre	169	202	144	314	219	136	80	125	5
1061	2016	Gordonvale	Centre	172	202	144	318	219	136	72	125	4
1062	2016	Gordonvale	Centre	172	202	144	314	217	136	72	125	5
1063	2016	Gordonvale	Centre	172	202	144	314	217	136	72	125	4
1064	2016	Gordonvale	Centre	172	202	144	314	219	136	72	125	5
1065	2016	Gordonvale	Centre	172	202	144	318	219	136	72	125	5
1066	2016	Gordonvale	Centre	169	204	144	318	217	136	72	125	4
1067	2016	Gordonvale	Centre	169	202	144	314	217	136	72	125	2
1068	2016	Gordonvale	Centre	169	202	132	314	217	136	72	125	2
1069	2016	Gordonvale	Centre	172	202	138	314	217	136	74	125	3
1070	2016	Gordonvale	Centre	169	202	132	314	217	136	74	125	2
1071	2016	Gordonvale	Centre	169	202	144	314	217	136	72	125	3
1072	2016	Gordonvale	Centre	169	202	138	314	219	136	80	125	5
1073	2016	Gordonvale	Centre	172	202	144	318	217	136	72	125	5
1074	2016	Gordonvale	Centre	172	202	144	314	219	136	74	125	5
1075	2016	Gordonvale	Centre	172	202	144	314	219	136	72	125	4
1076	2016	Gordonvale	Centre	172	202	144	314	217	136	72	125	6
1077	2016	Gordonvale	Centre	172	202	144	318	219	136	72	125	4
1078	2016	Gordonvale	Centre	169	202	144	314	217	136	72	125	2
1079	2016	Gordonvale	Centre	172	202	144	314	219	136	74	125	2
1080	2016	Gordonvale	Centre	172	202	144	314	219	122	74	125	2
1081	2016	Gordonvale	Centre	0	202	144	318	219	122	72	125	4
1082	2016	Gordonvale	Centre	0	202	148	318	219	136	72	125	6
1083	2016	Gordonvale	Centre	169	202	144	314	219	136	76	125	4
1084	2016	Gordonvale	Centre	172	202	144	314	217	122	72	125	4
1085	2016	Gordonvale	Centre	169	202	138	314	219	136	72	125	5
1086	2016	Gordonvale	Centre	0	202	144	314	217	136	72	125	4
1087	2016	Gordonvale	Centre	169	202	144	314	219	122	72	125	6
1088	2016	Gordonvale	Centre	172	202	144	314	217	136	76	125	6
1089	2016	Gordonvale	Centre	0	202	144	314	217	122	72	125	4
1090	2016	Gordonvale	Centre	169	202	144	318	219	122	72	125	2
1091	2016	Gordonvale	Centre	172	202	144	314	217	136	72	125	4
1092	2016	Gordonvale	Centre	169	202	132	318	217	136	74	125	4
1093	2016	Gordonvale	Centre	172	202	144	318	217	122	72	125	2
1094	2016	Gordonvale	Centre	0	202	144	314	217	136	74	125	7
1095	2016	Gordonvale	Centre	172	202	132	314	219	136	72	125	5
1096	2016	Gordonvale	Centre	172	202	144	314	219	136	76	125	4
1097	2016	Gordonvale	Centre	172	202	138	314	217	136	76	125	4
1098	2016	Gordonvale	Centre	169	204	132	314	217	136	72	125	2
1099	2016	Gordonvale	Centre	172	202	138	314	219	122	74	125	2
1100	2016	Gordonvale	Centre	172	202	144	318	219	122	72	125	4
1101	2016	Gordonvale	Centre	169	202	144	318	217	136	74	125	4
1102	2016	Gordonvale	Centre	169	202	144	314	217	136	72	125	4
1103	2016	Gordonvale	Centre	169	202	132	314	217	136	74	125	4
1104	2016	Gordonvale	Centre	172	202	144	314	217	136	74	125	6
1105	2016	Gordonvale	Centre	172	202	144	318	219	136	72	125	4
1106	2016	Kewarra Beach	Centre	172	202	144	314	217	136	76	125	5
1107	2016	Kewarra Beach	Centre	172	202	144	314	219	136	74	125	5
1108	2016	Kewarra Beach	Centre	172	202	144	314	217	136	74	125	1
1109	2016	Kewarra Beach	Centre	169	202	144	318	217	136	74	125	7
1110	2016	Kewarra Beach	Centre	0	202	144	314	219	136	80	125	5
1111	2016	Kewarra Beach	Centre	172	202	138	314	219	136	80	125	5
1112	2016	Kewarra Beach	Centre	0	202	144	314	219	136	72	125	2
1113	2016	Kewarra Beach	Centre	0	202	144	314	217	136	72	125	2
1114	2016	Kewarra Beach	Centre	172	202	144	318	217	136	72	125	4
1115	2016	Kewarra Beach	Centre	172	202	144	314	217	136	74	125	5
1116	2016	Kewarra Beach	Centre	0	202	144	314	219	136	72	125	5
1117	2016	Kewarra Beach	Centre	172	202	144	314	219	136	74	125	5
1118	2016	Kewarra Beach	Centre	0	202	144	314	219	136	76	125	5
1119	2016	Kewarra Beach	Centre	172	202	144	314	219	136	80	125	5
1120	2016	Kewarra Beach	Centre	172	202	138	314	219	136	74	125	7
1121	2016	Kewarra Beach	Centre	172	202	144	314	217	136	76	125	6
1122	2016	Kewarra Beach	Centre	172	202	144	314	219	136	72	125	4
1123	2016	Kewarra Beach	Centre	169	202	144	314	217	136	74	125	5
1124	2016	Kewarra Beach	Centre	169	202	144	314	219	136	80	125	5
1125	2016	Kewarra Beach	Centre	172	202	138	314	219	136	76	125	2
1126	2016	Kewarra Beach	Centre	0	202	144	314	219	136	72	125	2
1127	2016	Kewarra Beach	Centre	172	202	144	314	219	136	76	125	5
1128	2016	Kewarra Beach	Centre	172	202	144	314	219	136	72	125	2
1129	2016	Kewarra Beach	Centre	169	202	138	314	219	122	72	125	6
1130	2016	Kewarra Beach	Centre	172	202	144	314	217	136	76	125	6
1131	2016	Kewarra Beach	Centre	169	202	144	314	219	136	74	125	1
1132	2016	Kewarra Beach	Centre	172	202	144	314	217	136	76	125	6
1133	2016	Kewarra Beach	Centre	172	202	144	314	217	136	76	125	2
1134	2016	Kewarra Beach	Centre	169	202	144	314	219	136	74	125	5
1135	2016	Kewarra Beach	Centre	172	202	144	314	219	0	0	0	2
1136	2016	Kewarra Beach	Centre	0	202	144	314	217	136	74	125	5
1137	2016	Kewarra Beach	Centre	169	202	144	314	217	136	74	125	1
1138	2016	Kewarra Beach	Centre	169	202	144	314	217	136	74	125	1
1139	2016	Kewarra Beach	Centre	172	202	138	314	217	136	76	125	7
1140	2016	Kewarra Beach	Centre	172	202	138	314	217	136	76	125	2
1141	2016	Kewarra Beach	Centre	172	202	144	314	217	136	72	125	6
1142	2016	Kewarra Beach	Centre	169	202	144	314	219	136	72	125	7
1143	2016	Kewarra Beach	Centre	169	202	132	314	217	136	72	125	4
1144	2016	Kewarra Beach	Centre	172	202	144	314	217	136	72	125	6
1145	2016	Kewarra Beach	Centre	169	202	144	318	219	122	74	125	6
1146	2016	Kewarra Beach	Centre	172	202	144	314	217	136	76	125	2
1147	2016	Kewarra Beach	Centre	172	202	144	314	219	136	74	125	2
1148	2016	Kewarra Beach	Centre	0	202	138	314	217	136	74	125	2
1149	2016	Kewarra Beach	Centre	172	202	138	314	217	136	76	125	7
1150	2016	Kewarra Beach	Centre	172	202	138	314	219	136	74	125	1
1151	2016	Kewarra Beach	Centre	169	202	144	314	217	136	80	125	5
1152	2016	Kewarra Beach	Centre	172	202	144	314	217	136	74	125	5
1153	2016	Kewarra Beach	Centre	0	202	0	0	217	136	76	125	7
1154	2016	Kewarra Beach	Centre	172	202	144	314	217	136	72	125	1
1155	2016	Kewarra Beach	Centre	172	202	144	314	217	136	74	125	5
1156	2016	Kewarra Beach	Centre	169	202	138	316	219	136	72	125	4
1157	2016	Kewarra Beach	Centre	169	202	138	314	217	136	74	125	4
1158	2016	Kewarra Beach	Centre	172	202	144	314	219	136	74	125	2
1159	2016	Kewarra Beach	Centre	169	202	144	314	219	136	72	125	6
1160	2016	Kewarra Beach	Centre	0	202	138	314	219	136	74	125	2
1161	2016	Kewarra Beach	Centre	172	202	144	314	219	0	0	0	2
1162	2016	Kewarra Beach	Centre	172	202	144	314	219	136	80	125	5
1163	2016	Kewarra Beach	Centre	172	202	144	314	217	136	72	125	6
1164	2016	Kewarra Beach	Centre	172	202	138	314	217	136	74	125	7
1165	2016	Kewarra Beach	Centre	172	202	144	314	219	136	74	131	1
1166	2016	Kewarra Beach	Centre	172	202	144	314	217	136	76	131	5
1167	2016	Kewarra Beach	Centre	172	202	144	314	219	136	80	125	1
1168	2016	Kewarra Beach	Centre	169	202	144	314	217	136	80	125	5
1169	2016	Kewarra Beach	Centre	172	202	144	314	219	136	76	125	7
1170	2016	Kewarra Beach	Centre	169	202	144	314	217	136	80	125	1
1171	2016	Kewarra Beach	Centre	169	202	144	314	219	136	72	125	7
1172	2016	Kewarra Beach	Centre	172	202	132	314	217	136	74	125	4
1173	2016	Kewarra Beach	Centre	172	202	144	314	217	136	72	125	4
1174	2016	Kewarra Beach	Centre	169	202	144	314	217	136	74	125	5
1175	2016	Kewarra Beach	Centre	172	202	144	314	219	136	74	125	2
1176	2016	Kewarra Beach	Centre	172	202	144	314	217	136	76	125	6
1177	2016	Kewarra Beach	Centre	172	202	144	314	217	136	74	125	4
1178	2016	Kewarra Beach	Centre	172	202	144	314	219	136	72	125	7
1179	2016	Kewarra Beach	Centre	169	202	144	314	219	136	80	125	1
1180	2016	Kewarra Beach	Centre	172	202	144	314	217	136	74	125	1
1181	2016	Kewarra Beach	Centre	172	202	144	314	217	136	72	125	7
1182	2016	Kewarra Beach	Centre	172	202	138	314	217	136	72	125	2
1183	2016	Kewarra Beach	Centre	0	202	144	314	219	136	74	131	1
1184	2016	Kewarra Beach	Centre	172	202	144	314	219	136	72	125	7
1185	2016	Kewarra Beach	Centre	0	202	144	314	219	136	72	125	2
1186	2016	Kewarra Beach	Centre	172	202	138	318	217	122	72	125	7
1187	2016	Kewarra Beach	Centre	172	202	144	314	219	136	80	125	5
1188	2016	Kewarra Beach	Centre	172	202	138	314	217	136	74	125	2
1189	2016	Kewarra Beach	Centre	172	202	144	314	217	136	74	125	2
1190	2016	Kewarra Beach	Centre	172	202	138	314	217	136	76	125	2
1191	2016	Kewarra Beach	Centre	172	202	144	314	217	136	80	125	1
1192	2016	Kewarra Beach	Centre	169	202	138	314	219	136	72	125	2
1193	2016	Kewarra Beach	Centre	172	202	138	314	219	136	74	125	7
1194	2016	Kewarra Beach	Centre	172	202	138	314	217	136	74	125	3
1195	2016	Kewarra Beach	Centre	172	202	144	314	217	136	74	125	7
1196	2016	Kewarra Beach	Centre	0	202	138	314	219	136	74	125	7
1197	2016	Kewarra Beach	Centre	172	202	144	314	217	136	80	125	5
1198	2016	Kewarra Beach	Centre	169	202	144	314	217	122	72	125	2
1199	2016	Kewarra Beach	Centre	172	202	144	314	217	136	74	125	4
1200	2016	Kewarra Beach	Centre	172	202	144	314	217	136	80	125	1
1201	2016	Kewarra Beach	Centre	169	202	138	316	217	136	74	125	3
1202	2016	Kewarra Beach	Centre	0	202	144	318	217	136	74	125	4
1203	2016	Kewarra Beach	Centre	0	202	0	0	0	136	74	131	2
1204	2016	Kewarra Beach	Centre	0	0	0	0	0	136	74	131	2
1205	2016	Kewarra Beach	Centre	172	202	144	318	217	136	74	125	2
1206	2016	Kewarra Beach	Centre	0	202	144	314	217	136	72	125	2
1207	2016	Kewarra Beach	Centre	169	202	138	314	219	122	72	125	6
1208	2016	Kewarra Beach	Centre	172	202	144	314	219	136	74	125	4
1209	2016	Kewarra Beach	Centre	172	202	144	318	217	136	74	125	2
1210	2016	Kewarra Beach	Centre	0	0	0	0	0	136	74	125	2
1211	2016	Kewarra Beach	Centre	0	202	0	0	0	136	74	125	2
1212	2016	Kewarra Beach	Centre	172	202	138	314	217	136	72	125	6
1213	2016	Kewarra Beach	Centre	172	202	144	314	217	136	74	125	2
1214	2016	Kewarra Beach	Centre	0	202	0	0	0	136	74	125	1
1215	2016	Kewarra Beach	Centre	172	202	144	314	217	136	76	125	7
1216	2016	Kewarra Beach	Centre	169	202	144	314	217	136	74	125	5
1217	2016	Kuranda	Centre	169	202	144	318	217	136	72	125	1
1218	2016	Kuranda	Centre	0	0	0	0	0	136	74	125	4
1219	2016	Kuranda	Centre	0	0	0	0	0	122	72	131	2
1220	2016	Kuranda	Centre	172	202	144	314	219	136	72	125	1
1221	2016	Kuranda	Centre	0	202	148	314	219	122	74	125	2
1222	2016	Kuranda	Centre	0	202	148	314	219	136	74	127	1
1223	2016	Kuranda	Centre	0	202	148	314	219	136	72	125	1
1224	2016	Kuranda	Centre	0	202	148	314	219	136	72	127	1
1225	2016	Kuranda	Centre	0	202	138	314	219	122	74	127	1
1226	2016	Kuranda	Centre	0	0	0	0	0	122	74	125	2
1227	2016	Kuranda	Centre	0	202	138	314	219	136	72	125	1
1228	2016	Kuranda	Centre	172	202	144	318	217	136	72	127	1
1229	2016	Kuranda	Centre	0	0	0	0	0	122	74	125	1
1230	2016	Kuranda	Centre	172	202	138	314	219	136	74	125	2
1231	2016	Kuranda	Centre	0	202	0	0	0	136	72	125	5
1232	2016	Kuranda	Centre	172	204	144	314	217	136	76	125	2
1233	2016	Kuranda	Centre	172	202	138	314	219	136	72	127	2
1234	2016	Kuranda	Centre	0	204	148	314	219	122	74	125	2
1235	2016	Kuranda	Centre	0	202	0	0	219	136	76	125	2
1236	2016	Kuranda	Centre	172	204	148	314	219	122	74	125	2
1237	2016	Kuranda	Centre	0	202	0	0	0	136	74	125	2
1238	2016	Kuranda	Centre	0	0	0	0	0	136	74	125	7
1239	2016	Kuranda	Centre	172	202	144	316	217	136	74	125	2
1240	2016	Kuranda	Centre	0	204	138	314	219	122	72	127	1
1241	2016	Kuranda	Centre	172	202	148	314	219	136	74	127	2
1242	2016	Kuranda	Centre	0	202	144	0	217	136	72	125	5
1243	2016	Kuranda	Centre	0	0	0	0	0	122	72	127	2
1244	2016	Kuranda	Centre	0	0	0	0	0	136	74	125	2
1245	2016	Kuranda	Centre	0	204	138	0	219	122	72	125	1
1246	2016	Kuranda	Centre	0	204	138	314	219	122	74	125	1
1247	2016	Kuranda	Centre	0	204	138	314	219	122	74	125	2
1248	2016	Kuranda	Centre	0	204	0	0	0	122	74	125	1
1249	2016	Kuranda	Centre	172	202	148	314	219	136	74	125	2
1250	2016	Kuranda	Centre	0	204	144	314	217	136	76	125	5
1251	2016	Kuranda	Centre	172	204	148	314	219	122	72	127	2
1252	2016	Kuranda	Centre	0	202	0	0	217	136	72	125	5
1253	2016	Kuranda	Centre	0	202	0	0	0	136	74	125	2
1254	2016	Kuranda	Centre	0	202	138	314	219	136	74	125	2
1255	2016	Kuranda	Centre	172	202	148	314	219	136	72	125	1
1256	2016	Kuranda	Centre	172	202	138	314	219	136	74	127	2
1257	2016	Kuranda	Centre	172	204	148	314	219	136	72	125	2
1258	2016	Kuranda	Centre	0	204	0	0	0	122	72	125	2
1259	2016	Kuranda	Centre	0	202	0	0	0	136	76	125	4
1260	2016	Kuranda	Centre	172	202	144	314	219	136	74	125	3
1261	2016	Kuranda	Centre	172	204	138	314	219	122	74	127	2
1262	2016	Kuranda	Centre	0	202	144	318	219	136	76	125	1
1263	2016	Kuranda	Centre	0	0	0	0	0	136	74	125	2
1264	2016	Kuranda	Centre	0	202	0	0	219	136	72	125	1
1265	2016	Kuranda	Centre	172	202	144	314	219	136	72	125	1
1266	2016	Kuranda	Centre	172	202	138	318	219	136	76	125	5
1267	2016	Kuranda	Centre	172	202	132	314	219	122	72	125	5
1268	2016	Kuranda	Centre	172	202	144	318	219	136	72	125	5
1269	2016	Kuranda	Centre	172	202	144	314	217	136	72	127	2
1270	2016	Kuranda	Centre	172	202	138	314	217	136	72	125	2
1271	2016	Kuranda	Centre	172	202	132	314	219	136	72	125	2
1272	2016	Kuranda	Centre	169	202	144	318	219	136	72	125	6
1273	2016	Kuranda	Centre	169	202	138	314	217	122	72	125	6
1274	2016	Kuranda	Centre	169	202	144	318	219	122	72	125	6
1275	2016	Kuranda	Centre	172	202	138	314	217	122	72	125	4
1276	2016	Kuranda	Centre	169	202	138	318	217	136	72	125	2
1277	2016	Kuranda	Centre	172	202	144	314	217	122	72	125	1
1278	2016	Kuranda	Centre	0	202	132	314	217	136	74	125	2
1279	2016	Kuranda	Centre	172	202	144	314	217	122	74	125	4
1280	2016	Kuranda	Centre	172	202	138	314	217	136	72	125	4
1281	2016	Kuranda	Centre	172	202	144	314	217	122	80	125	2
1282	2016	Kuranda	Centre	172	204	132	318	217	136	72	125	5
1283	2016	Kuranda	Centre	172	202	138	314	217	122	72	125	1
1284	2016	Kuranda	Centre	172	202	138	314	219	136	76	125	2
1285	2016	Kuranda	Centre	172	202	144	314	217	136	74	125	5
1286	2016	Kuranda	Centre	172	204	144	314	217	136	72	125	1
1287	2016	Kuranda	Centre	0	202	144	314	219	122	74	125	3
1288	2016	Kuranda	Centre	169	202	144	314	217	136	72	125	6
1289	2016	Kuranda	Centre	172	202	144	314	219	136	72	125	2
1290	2016	Kuranda	Centre	169	202	144	314	217	136	72	125	6
1291	2016	Kuranda	Centre	172	202	138	314	219	122	72	125	4
1292	2016	Kuranda	Centre	172	202	138	318	219	136	74	125	2
1293	2016	Kuranda	Centre	172	202	138	318	219	122	72	125	6
1294	2016	Kuranda	Centre	172	204	144	314	219	136	72	125	1
1295	2016	Kuranda	Centre	172	202	144	314	219	136	72	125	2
1296	2016	Kuranda	Centre	172	204	144	314	217	136	72	125	1
1297	2016	Kuranda	Centre	169	202	132	314	217	122	72	125	4
1298	2016	Kuranda	Centre	172	202	144	314	217	136	74	125	2
1299	2016	Kuranda	Centre	172	202	144	314	217	122	72	125	6
1300	2016	Kuranda	Centre	0	202	132	314	217	136	74	125	7
1301	2016	Kuranda	Centre	172	202	144	314	217	136	72	125	4
1302	2016	Kuranda	Centre	172	202	144	314	219	122	74	125	3
1303	2016	Kuranda	Centre	169	202	144	314	219	136	72	125	2
1304	2016	Kuranda	Centre	172	202	138	314	217	136	72	125	6
1305	2016	Kuranda	Centre	172	202	144	318	217	136	72	125	1
1306	2016	Kuranda	Centre	172	202	144	314	219	136	74	125	4
1307	2016	Kuranda	Centre	172	202	144	318	217	122	72	125	6
1308	2016	Kuranda	Centre	172	202	138	314	219	136	72	125	4
1309	2016	Kuranda	Centre	172	202	138	314	217	136	74	125	1
1310	2016	Kuranda	Centre	0	202	144	314	217	122	72	125	1
1311	2016	Kuranda	Centre	172	202	138	314	219	122	72	125	4
1312	2016	Kuranda	Centre	0	202	144	314	219	136	72	125	2
1313	2016	Kuranda	Centre	172	202	138	314	217	136	76	125	2
1314	2016	Kuranda	Centre	172	202	144	314	217	136	74	125	7
1315	2016	Kuranda	Centre	172	202	144	314	219	122	74	125	1
1316	2016	Kuranda	Centre	172	202	144	314	219	122	72	125	1
1317	2016	Kuranda	Centre	0	202	144	314	217	122	72	125	5
1318	2016	Kuranda	Centre	172	202	144	314	219	122	72	125	4
1319	2016	Kuranda	Centre	172	202	144	314	217	136	72	125	1
1320	2016	Mooroobool	Centre	0	202	132	314	217	136	72	125	5
1321	2016	Mooroobool	Centre	172	202	132	314	217	136	72	125	2
1322	2016	Mooroobool	Centre	172	202	144	314	217	136	74	125	3
1323	2016	Mooroobool	Centre	172	202	144	314	217	136	74	125	3
1324	2016	Mooroobool	Centre	172	202	138	314	217	136	74	125	2
1325	2016	Mooroobool	Centre	172	202	144	318	217	136	72	131	2
1326	2016	Mooroobool	Centre	172	202	144	314	217	136	72	125	3
1327	2016	Mooroobool	Centre	172	202	138	314	217	122	74	125	5
1328	2016	Mooroobool	Centre	172	202	144	318	219	136	72	125	2
1329	2016	Mooroobool	Centre	0	202	138	314	217	136	76	125	2
1330	2016	Mooroobool	Centre	172	202	144	314	217	136	72	125	4
1331	2016	Mooroobool	Centre	172	202	144	314	217	136	72	125	2
1332	2016	Mooroobool	Centre	172	202	144	318	217	136	72	131	3
1333	2016	Mooroobool	Centre	172	202	138	314	217	136	74	125	2
1334	2016	Mooroobool	Centre	172	202	144	314	217	136	72	125	2
1335	2016	Mooroobool	Centre	172	202	138	314	217	136	74	125	2
1336	2016	Mooroobool	Centre	172	202	138	314	217	136	74	125	5
1337	2016	Mooroobool	Centre	172	202	144	314	217	136	74	125	3
1338	2016	Mooroobool	Centre	172	202	144	314	217	136	74	125	3
1339	2016	Mooroobool	Centre	172	202	144	314	217	136	74	125	3
1340	2016	Mooroobool	Centre	0	202	132	314	217	136	72	125	2
1341	2016	Mooroobool	Centre	172	202	138	314	217	136	72	125	2
1342	2016	Mooroobool	Centre	172	202	144	314	217	136	74	125	2
1343	2016	Mooroobool	Centre	172	202	138	314	217	136	72	125	5
1344	2016	Mooroobool	Centre	172	202	144	314	217	136	72	125	2
1345	2016	Mooroobool	Centre	172	202	138	314	217	136	74	125	2
1346	2016	Mooroobool	Centre	172	202	138	314	217	122	72	125	5
1347	2016	Mooroobool	Centre	172	202	144	314	217	136	74	125	3
1348	2016	Mooroobool	Centre	172	202	144	314	217	136	74	125	3
1349	2016	Mooroobool	Centre	172	202	144	314	217	136	74	125	2
1350	2016	Mooroobool	Centre	172	202	144	314	217	136	74	125	3
1351	2016	Mooroobool	Centre	172	202	144	314	217	136	74	125	3
1352	2016	Mooroobool	Centre	172	202	144	314	217	136	74	125	3
1353	2016	Mooroobool	Centre	172	202	144	314	217	136	72	125	2
1354	2016	Mooroobool	Centre	172	202	144	314	217	136	72	131	3
1355	2016	Mooroobool	Centre	172	202	138	314	217	122	74	125	5
1356	2016	Mooroobool	Centre	172	202	144	314	217	136	74	125	3
1357	2016	Mooroobool	Centre	172	202	144	314	217	136	74	125	3
1358	2016	Mooroobool	Centre	172	202	144	314	217	136	74	125	3
1359	2016	Mooroobool	Centre	0	202	144	314	217	136	72	125	3
1360	2016	Mooroobool	Centre	172	202	144	314	217	136	74	125	3
1361	2016	Mooroobool	Centre	172	202	138	314	217	122	72	125	2
1362	2016	Mooroobool	Centre	0	202	144	314	217	136	72	125	7
1363	2016	Mooroobool	Centre	172	202	144	314	217	122	72	125	4
1364	2016	Mooroobool	Centre	172	202	144	314	217	136	72	125	3
1365	2016	Mooroobool	Centre	172	202	144	314	217	136	72	125	3
1366	2016	Mooroobool	Centre	172	202	144	314	217	136	74	125	2
1367	2016	Mooroobool	Centre	0	202	0	0	217	136	72	125	3
1368	2016	Mooroobool	Centre	172	202	138	314	217	136	76	125	5
1369	2016	Mooroobool	Centre	172	202	138	314	217	136	72	125	2
1370	2016	Mooroobool	Centre	172	202	144	314	217	136	74	125	2
1371	2016	Mooroobool	Centre	172	202	138	314	217	136	72	125	2
1372	2016	Mooroobool	Centre	172	202	138	314	217	136	72	125	5
1373	2016	Mooroobool	Centre	172	202	144	314	217	136	72	125	3
1374	2016	Mooroobool	Centre	0	202	138	314	217	136	76	125	2
1375	2016	Mooroobool	Centre	172	202	144	314	217	136	72	131	2
1376	2016	Mooroobool	Centre	172	202	138	314	217	122	72	125	7
1377	2016	Mooroobool	Centre	172	202	138	314	217	122	74	125	5
1378	2016	Mooroobool	Centre	172	202	144	314	217	136	72	125	2
1379	2016	Mooroobool	Centre	172	202	144	314	217	136	72	125	3
1380	2016	Mooroobool	Centre	172	202	144	318	217	136	72	125	2
1381	2016	Mooroobool	Centre	172	202	144	314	217	136	74	125	2
1382	2016	Mooroobool	Centre	172	202	144	314	217	136	74	125	3
1383	2016	Mooroobool	Centre	172	202	144	314	217	0	0	0	3
1384	2016	Mooroobool	Centre	172	202	0	314	217	136	74	125	2
1385	2016	Mooroobool	Centre	172	202	144	314	217	136	72	125	3
1386	2016	Mooroobool	Centre	172	202	144	314	217	136	74	125	3
1387	2016	Mooroobool	Centre	172	202	138	314	217	122	72	125	5
1388	2016	Mooroobool	Centre	0	202	138	314	217	136	72	125	5
1389	2016	Mooroobool	Centre	0	202	138	314	217	136	76	125	2
1390	2016	Mooroobool	Centre	172	202	144	318	219	136	74	125	5
1391	2016	Mooroobool	Centre	172	202	132	314	217	136	76	125	5
1392	2016	Mooroobool	Centre	172	202	138	314	217	136	72	125	5
1393	2016	Mooroobool	Centre	172	202	144	314	217	136	74	125	2
1394	2016	Mooroobool	Centre	172	202	138	314	217	122	72	125	5
1395	2016	Mooroobool	Centre	172	202	144	314	217	136	74	125	3
1396	2016	Mooroobool	Centre	172	202	144	314	217	136	74	125	3
1397	2016	Mooroobool	Centre	172	202	144	314	217	136	72	125	2
1398	2016	Mooroobool	Centre	172	202	144	318	217	136	74	125	4
1399	2016	Mooroobool	Centre	172	202	138	314	217	136	74	125	5
1400	2016	Mooroobool	Centre	172	202	144	314	219	136	74	125	1
1401	2016	Mooroobool	Centre	172	202	144	314	217	136	72	125	3
1402	2016	Mooroobool	Centre	172	202	132	314	217	136	74	127	4
1403	2016	Mooroobool	Centre	0	202	132	314	217	136	76	125	2
1404	2016	Mooroobool	Centre	172	202	138	314	217	122	72	125	2
1405	2016	Mooroobool	Centre	172	202	144	314	217	136	74	125	3
1406	2016	Mooroobool	Centre	172	202	138	314	217	122	74	125	5
1407	2016	Mooroobool	Centre	172	202	144	314	217	136	72	125	2
1408	2016	Mooroobool	Centre	0	202	132	314	217	136	76	125	5
1409	2016	Mooroobool	Centre	172	202	144	314	217	136	74	125	2
1410	2016	Mooroobool	Centre	0	202	144	314	217	122	72	125	7
1411	2016	Mooroobool	Centre	0	202	144	314	219	136	74	125	6
1412	2016	Mooroobool	Centre	172	202	144	316	217	136	72	131	7
1413	2016	Mooroobool	Centre	172	202	144	314	217	136	74	125	2
1414	2016	Mooroobool	Centre	172	202	144	314	217	136	72	125	2
1415	2016	Mooroobool	Centre	172	202	144	314	219	136	72	125	3
1416	2016	Mooroobool	Centre	172	202	144	314	219	136	74	125	1
1417	2016	Mooroobool	Centre	172	202	144	314	217	136	72	125	2
1418	2016	Mooroobool	Centre	172	202	138	314	217	136	72	125	5
1419	2016	Mooroobool	Centre	172	202	148	314	219	136	74	125	5
1420	2016	Mooroobool	Centre	172	202	144	316	219	136	72	125	7
1421	2016	Mooroobool	Centre	172	202	144	316	219	136	72	125	7
1422	2016	Mooroobool	Centre	172	202	144	314	217	136	74	125	2
1423	2016	Mooroobool	Centre	172	202	144	314	217	136	74	125	2
1424	2016	Mooroobool	Centre	0	202	144	314	217	136	74	125	1
1425	2016	Mooroobool	Centre	172	202	144	314	217	136	72	125	2
1426	2016	Mooroobool	Centre	172	202	144	314	217	136	72	125	3
1427	2016	Mooroobool	Centre	172	202	144	316	217	136	72	125	7
1428	2016	Mooroobool	Centre	172	202	144	316	219	136	72	131	7
1429	2016	Mooroobool	Centre	172	202	144	314	217	136	74	125	4
1430	2016	Mooroobool	Centre	172	202	138	314	217	136	72	125	2
1431	2016	Mooroobool	Centre	172	202	138	314	217	136	74	125	5
1432	2016	Mooroobool	Centre	172	202	144	314	217	136	72	125	3
1433	2016	Mooroobool	Centre	172	202	138	314	217	136	74	125	6
1434	2016	Mooroobool	Centre	0	202	138	314	219	122	74	125	5
1435	2016	Mooroobool	Centre	172	202	144	314	217	136	72	125	6
1436	2016	Mooroobool	Centre	172	202	144	318	219	136	72	131	2
1437	2016	Mooroobool	Centre	0	202	144	314	217	122	72	125	7
1438	2016	Mooroobool	Centre	0	202	144	314	219	136	74	125	6
1439	2016	Mooroobool	Centre	172	202	144	314	219	136	74	125	6
1440	2016	Mooroobool	Centre	172	202	138	314	217	136	74	125	2
1441	2016	Mooroobool	Centre	0	202	138	314	217	136	76	125	2
1442	2016	Mooroobool	Centre	172	202	138	314	217	136	76	125	2
1443	2016	Mooroobool	Centre	172	202	144	314	219	122	76	125	2
1444	2016	Mooroobool	Centre	172	202	144	314	217	136	74	125	1
1445	2016	Mooroobool	Centre	172	202	144	314	217	136	74	125	1
1446	2016	Mooroobool	Centre	172	202	144	314	217	136	72	125	2
1447	2016	Mooroobool	Centre	172	202	138	314	217	136	72	125	2
1448	2016	Mooroobool	Centre	172	202	138	314	217	136	72	125	2
1449	2016	Mooroobool	Centre	172	202	144	314	219	136	72	125	4
1450	2016	Mooroobool	Centre	172	202	144	318	219	136	72	131	1
1451	2016	Mooroobool	Centre	172	202	138	318	217	136	72	125	4
1452	2016	Mooroobool	Centre	172	202	138	314	217	136	74	125	2
1453	2016	Mooroobool	Centre	172	202	148	314	219	136	74	125	2
1454	2016	Mooroobool	Centre	172	202	138	314	217	122	72	125	5
1455	2016	Mooroobool	Centre	0	202	144	314	219	136	72	125	5
1456	2016	Mooroobool	Centre	172	202	144	314	217	136	74	125	3
1457	2016	Mooroobool	Centre	172	202	144	314	219	136	72	125	4
1458	2016	Mooroobool	Centre	172	202	144	314	217	136	74	125	2
1459	2016	Mooroobool	Centre	0	204	148	314	219	136	76	125	2
1460	2016	Mooroobool	Centre	172	202	144	314	219	136	74	125	6
1461	2016	Mooroobool	Centre	172	202	138	314	217	136	72	125	6
1462	2016	Mooroobool	Centre	172	202	144	314	217	136	72	125	3
1463	2016	Mooroobool	Centre	172	202	144	318	219	122	72	125	7
1464	2016	Mooroobool	Centre	172	202	144	318	219	136	76	125	3
1465	2016	Mooroobool	Centre	172	202	132	314	217	136	72	125	5
1466	2016	Mooroobool	Centre	172	202	144	314	217	136	72	125	2
1467	2016	Mooroobool	Centre	172	202	144	314	217	136	72	125	2
1468	2016	Mooroobool	Centre	172	202	144	314	217	136	74	125	2
1469	2016	Mooroobool	Centre	172	202	148	314	219	136	74	125	2
1470	2016	Mooroobool	Centre	0	202	144	314	219	136	72	131	2
1471	2016	Mooroobool	Centre	172	202	144	314	217	136	72	125	2
1472	2016	Mooroobool	Centre	172	202	138	314	217	136	72	125	6
1473	2016	Mooroobool	Centre	172	202	144	314	217	136	74	125	2
1474	2016	Mooroobool	Centre	172	202	144	314	217	136	74	125	3
1475	2016	Mooroobool	Centre	172	202	144	314	219	136	72	125	6
1476	2016	Mooroobool	Centre	172	202	144	316	219	136	72	125	7
1477	2016	Mooroobool	Centre	172	202	138	314	217	136	72	125	2
1478	2016	Mooroobool	Centre	172	202	144	314	217	136	74	125	2
1479	2016	Mooroobool	Centre	172	202	138	314	217	136	72	125	5
1480	2016	Mooroobool	Centre	172	202	144	314	217	136	74	125	2
1481	2016	Mooroobool	Centre	169	204	144	314	217	136	72	125	7
1482	2016	Mooroobool	Centre	172	202	144	314	217	136	72	125	2
1483	2016	Mooroobool	Centre	0	202	144	318	217	136	74	125	3
1484	2016	Mooroobool	Centre	172	202	144	314	217	136	74	125	2
1485	2016	Mooroobool	Centre	172	202	138	314	217	136	72	125	5
1486	2016	Mooroobool	Centre	172	202	144	314	217	136	74	125	2
1487	2016	Mooroobool	Centre	172	202	138	314	219	122	72	125	7
1488	2016	Mooroobool	Centre	172	202	138	314	217	136	74	125	5
1489	2016	Mooroobool	Centre	172	202	138	314	217	136	72	125	5
1490	2016	Mooroobool	Centre	172	202	144	316	219	136	72	131	7
1491	2016	Mooroobool	Centre	0	202	144	314	217	136	74	125	1
1492	2016	Mooroobool	Centre	172	202	138	314	219	136	72	125	4
1493	2016	Mooroobool	Centre	0	202	138	314	217	136	72	125	4
1494	2016	Mooroobool	Centre	172	202	138	314	217	136	74	125	2
1495	2016	Mooroobool	Centre	0	202	138	314	217	136	76	125	5
1496	2016	Mooroobool	Centre	0	202	138	318	217	0	72	125	4
1497	2016	Mooroobool	Centre	172	202	144	314	217	136	72	125	2
1498	2016	Mooroobool	Centre	172	202	144	314	217	136	74	125	2
1499	2016	Mooroobool	Centre	172	202	144	314	217	136	74	125	1
1500	2016	Mooroobool	Centre	172	202	138	314	217	136	72	125	2
1501	2016	Mooroobool	Centre	172	202	144	314	217	136	72	131	2
1502	2016	Mooroobool	Centre	172	202	144	318	217	136	72	125	7
1503	2016	Mooroobool	Centre	172	202	138	318	217	136	72	131	3
1504	2016	Mooroobool	Centre	172	202	144	314	217	136	74	125	3
1505	2016	Mooroobool	Centre	172	202	144	314	217	136	74	125	3
1506	2016	Mooroobool	Centre	172	202	144	318	217	136	72	131	1
1507	2016	Mooroobool	Centre	172	202	144	314	219	136	74	125	1
1508	2016	Mooroobool	Centre	172	202	138	314	217	136	72	125	2
1509	2016	Mooroobool	Centre	172	202	138	314	217	122	72	125	2
1510	2016	Mooroobool	Centre	172	202	132	314	217	136	72	125	2
1511	2016	Mooroobool	Centre	172	202	144	318	217	136	72	131	7
1512	2016	Mooroobool	Centre	172	202	144	318	219	136	72	125	7
1513	2016	Mooroobool	Centre	172	202	144	314	219	136	74	125	2
1514	2016	Mooroobool	Centre	0	202	144	314	217	136	74	125	6
1515	2016	Mooroobool	Centre	172	202	144	314	217	136	74	125	6
1516	2016	Mooroobool	Centre	172	202	144	316	219	136	72	125	5
1517	2016	Mooroobool	Centre	0	202	144	314	219	136	74	125	1
1518	2016	Mooroobool	Centre	172	202	132	314	217	136	72	125	5
1519	2016	Mooroobool	Centre	172	202	138	314	217	136	72	125	5
1520	2016	Mooroobool	Centre	172	202	144	314	217	136	72	125	7
1521	2016	Mooroobool	Centre	172	202	144	314	219	136	72	125	4
1522	2016	Mooroobool	Centre	172	202	144	314	217	136	74	125	3
1523	2016	Mooroobool	Centre	172	202	138	318	217	122	72	125	7
1524	2016	Mooroobool	Centre	172	202	144	314	217	136	74	125	3
1525	2016	Mooroobool	Centre	172	202	144	318	217	136	72	125	1
1526	2016	Mooroobool	Centre	172	202	144	314	219	136	74	125	1
1527	2016	Mooroobool	Centre	0	202	144	318	217	136	74	125	3
1528	2016	Mooroobool	Centre	172	202	138	314	217	122	72	125	5
1529	2016	Mooroobool	Centre	172	202	144	314	217	136	72	125	3
1530	2016	Mooroobool	Centre	172	202	144	314	217	136	74	125	2
1531	2016	Mooroobool	Centre	172	202	144	316	217	136	72	131	7
1532	2016	Mooroobool	Centre	172	202	144	318	219	136	72	125	4
1533	2016	Mooroobool	Centre	172	202	144	314	217	136	72	125	3
1534	2016	Mooroobool	Centre	172	202	144	318	219	136	74	125	4
1535	2016	Mooroobool	Centre	172	202	144	314	219	136	74	125	1
1536	2016	Mooroobool	Centre	172	202	138	314	217	136	72	125	5
1537	2016	Mooroobool	Centre	172	202	144	316	217	136	72	131	7
1538	2016	Mooroobool	Centre	169	202	138	314	219	136	76	125	4
1539	2016	Mooroobool	Centre	172	202	144	314	217	136	74	125	2
1540	2016	Mooroobool	Centre	172	202	144	318	219	136	72	125	7
1541	2016	Mooroobool	Centre	172	202	138	314	217	136	72	125	2
1542	2016	Mooroobool	Centre	172	202	132	314	217	136	72	125	2
1543	2016	Mooroobool	Centre	172	202	144	316	217	136	72	131	1
1544	2016	Mooroobool	Centre	0	202	144	314	219	136	72	125	1
1545	2016	Mooroobool	Centre	172	202	144	314	217	136	74	125	3
1546	2016	Mooroobool	Centre	0	202	132	314	217	136	72	125	2
1547	2016	Mooroobool	Centre	172	202	144	316	217	136	72	125	1
1548	2016	Mooroobool	Centre	172	202	138	318	219	136	72	125	7
1549	2016	Mooroobool	Centre	172	202	138	314	217	136	74	125	2
1550	2016	Mooroobool	Centre	172	202	144	314	219	136	72	125	6
1551	2016	Mooroobool	Centre	172	202	144	314	217	136	74	125	2
1552	2016	Mooroobool	Centre	0	202	144	314	219	122	72	125	7
1553	2016	Mooroobool	Centre	172	202	144	314	219	136	74	125	6
1554	2016	Mooroobool	Centre	172	202	144	314	217	136	72	125	3
1555	2016	Mooroobool	Centre	172	202	132	314	217	136	76	125	5
1556	2016	Mooroobool	Centre	172	202	144	314	217	136	72	125	2
1557	2016	Mooroobool	Centre	172	202	144	318	217	136	72	125	4
1558	2016	Mooroobool	Centre	172	202	138	314	217	122	72	125	7
1559	2016	Mooroobool	Centre	172	202	144	314	217	136	74	125	1
1560	2016	Mooroobool	Centre	169	202	138	314	219	136	76	125	4
1561	2016	Mooroobool	Centre	172	202	144	314	217	122	72	125	3
1562	2016	Mooroobool	Centre	172	202	144	314	219	136	72	125	2
1563	2016	Mooroobool	Centre	172	202	144	314	217	136	74	125	2
1564	2016	Mooroobool	Centre	172	202	144	316	217	136	72	125	1
1565	2016	Mooroobool	Centre	172	202	144	318	217	136	72	125	1
1566	2016	Mooroobool	Centre	172	202	144	314	219	136	74	125	6
1567	2016	Mooroobool	Centre	172	202	138	314	219	122	72	125	1
1568	2016	Mooroobool	Centre	169	202	144	314	219	136	76	125	5
1569	2016	Mooroobool	Centre	172	202	144	314	217	136	74	125	3
1570	2016	Mooroobool	Centre	172	202	144	318	219	136	72	125	6
1571	2016	Mooroobool	Centre	172	202	138	314	217	136	72	125	2
1572	2016	Mooroobool	Centre	172	202	144	314	219	136	74	125	6
1573	2016	Mooroobool	Centre	172	202	132	314	217	136	72	125	5
1574	2016	Mooroobool	Centre	172	202	144	314	219	136	72	125	4
1575	2016	Mooroobool	Centre	169	202	144	314	219	136	72	125	6
1576	2016	Mooroobool	Centre	169	202	144	314	217	136	72	125	5
1577	2016	Mooroobool	Centre	0	204	0	314	217	136	72	125	3
1578	2016	Mooroobool	Centre	172	202	144	318	217	136	72	131	2
1579	2016	Mooroobool	Centre	172	202	144	314	217	136	72	125	2
1580	2016	Mooroobool	Centre	172	202	144	314	217	136	74	125	3
1581	2016	Mooroobool	Centre	172	202	144	316	219	136	72	131	1
1582	2016	Mooroobool	Centre	172	202	138	314	217	136	72	131	2
1583	2016	Mooroobool	Centre	0	202	138	314	217	136	76	125	5
1584	2016	Mooroobool	Centre	172	202	144	318	219	122	72	125	4
1585	2016	Mooroobool	Centre	172	202	144	314	217	136	72	125	2
1586	2016	Mooroobool	Centre	0	202	144	314	219	136	74	125	6
1587	2016	Mooroobool	Centre	172	202	132	314	217	136	72	125	2
1588	2016	Mooroobool	Centre	0	202	132	314	217	136	72	125	5
1589	2016	Mooroobool	Centre	172	202	138	314	217	122	72	125	5
1590	2016	Mooroobool	Centre	172	202	144	314	217	136	74	125	3
1591	2016	Mooroobool	Centre	172	202	144	314	217	136	74	125	3
1592	2016	Mooroobool	Centre	172	202	144	318	217	136	72	125	1
1593	2016	Mooroobool	Centre	0	202	144	318	219	136	72	125	4
1594	2016	Mooroobool	Centre	0	202	144	314	217	136	74	125	6
1595	2016	Mooroobool	Centre	172	202	144	314	217	136	74	125	2
1596	2016	Mooroobool	Centre	169	202	144	314	219	136	76	125	6
1597	2016	Mooroobool	Centre	172	202	138	314	219	122	72	125	1
1598	2016	Mooroobool	Centre	172	202	144	316	219	136	72	125	1
1599	2016	Mooroobool	Centre	0	202	138	314	217	136	72	125	5
1600	2016	Mooroobool	Centre	172	202	144	314	217	136	72	125	3
1601	2016	Mooroobool	Centre	172	202	144	314	219	136	72	125	1
1602	2016	Mooroobool	Centre	172	202	132	314	217	136	72	125	5
1603	2016	Mooroobool	Centre	172	202	138	314	217	136	72	125	6
1604	2016	Mooroobool	Centre	172	202	144	314	217	136	74	125	3
1605	2016	Mooroobool	Centre	172	202	138	318	217	136	72	125	2
1606	2016	Mooroobool	Centre	172	202	144	314	219	122	76	125	2
1607	2016	Mooroobool	Centre	172	202	138	314	217	136	72	125	5
1608	2016	Mooroobool	Centre	172	202	144	314	219	136	74	125	6
1609	2016	Mooroobool	Centre	172	202	144	314	219	136	72	125	2
1610	2016	Mooroobool	Centre	172	202	144	314	219	136	72	125	2
1611	2016	Mooroobool	Centre	172	202	144	314	219	136	72	125	4
1612	2016	Mooroobool	Centre	172	202	144	314	217	136	74	125	2
1613	2016	Mooroobool	Centre	172	202	144	318	217	136	72	131	7
1614	2016	Mooroobool	Centre	172	202	144	314	217	136	74	125	2
1615	2016	Mooroobool	Centre	172	202	138	314	217	136	74	125	2
1616	2016	Mooroobool	Centre	172	202	144	316	217	136	72	131	1
1617	2016	Mooroobool	Centre	172	202	144	318	217	136	72	125	1
1618	2016	Mooroobool	Centre	172	202	144	314	219	136	72	125	7
1619	2016	Mooroobool	Centre	0	202	138	314	217	136	76	125	5
1620	2016	Mooroobool	Centre	172	202	144	314	219	122	80	125	3
1621	2016	Mooroobool	Centre	172	202	144	314	217	136	72	125	2
1622	2016	Mooroobool	Centre	172	202	138	318	217	136	72	125	2
1623	2016	Mooroobool	Centre	172	202	144	314	217	136	74	125	3
1624	2016	Mooroobool	Centre	172	202	132	314	217	136	76	125	5
1625	2016	Mooroobool	Centre	172	202	144	314	219	136	74	125	6
1626	2016	Mooroobool	Centre	172	202	138	314	217	122	72	125	5
1627	2016	Mooroobool	Centre	172	202	144	316	219	136	72	131	7
1628	2016	Mooroobool	Centre	172	202	144	314	219	136	74	125	1
1629	2016	Mooroobool	Centre	172	202	144	316	217	136	72	125	1
1630	2016	Mooroobool	Centre	0	202	144	314	219	136	80	131	1
1631	2016	Mooroobool	Centre	172	202	144	314	219	136	72	125	7
1632	2016	Mooroobool	Centre	172	202	144	314	217	136	74	125	6
1633	2016	Mooroobool	Centre	172	202	144	314	219	136	74	125	2
1634	2016	Mooroobool	Centre	172	202	144	318	219	136	72	125	2
1635	2016	Mooroobool	Centre	172	202	144	314	217	136	74	125	2
1636	2016	Mooroobool	Centre	172	202	144	314	217	136	72	125	3
1637	2016	Mooroobool	Centre	172	202	138	314	217	136	74	125	5
1638	2016	Mooroobool	Centre	0	202	144	314	217	136	74	125	3
1639	2016	Mooroobool	Centre	172	202	138	314	217	136	72	125	5
1640	2016	Mooroobool	Centre	172	202	144	314	219	136	72	125	4
1641	2016	Mooroobool	Centre	172	202	144	314	219	136	72	125	2
1642	2016	Mooroobool	Centre	172	202	144	314	217	136	72	125	3
1643	2016	Mooroobool	Centre	172	202	138	314	217	122	72	125	2
1644	2016	Mooroobool	Centre	172	202	144	318	217	136	72	125	3
1645	2016	Mooroobool	Centre	172	202	144	314	217	136	72	125	3
1646	2016	Mooroobool	Centre	172	202	144	314	217	136	74	125	3
1647	2016	Mooroobool	Centre	172	202	138	314	217	136	72	125	5
1648	2016	Mooroobool	Centre	172	202	148	314	219	122	76	125	3
1649	2016	Mooroobool	Centre	172	202	144	314	217	136	74	125	1
1650	2016	Mooroobool	Centre	172	202	144	314	219	136	74	125	2
1651	2016	Mooroobool	Centre	172	202	144	314	217	122	72	125	3
1652	2016	Mooroobool	Centre	172	202	138	314	217	136	74	125	2
1653	2016	Mooroobool	Centre	0	202	132	314	217	136	72	125	5
1654	2016	Mooroobool	Centre	172	202	138	318	217	136	72	125	4
1655	2016	Mooroobool	Centre	172	202	144	314	217	136	74	125	3
1656	2016	Mooroobool	Centre	172	202	144	318	217	136	72	125	1
1657	2016	Mooroobool	Centre	172	202	138	318	217	122	72	125	4
1658	2016	Mooroobool	Centre	172	202	144	314	217	136	74	125	2
1659	2016	Mooroobool	Centre	172	202	144	314	219	136	74	125	5
1660	2016	Mooroobool	Centre	172	202	138	314	219	136	76	125	4
1661	2016	Mooroobool	Centre	172	202	144	314	217	136	72	125	6
1662	2016	Mooroobool	Centre	0	202	144	318	217	136	74	125	4
1663	2016	Mooroobool	Centre	172	202	144	314	217	136	72	125	3
1664	2016	Mooroobool	Centre	172	202	144	314	217	136	74	125	3
1665	2016	Mooroobool	Centre	172	202	144	314	217	136	74	125	1
1666	2016	Mooroobool	Centre	172	202	144	316	217	136	72	125	7
1667	2016	Mooroobool	Centre	172	202	144	314	217	136	74	125	1
1668	2016	Mooroobool	Centre	172	202	144	314	217	136	72	125	3
1669	2016	Mooroobool	Centre	172	202	144	314	217	136	72	125	2
1670	2016	Mooroobool	Centre	172	202	144	314	219	136	72	125	1
1671	2016	Mooroobool	Centre	172	202	144	316	217	136	72	131	7
1672	2016	Mooroobool	Centre	172	202	138	314	217	136	72	125	5
1673	2016	Mooroobool	Centre	172	202	144	314	217	136	72	125	2
1674	2016	Mooroobool	Centre	0	202	144	314	219	136	74	125	1
1675	2016	Mooroobool	Centre	172	202	144	314	217	136	72	125	2
1676	2016	Mooroobool	Centre	172	202	144	314	217	136	72	125	2
1677	2016	Mooroobool	Centre	172	202	144	314	219	122	74	125	7
1678	2016	Mooroobool	Centre	0	202	144	314	217	136	74	125	1
1679	2016	Mooroobool	Centre	172	202	144	314	217	136	72	125	2
1680	2016	Mooroobool	Centre	172	202	144	316	217	136	72	131	7
1681	2016	Mooroobool	Centre	172	202	144	314	217	136	72	125	3
1682	2016	Mooroobool	Centre	172	202	144	314	217	136	74	125	5
1683	2016	Mooroobool	Centre	0	202	144	314	219	136	74	125	6
1684	2016	Mooroobool	Centre	172	202	138	314	217	136	74	125	2
1685	2016	Mooroobool	Centre	172	202	144	314	217	136	72	125	3
1686	2016	Mooroobool	Centre	172	202	144	314	217	136	72	125	2
1687	2016	Mooroobool	Centre	172	202	132	314	219	136	72	127	2
1688	2016	Mooroobool	Centre	172	202	144	314	217	136	72	125	3
1689	2016	Mooroobool	Centre	172	202	144	314	217	136	74	125	3
1690	2016	Mooroobool	Centre	172	202	144	314	219	136	72	125	2
1691	2016	Mooroobool	Centre	172	202	144	316	217	136	72	125	1
1692	2016	Mooroobool	Centre	172	202	138	314	217	122	74	125	2
1693	2016	Mooroobool	Centre	172	202	144	314	217	136	72	125	3
1694	2016	Mooroobool	Centre	172	202	144	314	217	136	72	125	2
1695	2016	Mooroobool	Centre	172	202	138	314	219	136	74	125	6
1696	2016	Mooroobool	Centre	172	202	144	316	217	136	72	125	7
1697	2016	Mooroobool	Centre	172	202	144	314	217	136	74	125	6
1698	2016	Mooroobool	Centre	172	202	138	318	219	122	72	125	7
1699	2016	Mooroobool	Centre	172	202	138	314	217	122	72	125	5
1700	2016	Mooroobool	Centre	0	202	144	314	217	136	74	125	6
1701	2016	Mooroobool	Centre	172	202	132	314	217	136	76	125	5
1702	2016	Mooroobool	Centre	0	202	144	314	217	136	74	125	4
1703	2016	Mooroobool	Centre	172	202	144	314	217	136	72	125	3
1704	2016	Mooroobool	Centre	0	202	144	314	219	136	72	125	4
1705	2016	Mooroobool	Centre	172	202	144	314	217	136	74	125	2
1706	2016	Mooroobool	Centre	172	202	144	318	219	136	72	131	7
1707	2016	Mooroobool	Centre	172	202	144	318	219	136	72	125	5
1708	2016	Mooroobool	Centre	0	202	144	314	219	136	74	125	6
1709	2016	Mooroobool	Centre	172	202	138	314	217	136	74	125	5
1710	2016	Mooroobool	Centre	172	202	144	314	217	136	72	125	2
1711	2016	Mooroobool	Centre	172	202	144	314	219	136	74	125	4
1712	2016	Mooroobool	Centre	172	202	138	314	217	122	74	125	5
1713	2016	Mooroobool	Centre	0	202	144	318	219	136	72	125	5
1714	2016	Mooroobool	Centre	172	202	138	314	217	136	72	125	5
1715	2016	Mooroobool	Centre	172	202	138	314	217	136	72	125	2
1716	2016	Mooroobool	Centre	172	202	144	314	217	136	72	125	2
1717	2016	Mooroobool	Centre	172	202	144	314	217	136	74	125	3
1718	2016	Mooroobool	Centre	172	202	144	316	219	136	72	131	7
1719	2016	Mooroobool	Centre	172	202	144	316	217	136	72	125	1
1720	2016	Mooroobool	Centre	172	202	138	314	217	136	76	125	2
1721	2016	Mooroobool	Centre	172	202	144	316	217	136	72	125	7
1722	2016	Mooroobool	Centre	172	202	144	314	217	136	74	125	2
1723	2016	Mooroobool	Centre	172	202	138	314	217	122	72	125	5
1724	2016	Mooroobool	Centre	172	202	144	314	219	136	72	125	6
1725	2016	Mooroobool	Centre	172	202	144	314	217	136	74	125	6
1726	2016	Mooroobool	Centre	172	202	144	314	217	136	74	125	3
1727	2016	Mooroobool	Centre	172	202	138	314	217	122	74	125	2
1728	2016	Mooroobool	Centre	172	202	144	314	217	136	74	125	2
1729	2016	Mooroobool	Centre	172	202	144	316	217	136	72	131	1
1730	2016	Mooroobool	Centre	0	202	138	314	219	122	72	125	7
1731	2016	Mooroobool	Centre	0	202	144	314	219	136	74	125	6
1732	2016	Mooroobool	Centre	172	202	144	314	219	136	72	125	3
1733	2016	Mooroobool	Centre	172	202	138	314	219	136	74	125	6
1734	2016	Mooroobool	Centre	172	202	144	314	217	136	74	125	3
1735	2016	Mooroobool	Centre	172	202	144	314	217	136	74	125	2
1736	2016	Mooroobool	Centre	172	202	144	318	217	136	72	125	3
1737	2016	Mooroobool	Centre	172	202	144	314	219	136	72	125	6
1738	2016	Mooroobool	Centre	172	202	144	314	219	136	74	125	6
1739	2016	Mooroobool	Centre	172	202	138	318	219	136	72	125	4
1740	2016	Mooroobool	Centre	0	202	138	314	217	136	76	125	2
1741	2016	Mooroobool	Centre	172	202	144	314	219	136	72	131	1
1742	2016	Mooroobool	Centre	172	202	144	314	217	136	72	125	3
1743	2016	Mooroobool	Centre	172	202	144	314	217	136	74	125	2
1744	2016	Mooroobool	Centre	172	202	144	314	217	136	72	125	2
1745	2016	Mooroobool	Centre	172	202	144	314	217	136	72	125	3
1746	2016	Mooroobool	Centre	172	202	144	316	219	136	72	125	1
1747	2016	Mooroobool	Centre	172	202	144	314	219	136	72	131	4
1748	2016	Mooroobool	Centre	172	202	138	314	217	136	72	125	6
1749	2016	Mooroobool	Centre	172	202	144	314	217	136	72	125	3
1750	2016	Mooroobool	Centre	172	202	144	314	217	136	72	125	3
1751	2016	Mooroobool	Centre	172	202	144	316	219	136	72	131	7
1752	2016	Mooroobool	Centre	172	202	144	314	219	136	80	125	1
1753	2016	Mooroobool	Centre	169	202	144	318	217	136	80	125	3
1754	2016	Mooroobool	Centre	172	202	138	314	219	136	72	125	4
1755	2016	Mooroobool	Centre	172	202	144	314	217	136	72	125	2
1756	2016	Mooroobool	Centre	172	202	144	314	217	136	74	125	1
1757	2016	Mooroobool	Centre	172	202	138	314	217	136	72	131	2
1758	2016	Mooroobool	Centre	172	202	144	314	217	136	76	125	7
1759	2016	Mooroobool	Centre	172	202	138	314	217	136	72	125	4
1760	2016	Mooroobool	Centre	172	202	144	314	217	136	74	125	3
1761	2016	Mooroobool	Centre	0	202	138	318	217	136	74	125	3
1762	2016	Mooroobool	Centre	172	202	144	314	217	136	74	125	1
1763	2016	Mooroobool	Centre	172	202	144	314	219	136	74	125	1
1764	2016	Mooroobool	Centre	172	202	138	314	219	136	72	125	1
1765	2016	Mooroobool	Centre	172	202	138	314	219	136	72	125	6
1766	2016	Mooroobool	Centre	172	202	148	314	219	136	74	125	5
1767	2016	Mooroobool	Centre	172	202	144	314	217	136	74	125	6
1768	2016	Mooroobool	Centre	0	202	132	314	217	136	72	125	5
1769	2016	Mooroobool	Centre	169	202	144	314	219	136	76	125	4
1770	2016	Mooroobool	Centre	172	202	144	318	219	136	72	125	7
1771	2016	Mooroobool	Centre	172	202	144	314	217	136	72	125	2
1772	2016	Mooroobool	Centre	172	202	144	314	217	136	74	125	6
1773	2016	Mooroobool	Centre	172	202	138	314	217	122	72	125	2
1774	2016	Mooroobool	Centre	172	202	144	314	217	136	72	125	2
1775	2016	Mooroobool	Centre	172	202	144	318	219	136	72	125	1
1776	2016	Mooroobool	Centre	172	202	144	314	217	136	74	125	3
1777	2016	Mooroobool	Centre	172	202	144	314	217	136	72	125	3
1778	2016	Redlynch	Centre	169	202	144	314	219	136	72	131	6
1779	2016	Redlynch	Centre	0	202	132	318	219	122	72	125	1
1780	2016	Redlynch	Centre	172	202	144	314	217	122	72	125	3
1781	2016	Redlynch	Centre	172	202	144	314	219	136	72	125	4
1782	2016	Redlynch	Centre	172	202	144	314	219	122	74	125	7
1783	2016	Redlynch	Centre	169	202	144	314	219	136	74	125	6
1784	2016	Redlynch	Centre	172	202	132	318	219	136	72	127	2
1785	2016	Redlynch	Centre	169	202	132	314	217	136	74	125	4
1786	2016	Redlynch	Centre	169	202	144	318	219	136	76	125	6
1787	2016	Redlynch	Centre	172	202	132	318	219	122	74	125	7
1788	2016	Redlynch	Centre	172	202	144	316	219	136	74	125	7
1789	2016	Redlynch	Centre	172	202	144	314	217	122	72	125	2
1790	2016	Redlynch	Centre	169	202	144	314	217	136	76	131	5
1791	2016	Redlynch	Centre	172	202	144	314	219	136	72	125	5
1792	2016	Redlynch	Centre	172	204	144	0	219	136	74	125	7
1793	2016	Redlynch	Centre	0	202	138	314	219	136	76	125	6
1794	2016	Redlynch	Centre	172	202	144	316	219	136	76	125	2
1795	2016	Redlynch	Centre	172	202	144	314	219	136	72	125	2
1796	2016	Redlynch	Centre	169	202	144	314	219	136	74	125	7
1797	2016	Redlynch	Centre	172	202	144	314	219	122	72	125	5
1798	2016	Redlynch	Centre	172	202	144	314	219	136	72	131	4
1799	2016	Redlynch	Centre	172	202	144	314	217	136	72	125	3
1800	2016	Redlynch	Centre	172	202	144	314	217	136	74	125	2
1801	2016	Redlynch	Centre	169	202	144	314	217	136	72	125	4
1802	2016	Redlynch	Centre	0	202	144	316	219	136	74	125	2
1803	2016	Redlynch	Centre	172	202	144	314	219	136	72	125	5
1804	2016	Redlynch	Centre	169	202	144	314	219	136	72	125	1
1805	2016	Redlynch	Centre	0	202	144	318	217	136	74	125	5
1806	2016	Redlynch	Centre	169	202	144	314	217	136	74	125	5
1807	2016	Redlynch	Centre	0	202	144	314	219	136	74	125	5
1808	2016	Redlynch	Centre	169	202	144	314	219	136	72	125	4
1809	2016	Redlynch	Centre	172	202	144	314	219	136	72	125	2
1810	2016	Redlynch	Centre	169	202	144	314	217	136	72	125	6
1811	2016	Redlynch	Centre	169	202	144	314	217	136	74	125	6
1812	2016	Redlynch	Centre	172	202	144	314	219	122	72	125	3
1813	2016	Redlynch	Centre	172	202	144	314	217	136	72	125	3
1814	2016	Redlynch	Centre	172	202	144	314	219	122	72	125	2
1815	2016	Redlynch	Centre	169	202	144	318	217	136	74	125	7
1816	2016	Redlynch	Centre	169	202	144	314	217	0	74	125	2
1817	2016	Redlynch	Centre	172	202	144	314	219	122	72	125	3
1818	2016	Redlynch	Centre	172	202	144	318	219	136	76	125	3
1819	2016	Redlynch	Centre	172	202	144	314	217	136	72	125	5
1820	2016	Redlynch	Centre	172	202	144	314	219	122	72	125	4
1821	2016	Redlynch	Centre	172	204	144	314	217	136	72	125	2
1822	2016	Redlynch	Centre	172	204	144	314	219	136	72	131	4
1823	2016	Redlynch	Centre	169	202	144	318	219	0	76	0	6
1824	2016	Redlynch	Centre	0	202	144	314	219	136	74	125	1
1825	2016	Redlynch	Centre	172	202	144	318	219	136	76	125	1
1826	2016	Redlynch	Centre	172	202	144	314	219	122	74	131	5
1827	2016	Redlynch	Centre	172	202	144	314	219	122	72	125	5
1828	2016	Redlynch	Centre	172	202	144	314	217	136	72	125	3
1829	2016	Redlynch	Centre	169	202	138	314	219	122	72	125	1
1830	2016	Redlynch	Centre	0	202	144	314	217	136	72	125	5
1831	2016	Redlynch	Centre	172	204	144	314	219	136	80	125	7
1832	2016	Redlynch	Centre	172	202	144	314	217	136	74	125	2
1833	2016	Redlynch	Centre	172	202	144	314	219	136	72	125	5
1834	2016	Redlynch	Centre	169	202	144	314	217	136	74	125	5
1835	2016	Redlynch	Centre	169	202	144	314	217	136	74	125	4
1836	2016	Redlynch	Centre	0	202	144	314	219	136	76	131	4
1837	2016	Redlynch	Centre	0	202	144	314	219	122	72	125	5
1838	2016	Redlynch	Centre	172	202	138	314	217	136	72	125	5
1839	2016	Redlynch	Centre	172	202	138	314	219	136	72	125	3
1840	2016	Redlynch	Centre	169	202	144	314	219	136	74	125	5
1841	2016	Redlynch	Centre	169	202	132	314	217	136	74	125	4
1842	2016	Redlynch	Centre	169	202	144	0	217	136	72	125	6
1843	2016	Redlynch	Centre	0	202	144	314	219	136	72	125	1
1844	2016	Redlynch	Centre	172	202	144	314	217	136	72	125	1
1845	2016	Redlynch	Centre	172	204	132	318	219	122	74	125	1
1846	2016	Redlynch	Centre	172	202	144	314	217	136	72	131	5
1847	2016	Redlynch	Centre	169	202	144	314	217	136	74	125	5
1848	2016	Redlynch	Centre	172	204	132	314	219	122	74	125	7
1849	2016	Redlynch	Centre	0	202	144	314	219	136	72	125	4
1850	2016	Redlynch	Centre	172	202	144	314	219	0	72	0	2
1851	2016	Redlynch	Centre	0	202	144	314	219	0	0	0	5
1852	2016	Redlynch	Centre	172	202	144	314	217	0	0	0	3
1853	2016	Redlynch	Centre	172	202	144	314	219	0	0	0	5
1854	2016	Redlynch	Centre	172	204	144	314	217	0	0	0	4
1855	2016	Redlynch	Centre	169	202	138	314	217	0	0	0	4
1856	2016	Redlynch	Centre	169	202	144	314	217	0	0	0	4
1857	2016	Redlynch	Centre	172	202	144	314	217	0	72	0	3
1858	2016	Redlynch	Centre	172	202	144	314	219	136	72	125	3
1859	2016	Redlynch	Centre	169	202	144	314	217	136	72	125	6
1860	2016	Redlynch	Centre	172	202	144	318	217	136	72	125	4
1861	2016	Redlynch	Centre	172	202	138	314	217	136	72	125	4
1862	2016	Redlynch	Centre	172	202	144	314	219	122	72	125	5
1863	2016	Redlynch	Centre	172	204	144	314	217	136	72	131	4
1864	2016	Redlynch	Centre	172	202	144	314	219	136	72	125	5
1865	2016	Redlynch	Centre	172	202	144	314	217	136	72	125	4
1866	2016	Redlynch	Centre	169	202	144	318	217	136	72	131	6
1867	2016	Redlynch	Centre	0	202	144	0	219	122	72	125	5
1868	2016	Redlynch	Centre	172	202	144	314	219	136	72	125	3
1869	2016	Redlynch	Centre	172	202	144	314	217	136	72	125	3
1870	2016	Redlynch	Centre	169	202	144	314	217	136	72	125	4
1871	2016	Redlynch	Centre	172	202	144	314	219	122	72	125	5
1872	2016	Redlynch	Centre	169	202	144	314	217	122	72	125	2
1873	2016	Redlynch	Centre	172	202	144	314	217	136	72	125	4
1874	2016	Redlynch	Centre	169	202	144	314	217	136	72	125	2
1875	2016	Redlynch	Centre	172	202	144	314	219	122	72	131	1
1876	2016	Redlynch	Centre	172	202	144	314	219	136	74	131	7
1877	2016	Redlynch	Centre	172	202	138	314	219	136	72	125	3
1878	2016	Redlynch	Centre	172	202	144	314	217	136	72	125	4
1879	2016	Redlynch	Centre	169	204	144	314	217	136	74	127	4
1880	2016	Redlynch	Centre	169	204	144	314	217	136	74	125	4
1881	2016	Redlynch	Centre	0	0	0	0	0	136	72	131	6
1882	2016	Redlynch	Centre	169	202	144	314	217	136	72	125	2
1883	2016	Redlynch	Centre	172	202	144	314	219	136	72	125	4
1884	2016	Redlynch	Centre	172	202	144	314	219	136	72	125	4
1885	2016	Redlynch	Centre	169	202	144	314	217	136	72	125	4
1886	2016	Redlynch	Centre	172	204	138	314	217	136	72	125	4
1887	2016	Redlynch	Centre	172	202	144	314	217	136	72	125	4
1888	2016	Redlynch	Centre	172	204	138	314	217	136	72	125	2
1889	2016	Smithfield	Centre	172	202	148	314	219	136	74	127	1
1890	2016	Smithfield	Centre	0	202	144	316	219	136	74	125	2
1891	2016	Smithfield	Centre	172	202	144	316	217	136	74	125	4
1892	2016	Smithfield	Centre	172	204	144	314	217	136	74	125	2
1893	2016	Smithfield	Centre	169	202	144	318	217	136	72	127	5
1894	2016	Smithfield	Centre	172	202	132	314	219	136	72	125	3
1895	2016	Smithfield	Centre	0	0	0	0	0	122	74	127	1
1896	2016	Smithfield	Centre	0	202	0	0	0	136	74	125	3
1897	2016	Smithfield	Centre	0	202	144	316	219	136	76	125	7
1898	2016	Smithfield	Centre	172	202	144	314	219	136	72	125	1
1899	2016	Smithfield	Centre	0	202	144	314	219	136	74	125	2
1900	2016	Smithfield	Centre	0	0	0	0	0	136	74	125	2
1901	2016	Smithfield	Centre	0	202	144	318	219	136	76	125	4
1902	2016	Smithfield	Centre	0	202	144	314	219	136	74	125	7
1903	2016	Smithfield	Centre	172	202	144	318	217	136	72	125	1
1904	2016	Smithfield	Centre	172	202	144	314	219	136	76	125	1
1905	2016	Smithfield	Centre	0	202	138	0	219	136	74	125	3
1906	2016	Smithfield	Centre	172	202	144	316	219	136	74	125	2
1907	2016	Smithfield	Centre	172	202	138	318	219	136	76	125	4
1908	2016	Smithfield	Centre	169	202	144	314	217	136	72	125	1
1909	2016	Smithfield	Centre	172	204	0	314	219	122	74	125	1
1910	2016	Smithfield	Centre	0	202	144	316	217	136	76	125	3
1911	2016	Smithfield	Centre	0	202	0	0	0	136	74	131	1
1912	2016	Smithfield	Centre	172	202	144	318	219	136	72	125	2
1913	2016	Smithfield	Centre	0	204	144	0	217	136	74	125	2
1914	2016	Smithfield	Centre	0	0	0	0	0	136	74	125	2
1915	2016	Smithfield	Centre	169	202	138	314	219	136	74	131	3
1916	2016	Smithfield	Centre	172	204	144	318	217	136	74	125	1
1917	2016	Smithfield	Centre	172	202	138	318	219	122	74	125	3
1918	2016	Smithfield	Centre	172	202	144	314	217	136	74	125	4
1919	2016	Smithfield	Centre	0	202	0	0	0	136	72	125	5
1920	2016	Smithfield	Centre	0	202	144	316	219	136	74	125	3
1921	2016	Smithfield	Centre	172	202	144	316	219	136	74	125	2
1922	2016	Smithfield	Centre	0	202	148	314	219	136	74	127	2
1923	2016	Smithfield	Centre	0	202	148	314	219	136	74	125	2
1924	2016	Smithfield	Centre	0	202	144	314	219	136	76	125	2
1925	2016	Smithfield	Centre	172	202	144	314	219	136	76	125	1
1926	2016	Smithfield	Centre	172	202	144	314	219	136	76	125	2
1927	2016	Smithfield	Centre	172	202	144	314	219	136	74	125	7
1928	2016	Smithfield	Centre	172	202	148	314	219	136	72	125	2
1929	2016	Smithfield	Centre	0	202	144	0	219	136	72	125	1
1930	2016	Smithfield	Centre	0	202	144	318	217	136	74	125	4
1931	2016	Smithfield	Centre	0	202	0	0	217	136	72	127	5
1932	2016	Smithfield	Centre	172	202	138	314	219	136	72	125	2
1933	2016	Smithfield	Centre	0	204	138	314	219	122	72	125	2
1934	2016	Smithfield	Centre	0	202	138	316	217	122	76	125	5
1935	2016	Smithfield	Centre	169	202	144	318	217	136	72	127	1
1936	2016	Smithfield	Centre	0	202	144	316	219	136	76	125	7
1937	2016	Smithfield	Centre	172	202	144	314	217	136	72	127	5
1938	2016	Smithfield	Centre	172	204	144	314	219	136	74	125	1
1939	2016	Smithfield	Centre	0	202	138	314	219	136	72	127	1
1940	2016	Smithfield	Centre	0	202	144	316	219	136	74	125	7
1941	2016	Smithfield	Centre	172	204	144	318	217	136	72	125	2
1942	2016	Smithfield	Centre	172	202	144	318	217	136	74	131	6
1943	2016	Smithfield	Centre	172	204	144	314	219	136	74	125	1
1944	2016	Smithfield	Centre	172	202	144	316	217	136	74	125	2
1945	2016	Smithfield	Centre	172	202	144	314	217	136	72	127	1
1946	2016	Smithfield	Centre	172	202	144	314	217	136	74	131	6
1947	2016	Smithfield	Centre	0	202	0	0	0	136	76	125	7
1948	2016	Smithfield	Centre	0	204	138	314	219	122	74	125	2
1949	2016	Smithfield	Centre	0	202	144	316	219	136	74	125	2
1950	2016	Smithfield	Centre	172	202	144	314	217	136	74	125	2
1951	2016	Smithfield	Centre	172	202	138	318	219	122	72	125	7
1952	2016	Smithfield	Centre	0	202	0	0	0	136	72	127	1
1953	2016	Smithfield	Centre	0	202	0	0	219	136	74	125	5
1954	2016	Smithfield	Centre	169	202	144	318	217	136	74	131	3
1955	2016	Smithfield	Centre	172	202	144	318	217	136	74	131	2
1956	2016	Smithfield	Centre	0	202	144	314	219	136	74	125	2
1957	2016	Smithfield	Centre	172	202	144	314	217	136	72	125	5
1958	2016	Smithfield	Centre	0	202	0	0	0	136	74	125	2
1959	2016	Smithfield	Centre	172	202	144	318	217	136	74	125	6
1960	2016	Smithfield	Centre	0	202	144	318	219	136	72	125	1
1961	2016	Smithfield	Centre	169	202	144	314	217	136	74	131	3
1962	2016	Smithfield	Centre	172	202	144	314	217	136	72	125	1
1963	2016	Smithfield	Centre	172	202	144	318	217	136	74	131	5
1964	2016	Smithfield	Centre	0	202	144	316	219	136	74	125	7
1965	2016	Smithfield	Centre	172	202	138	314	219	136	74	125	5
1966	2016	Smithfield	Centre	0	202	0	0	0	136	76	125	4
1967	2016	Smithfield	Centre	0	204	138	316	219	136	76	125	5
1968	2016	Smithfield	Centre	0	202	144	314	219	136	76	125	1
1969	2016	Smithfield	Centre	0	202	144	314	217	136	74	125	5
1970	2016	Smithfield	Centre	172	202	138	314	217	136	74	125	3
1971	2016	Smithfield	Centre	172	202	144	316	219	136	76	125	7
1972	2016	Smithfield	Centre	172	202	138	318	219	136	74	131	3
1973	2016	Smithfield	Centre	169	202	144	314	217	136	72	125	1
1974	2016	Smithfield	Centre	172	202	144	314	217	136	74	131	6
1975	2016	Smithfield	Centre	169	202	144	318	217	136	72	125	5
1976	2016	Smithfield	Centre	172	202	144	318	217	136	72	131	5
1977	2016	Smithfield	Centre	0	204	0	0	217	136	72	125	1
1978	2016	Smithfield	Centre	0	204	0	0	219	136	74	125	2
1979	2016	Smithfield	Centre	0	202	144	314	219	136	72	125	2
1980	2016	Smithfield	Centre	0	202	0	0	217	136	72	127	1
1981	2016	Smithfield	Centre	172	202	144	318	219	136	72	125	2
1982	2016	Smithfield	Centre	172	204	144	318	219	136	72	125	2
1983	2016	Smithfield	Centre	172	202	144	316	219	136	76	125	2
1984	2016	Smithfield	Centre	169	202	144	318	217	136	72	125	1
1985	2016	Smithfield	Centre	172	204	144	318	217	136	72	125	1
1986	2016	Smithfield	Centre	0	202	138	314	219	136	74	131	3
1987	2016	Smithfield	Centre	0	202	144	314	219	136	76	125	2
1988	2016	Smithfield	Centre	0	202	0	0	217	136	72	125	5
1989	2016	Smithfield	Centre	169	202	144	314	217	122	76	125	3
1990	2016	Smithfield	Centre	172	202	138	314	217	136	80	125	7
1991	2016	Smithfield	Centre	172	202	148	314	219	136	74	125	1
1992	2016	Smithfield	Centre	172	202	144	314	217	136	72	125	5
1993	2016	Smithfield	Centre	169	202	144	314	217	136	72	125	1
1994	2016	Smithfield	Centre	0	202	144	314	217	136	74	125	2
1995	2016	Smithfield	Centre	0	202	144	314	219	136	74	125	2
1996	2016	Smithfield	Centre	169	202	144	314	217	136	72	125	2
1997	2016	Smithfield	Centre	169	202	144	318	217	136	72	127	5
1998	2016	Smithfield	Centre	172	202	144	318	217	136	74	125	1
[truncated: 2,644 more rows]
