# Supplementary material for: Serial founder effects slow range expansion in an invasive social insect
Source: Nat Commun. 2024 Apr 29;15:3608. doi: 10.1038/s41467-024-47894-1 (PMC11058855; doi:10.1038/s41467-024-47894-1)
Supplement: Supplementary file 6 — Supplementary Data 2. [file 41467_2024_47894_MOESM6_ESM.xlsx]

## Sheet: SD2 DArTSeq All Data
*	*	*	*	*	*	*	*	*	*	*	*	*	*	*	*	*	*	*	*	*	*	DApi19.4862	DApi19.4862.12	DApi19.4862.24	DApi19.4862.36	DApi19.4862.48	DApi19.4862.60	DApi19.4862.72	DApi19.4862.83	DApi19.4862.4	DApi19.4862.16	DApi19.4862.28	DApi19.4862.40	DApi19.4862.52	DApi19.4862.64	DApi19.4862.75	DApi19.4862.86	DApi19.4862.88	DApi19.4862.7	DApi19.4862.19	DApi19.4862.31	DApi19.4862.43	DApi19.4862.55	DApi19.4862.67	DApi19.4862.78	DApi19.4862.89	DApi19.4862.8	DApi19.4862.20	DApi19.4862.32
*	*	*	*	*	*	*	*	*	*	*	*	*	*	*	*	*	*	*	*	*	*	904000000000	904000000000	904000000000	904000000000	904000000000	904000000000	904000000000	904000000000	904000000000	904000000000	904000000000	904000000000	904000000000	904000000000	904000000000	904000000000	904000000000	904000000000	904000000000	904000000000	904000000000	904000000000	904000000000	904000000000	904000000000	904000000000	904000000000	904000000000
*	*	*	*	*	*	*	*	*	*	*	*	*	*	*	*	*	*	*	*	*	*	TH_16_12_19_Apis_cerana_HQDNA	TH_16_12_19_Apis_cerana_HQDNA	TH_16_12_19_Apis_cerana_HQDNA	TH_16_12_19_Apis_cerana_HQDNA	TH_16_12_19_Apis_cerana_HQDNA	TH_16_12_19_Apis_cerana_HQDNA	TH_16_12_19_Apis_cerana_HQDNA	TH_16_12_19_Apis_cerana_HQDNA	TH_16_12_19_Apis_cerana_HQDNA	TH_16_12_19_Apis_cerana_HQDNA	TH_16_12_19_Apis_cerana_HQDNA	TH_16_12_19_Apis_cerana_HQDNA	TH_16_12_19_Apis_cerana_HQDNA	TH_16_12_19_Apis_cerana_HQDNA	TH_16_12_19_Apis_cerana_HQDNA	TH_16_12_19_Apis_cerana_HQDNA	TH_16_12_19_Apis_cerana_HQDNA	TH_16_12_19_Apis_cerana_HQDNA	TH_16_12_19_Apis_cerana_HQDNA	TH_16_12_19_Apis_cerana_HQDNA	TH_16_12_19_Apis_cerana_HQDNA	TH_16_12_19_Apis_cerana_HQDNA	TH_16_12_19_Apis_cerana_HQDNA	TH_16_12_19_Apis_cerana_HQDNA	TH_16_12_19_Apis_cerana_HQDNA	TH_16_12_19_Apis_cerana_HQDNA	TH_16_12_19_Apis_cerana_HQDNA	TH_16_12_19_Apis_cerana_HQDNA
*	*	*	*	*	*	*	*	*	*	*	*	*	*	*	*	*	*	*	*	*	*	A	B	C	D	E	F	G	H	A	B	C	D	E	F	G	H	H	A	B	C	D	E	F	G	H	A	B	C
*	*	*	*	*	*	*	*	*	*	*	*	*	*	*	*	*	*	*	*	*	*	1	1	1	1	1	1	1	1	2	2	2	2	2	2	2	2	4	5	5	5	5	5	5	5	5	6	6	6
*	*	*	*	*	*	*	*	*	*	*	*	*	*	*	*	*	*	*	*	*	*	none [Original species: Apis cerana]	none [Original species: Apis cerana]	none [Original species: Apis cerana]	none [Original species: Apis cerana]	none [Original species: Apis cerana]	none [Original species: Apis cerana]	none [Original species: Apis cerana]	none [Original species: Apis cerana]	none [Original species: Apis cerana]	none [Original species: Apis cerana]	none [Original species: Apis cerana]	none [Original species: Apis cerana]	none [Original species: Apis cerana]	none [Original species: Apis cerana]	none [Original species: Apis cerana]	none [Original species: Apis cerana]	none [Original species: Apis cerana]	none [Original species: Apis cerana]	none [Original species: Apis cerana]	none [Original species: Apis cerana]	none [Original species: Apis cerana]	none [Original species: Apis cerana]	none [Original species: Apis cerana]	none [Original species: Apis cerana]	none [Original species: Apis cerana]	none [Original species: Apis cerana]	none [Original species: Apis cerana]	none [Original species: Apis cerana]
AlleleID	CloneID	AlleleSequence	TrimmedSequence	Chrom_HoneyBee_ApisCerena_v2	ChromPos_HoneyBee_ApisCerena_v2	AlnCnt_HoneyBee_ApisCerena_v2	AlnEvalue_HoneyBee_ApisCerena_v2	SNP	SnpPosition	CallRate	OneRatioRef	OneRatioSnp	FreqHomRef	FreqHomSnp	FreqHets	PICRef	PICSnp	AvgPIC	AvgCountRef	AvgCountSnp	RepAvg	TH01_B	TH02_B	TH03_B	TH04_B	TH05_B	TH06_B	TH07_B	TH08_B	TH09_C	TH10_B	TH11	TH12	TH13	TH14	TH15	TH16	TH32	TH33	TH34	TH35	TH36	TH37	TH38	TH39	TH40	TH41	TH42	TH43
54937242|F|0--54:A>G	54937242	TGCAGAAGTCTAGTAACTAGGGGAACTAGTAAGTAAGATATTTGTGTAAGAGGAAGAATTACAATGGTA	TGCAGAAGTCTAGTAACTAGGGGAACTAGTAAGTAAGATATTTGTGTAAGAGGAAGAATTACAATGGTA	NW_016019708.1_Scaffold_84	133880	1	9.67e-28		54	1	0.319149	0.776596	0.223404	0.680851	0.095745	0.434586	0.34699	0.390788	165.919	162.919	0.971014	0	0	1	0	1	0	0	0	0	0	0	1	0	1	0	0	0	0	0	0	0	0	1	0	1	1	0	0
54937242|F|0-54:A>G-54:A>G	54937242	TGCAGAAGTCTAGTAACTAGGGGAACTAGTAAGTAAGATATTTGTGTAAGAGGAGGAATTACAATGGTA	TGCAGAAGTCTAGTAACTAGGGGAACTAGTAAGTAAGATATTTGTGTAAGAGGAGGAATTACAATGGTA	NW_016019708.1_Scaffold_84	133880	1	9.67e-28	54:A>G	54	1	0.319149	0.776596	0.223404	0.680851	0.095745	0.434586	0.34699	0.390788	165.919	162.919	0.971014	1	1	0	1	0	1	1	1	1	1	1	0	1	0	1	1	1	1	1	1	1	1	0	1	0	0	1	1
54939112|F|0--41:A>G	54939112	TGCAGCTCGTCTCGTTTCCTACCACCTTTCCCAAAGCAAATACTTCTTTCACCATTCACACTGAACGGT	TGCAGCTCGTCTCGTTTCCTACCACCTTTCCCAAAGCAAATACTTCTTTCACCATTCACACTGAACGGT	NW_016019774.1_Scaffold_9	2777154	1	9.67e-28		41	0.62766	0.220339	0.79661	0.20339	0.779661	0.016949	0.343579	0.324045	0.333812	161	160.366	0.972222	0	0	-	0	0	0	0	0	0	-	0	-	0	-	0	1	-	0	-	-	-	-	-	-	-	-	-	0
54939112|F|0-41:A>G-41:A>G	54939112	TGCAGCTCGTCTCGTTTCCTACCACCTTTCCCAAAGCAAATGCTTCTTTCACCATTCACACTGAACGGT	TGCAGCTCGTCTCGTTTCCTACCACCTTTCCCAAAGCAAATGCTTCTTTCACCATTCACACTGAACGGT	NW_016019774.1_Scaffold_9	2777154	1	9.67e-28	41:A>G	41	0.62766	0.220339	0.79661	0.20339	0.779661	0.016949	0.343579	0.324045	0.333812	161	160.366	0.972222	1	1	-	1	1	1	1	1	1	-	1	-	1	-	1	0	-	1	-	-	-	-	-	-	-	-	-	1
54938889|F|0--35:G>C	54938889	TGCAGAAGGATTTGGATTTGTATGGAAAGTGAATAGAGGATATCGTTTTACAGATCGGAAGAGCGGTTC	TGCAGAAGGATTTGGATTTGTATGGAAAGTGAATAGAGGATATCGTTTTAC	NW_016019811.1_Scaffold_932	3245	1	1.71e-13		35	1	0.031915	0.968085	0.031915	0.968085	0	0.061793	0.061793	0.061793	144.667	118.911	1	0	0	0	0	0	0	0	0	0	0	0	0	0	0	0	0	0	0	0	1	0	1	0	0	0	0	0	0
54938889|F|0-35:G>C-35:G>C	54938889	TGCAGAAGGATTTGGATTTGTATGGAAAGTGAATACAGGATATCGTTTTACAGATCGGAAGAGCGGTTC	TGCAGAAGGATTTGGATTTGTATGGAAAGTGAATACAGGATATCGTTTTAC	NW_016019811.1_Scaffold_932	3245	1	1.71e-13	35:G>C	35	1	0.031915	0.968085	0.031915	0.968085	0	0.061793	0.061793	0.061793	144.667	118.911	1	1	1	1	1	1	1	1	1	1	1	1	1	1	1	1	1	1	1	1	0	1	0	1	1	1	1	1	1
54937838|F|0--14:T>C	54937838	TGCAGGCGAGGGCATGTGACAAACATGAGAAAGCCACCAAAGAAACTCTTCAACGGTTGCACCAAGTCC	TGCAGGCGAGGGCATGTGACAAACATGAGAAAGCCACCAAAGAAACTCTTCAACGGTTGCACCAAGTCC	NW_016017455.1_Scaffold_1	2563101	1	9.67e-28		14	1	0.031915	0.978723	0.021277	0.968085	0.010638	0.061793	0.041648	0.05172	138.6	112.098	0.978261	0	0	0	0	0	0	0	0	0	0	0	0	0	0	-	1	0	0	0	0	0	0	0	0	0	0	0	0
54937838|F|0-14:T>C-14:T>C	54937838	TGCAGGCGAGGGCACGTGACAAACATGAGAAAGCCACCAAAGAAACTCTTCAACGGTTGCACCAAGTCC	TGCAGGCGAGGGCACGTGACAAACATGAGAAAGCCACCAAAGAAACTCTTCAACGGTTGCACCAAGTCC	NW_016017455.1_Scaffold_1	2563101	1	9.67e-28	14:T>C	14	1	0.031915	0.978723	0.021277	0.968085	0.010638	0.061793	0.041648	0.05172	138.6	112.098	0.978261	1	1	1	1	1	1	1	1	1	1	1	1	1	1	-	0	1	1	1	1	1	1	1	1	1	1	1	1
54935137|F|0--40:A>G	54935137	TGCAGGGCGGCCGGGCAAACACCATAAACTGTTTGTCCAGAGATTAGCCGTCGCCTTTGAATTTCATTC	TGCAGGGCGGCCGGGCAAACACCATAAACTGTTTGTCCAGAGATTAGCCGTCGCCTTTGAATTTCATTC	NW_016017900.1_Scaffold_14	476950	1	2.08e-29		40	1	0.095745	0.904255	0.095745	0.904255	0	0.173155	0.173155	0.173155	117.455	110.861	1	0	0	0	0	0	0	0	0	0	0	0	1	0	1	0	0	0	0	0	0	0	0	0	0	0	0	0	0
54935137|F|0-40:A>G-40:A>G	54935137	TGCAGGGCGGCCGGGCAAACACCATAAACTGTTTGTCCAGGGATTAGCCGTCGCCTTTGAATTTCATTC	TGCAGGGCGGCCGGGCAAACACCATAAACTGTTTGTCCAGGGATTAGCCGTCGCCTTTGAATTTCATTC	NW_016017900.1_Scaffold_14	476950	1	2.08e-29	40:A>G	40	1	0.095745	0.904255	0.095745	0.904255	0	0.173155	0.173155	0.173155	117.455	110.861	1	1	1	1	1	1	1	1	1	1	1	1	0	1	0	1	1	1	1	1	1	1	1	1	1	1	1	1	1
54933291|F|0--14:A>G	54933291	TGCAGAATGAAGCGAAAGGTCGAAGGGATACGTTGCGGCGAATTGCAAGTGAAGGAGGAATCCGAGTCG	TGCAGAATGAAGCGAAAGGTCGAAGGGATACGTTGCGGCGAATTGCAAGTGAAGGAGGAATCCGAGTCG	NW_016019253.1_Scaffold_43	897393	1	2.08e-29		14	1	0.478723	0.56383	0.43617	0.521277	0.042553	0.499095	0.491852	0.495473	114.833	109.868	0.978261	0	0	0	0	1	0	0	0	0	0	-	0	-	1	0	1	1	-	1	1	0	1	1	0	0	0	0	0
54933291|F|0-14:A>G-14:A>G	54933291	TGCAGAATGAAGCGGAAGGTCGAAGGGATACGTTGCGGCGAATTGCAAGTGAAGGAGGAATCCGAGTCG	TGCAGAATGAAGCGGAAGGTCGAAGGGATACGTTGCGGCGAATTGCAAGTGAAGGAGGAATCCGAGTCG	NW_016019253.1_Scaffold_43	897393	1	2.08e-29	14:A>G	14	1	0.478723	0.56383	0.43617	0.521277	0.042553	0.499095	0.491852	0.495473	114.833	109.868	0.978261	1	1	1	1	0	1	1	1	1	1	-	1	-	0	1	0	0	-	0	0	1	0	0	1	1	1	1	1
54939150|F|0--21:G>A	54939150	TGCAGTCAGCCTGCCTCCAACGTCCGAGAAATGTCGGTTAGGAAAGGTGGTTCGGGGTAATAATATCAG	TGCAGTCAGCCTGCCTCCAACGTCCGAGAAATGTCGGTTAGGAAAGGTGGTTCGGGGTAATAATATCAG	NW_016019097.1_Scaffold_29	1150326	1	2.08e-29		21	1	0.276596	0.797872	0.202128	0.723404	0.074468	0.400181	0.322544	0.361363	123.741	108.5	0.978261	0	0	0	0	0	0	0	0	0	0	-	0	0	0	0	0	0	0	0	0	0	0	0	0	0	0	0	0
54939150|F|0-21:G>A-21:G>A	54939150	TGCAGTCAGCCTGCCTCCAACATCCGAGAAATGTCGGTTAGGAAAGGTGGTTCGGGGTAATAATATCAG	TGCAGTCAGCCTGCCTCCAACATCCGAGAAATGTCGGTTAGGAAAGGTGGTTCGGGGTAATAATATCAG	NW_016019097.1_Scaffold_29	1150326	1	2.08e-29	21:G>A	21	1	0.276596	0.797872	0.202128	0.723404	0.074468	0.400181	0.322544	0.361363	123.741	108.5	0.978261	1	1	1	1	1	1	1	1	1	1	-	1	1	1	1	1	1	1	1	1	1	1	1	1	1	1	1	1
54939132|F|0--31:A>C	54939132	TGCAGGATTCGAAGGAATCGTCGTCGAGAGTATTTGACGTTCGTTCGTTGGAAACGATGTCCAATCCAG	TGCAGGATTCGAAGGAATCGTCGTCGAGAGTATTTGACGTTCGTTCGTTGGAAACGATGTCCAATCCAG	NW_016017509.1_Scaffold_1047	4173	1	4.5e-26		31	0.946809	0.393258	0.640449	0.359551	0.606742	0.033708	0.477212	0.460548	0.46888	107.216	107.068	1	0	1	1	1	1	1	0	1	1	0	0	1	-	0	0	0	1	1	1	0	1	0	-	0	0	0	1	1
54939132|F|0-31:A>C-31:A>C	54939132	TGCAGGATTCGAAGGAATCGTCGTCGAGAGTCTTTGACGTTCGTTCGTTGGAAACGATGTCCAATCCAG	TGCAGGATTCGAAGGAATCGTCGTCGAGAGTCTTTGACGTTCGTTCGTTGGAAACGATGTCCAATCCAG	NW_016017509.1_Scaffold_1047	4173	1	4.5e-26	31:A>C	31	0.946809	0.393258	0.640449	0.359551	0.606742	0.033708	0.477212	0.460548	0.46888	107.216	107.068	1	1	0	0	0	0	0	1	0	0	1	1	0	-	1	1	1	0	0	0	1	0	1	-	1	1	1	0	0
54935949|F|0--64:T>C	54935949	TGCAGTTTGGGATAGGTCAGCGCTACGAGAAGTCCGAGTAAGGGACAAGGACGGAGACAATAAATGATT	TGCAGTTTGGGATAGGTCAGCGCTACGAGAAGTCCGAGTAAGGGACAAGGACGGAGACAATAAATGATT	NW_016019586.1_Scaffold_73	190566	1	9.67e-28		64	0.93617	0.590909	0.534091	0.465909	0.409091	0.125	0.483471	0.497676	0.490573	105.583	104.093	0.975	1	1	0	-	1	1	1	-	-	1	1	0	-	-	0	1	1	1	-	1	0	1	1	-	0	1	0	0
54935949|F|0-64:T>C-64:T>C	54935949	TGCAGTTTGGGATAGGTCAGCGCTACGAGAAGTCCGAGTAAGGGACAAGGACGGAGACAATAAACGATT	TGCAGTTTGGGATAGGTCAGCGCTACGAGAAGTCCGAGTAAGGGACAAGGACGGAGACAATAAACGATT	NW_016019586.1_Scaffold_73	190566	1	9.67e-28	64:T>C	64	0.93617	0.590909	0.534091	0.465909	0.409091	0.125	0.483471	0.497676	0.490573	105.583	104.093	0.975	0	0	1	-	0	0	0	-	-	0	0	1	-	-	1	0	0	0	-	0	1	0	0	-	1	0	1	1
54939010|F|0--19:C>A	54939010	TGCAGTTTCCCGCAGAAAGCGATCGCGAAGGTAAAGAGGAAATTTTTACAGATCGGAAGAGCGGTTCAG	TGCAGTTTCCCGCAGAAAGCGATCGCGAAGGTAAAGAGGAAATTTTTAC		0	0	999		19	1	0.787234	0.244681	0.755319	0.212766	0.031915	0.334993	0.369624	0.352309	106.683	103.464	1	1	1	1	1	1	1	1	1	1	1	1	1	-	1	1	1	1	1	1	0	1	1	1	1	0	0	1	1
54939010|F|0-19:C>A-19:C>A	54939010	TGCAGTTTCCCGCAGAAAGAGATCGCGAAGGTAAAGAGGAAATTTTTACAGATCGGAAGAGCGGTTCAG	TGCAGTTTCCCGCAGAAAGAGATCGCGAAGGTAAAGAGGAAATTTTTAC		0	0	999	19:C>A	19	1	0.787234	0.244681	0.755319	0.212766	0.031915	0.334993	0.369624	0.352309	106.683	103.464	1	0	0	0	0	0	0	0	0	0	0	0	0	-	0	0	0	0	0	0	1	0	0	0	0	1	1	0	0
54938818|F|0--25:G>A	54938818	TGCAGTTTCGGAACCTTGATCGAGAGGATCAGTCAGAATATATCAACTGCAAACAACGTGTTATTACAT	TGCAGTTTCGGAACCTTGATCGAGAGGATCAGTCAGAATATATCAACTGCAAACAACGTGTTATTACAT	NW_016019741.1_Scaffold_87	590674	1	2.08e-29		25	1	0.734043	0.308511	0.691489	0.265957	0.042553	0.390448	0.426664	0.408556	108.934	103.15	0.971014	1	0	1	1	0	1	0	0	1	1	-	0	1	1	1	1	0	0	-	1	1	1	1	1	0	1	1	1
54938818|F|0-25:G>A-25:G>A	54938818	TGCAGTTTCGGAACCTTGATCGAGAAGATCAGTCAGAATATATCAACTGCAAACAACGTGTTATTACAT	TGCAGTTTCGGAACCTTGATCGAGAAGATCAGTCAGAATATATCAACTGCAAACAACGTGTTATTACAT	NW_016019741.1_Scaffold_87	590674	1	2.08e-29	25:G>A	25	1	0.734043	0.308511	0.691489	0.265957	0.042553	0.390448	0.426664	0.408556	108.934	103.15	0.971014	0	1	0	0	1	0	1	1	0	0	-	1	0	0	0	0	1	1	-	0	0	0	0	0	1	0	0	0
100008480|F|0--45:C>T	100008480	TGCAGAGAGATGATTTCGAAAGTGCTTCATGCCATTTTATAATTACGGGTACAAATTTTTCCACGGGAA	TGCAGAGAGATGATTTCGAAAGTGCTTCATGCCATTTTATAATTACGGGTACAAATTTTTCCACGGGAA	NW_016018567.1_Scaffold_20	659414	1	2.08e-29		45	1	0.978723	0.021277	0.978723	0.021277	0	0.041648	0.041648	0.041648	104.76	102.8	1	1	1	1	1	0	1	1	1	1	1	1	1	1	1	0	1	1	1	1	1	1	1	1	1	1	1	1	1
100008480|F|0-45:C>T-45:C>T	100008480	TGCAGAGAGATGATTTCGAAAGTGCTTCATGCCATTTTATAATTATGGGTACAAATTTTTCCACGGGAA	TGCAGAGAGATGATTTCGAAAGTGCTTCATGCCATTTTATAATTATGGGTACAAATTTTTCCACGGGAA	NW_016018567.1_Scaffold_20	659414	1	2.08e-29	45:C>T	45	1	0.978723	0.021277	0.978723	0.021277	0	0.041648	0.041648	0.041648	104.76	102.8	1	0	0	0	0	1	0	0	0	0	0	0	0	0	0	1	0	0	0	0	0	0	0	0	0	0	0	0	0
54939406|F|0--50:C>T	54939406	TGCAGCGGGATGTCCAAAAATCTTTCGAGTTTTCCTCTCCGTCTCGTTTCCAAACTCTTTTACAGATCG	TGCAGCGGGATGTCCAAAAATCTTTCGAGTTTTCCTCTCCGTCTCGTTTCCAAACTCTTTTAC	NW_016018256.1_Scaffold_172	26539	1	1.44e-25		50	1	0.43617	0.62766	0.37234	0.56383	0.06383	0.491852	0.467406	0.479629	104.255	102.788	0.978261	0	1	0	0	0	0	0	0	0	0	0	1	1	0	0	-	0	0	0	1	1	0	1	0	0	-	1	1
54939406|F|0-50:C>T-50:C>T	54939406	TGCAGCGGGATGTCCAAAAATCTTTCGAGTTTTCCTCTCCGTCTCGTTTCTAAACTCTTTTACAGATCG	TGCAGCGGGATGTCCAAAAATCTTTCGAGTTTTCCTCTCCGTCTCGTTTCTAAACTCTTTTAC	NW_016018256.1_Scaffold_172	26539	1	1.44e-25	50:C>T	50	1	0.43617	0.62766	0.37234	0.56383	0.06383	0.491852	0.467406	0.479629	104.255	102.788	0.978261	1	0	1	1	1	1	1	1	1	1	1	0	0	1	1	-	1	1	1	0	0	1	0	1	1	-	0	0
54939622|F|0--32:C>G	54939622	TGCAGTTTGGGGTAGGTCGGTGAGACGAGGTGCGAGCGAGAGGTCCGAGTAAGCGACAAGGACGGGGAT	TGCAGTTTGGGGTAGGTCGGTGAGACGAGGTGCGAGCGAGAGGTCCGAGTAAGCGACAAGGACGGGGAT	NW_016019164.1_Scaffold_35	389159	20	9.67e-28		32	1	0.989362	0.074468	0.925532	0.010638	0.06383	0.02105	0.137845	0.079448	144.144	102.714	1	1	1	1	1	1	1	1	1	1	1	1	1	1	1	1	1	1	1	1	1	-	1	1	1	1	1	1	-
54939622|F|0-32:C>G-32:C>G	54939622	TGCAGTTTGGGGTAGGTCAGCGAGTCGAGGTGGGAGCGAGAGCTCCGAGTAAGCGACAAGGACGAAGAT	TGCAGTTTGGGGTAGGTCAGCGAGTCGAGGTGGGAGCGAGAGCTCCGAGTAAGCGACAAGGACGAAGAT	NW_016019164.1_Scaffold_35	389159	20	9.67e-28	32:C>G	32	1	0.989362	0.074468	0.925532	0.010638	0.06383	0.02105	0.137845	0.079448	144.144	102.714	1	0	0	0	0	0	0	0	0	0	0	0	0	0	0	0	0	0	0	0	0	-	0	0	0	0	0	0	-
54938992|F|0--11:C>T	54938992	TGCAGTGAAACCGAGAAAGAAAGAAATATTTTACAGATCGGAAGAGCGGTTCAGCAGGAATGCCGAGAC	TGCAGTGAAACCGAGAAAGAAAGAAATATTTTAC	NW_016018767.1_Scaffold_218	51541	1	5.7e-10		11	1	0.840426	0.191489	0.808511	0.159574	0.031915	0.268221	0.309642	0.288932	114.514	101.65	0.978261	1	1	1	1	1	1	1	1	1	1	1	1	1	1	0	-	0	0	1	1	1	1	0	1	1	0	1	1
54938992|F|0-11:C>T-11:C>T	54938992	TGCAGTGAAACTGAGAAAGAAAGAAATATTTTACAGATCGGAAGAGCGGTTCAGCAGGAATGCCGAGAC	TGCAGTGAAACTGAGAAAGAAAGAAATATTTTAC	NW_016018767.1_Scaffold_218	51541	1	5.7e-10	11:C>T	11	1	0.840426	0.191489	0.808511	0.159574	0.031915	0.268221	0.309642	0.288932	114.514	101.65	0.978261	0	0	0	0	0	0	0	0	0	0	0	0	0	0	1	-	1	1	0	0	0	0	1	0	0	1	0	0
54937917|F|0--58:T>C	54937917	TGCAGGTTGAAAATATCAGGCGGAATTGTGACAATTATGATGCTGTATAAAATTTGTATACGCAGCAAA	TGCAGGTTGAAAATATCAGGCGGAATTGTGACAATTATGATGCTGTATAAAATTTGTATACGCAGCAAA	NW_016019175.1_Scaffold_36	157255	1	9.67e-28		58	1	0.202128	0.808511	0.191489	0.797872	0.010638	0.322544	0.309642	0.316093	103.684	100.815	1	0	0	0	0	0	0	0	0	0	0	0	0	0	0	0	0	0	0	0	1	0	0	1	0	0	1	0	0
54937917|F|0-58:T>C-58:T>C	54937917	TGCAGGTTGAAAATATCAGGCGGAATTGTGACAATTATGATGCTGTATAAAATTTGTACACGCAGCAAA	TGCAGGTTGAAAATATCAGGCGGAATTGTGACAATTATGATGCTGTATAAAATTTGTACACGCAGCAAA	NW_016019175.1_Scaffold_36	157255	1	9.67e-28	58:T>C	58	1	0.202128	0.808511	0.191489	0.797872	0.010638	0.322544	0.309642	0.316093	103.684	100.815	1	1	1	1	1	1	1	1	1	1	1	1	1	1	1	1	1	1	1	1	0	1	1	0	1	1	0	1	1
100007553|F|0--40:C>G	100007553	TGCAGAAAATTTTCGTCCGTGTATCCTTGTCGATTATTTTCTTTTTCAAATACGCAGTTGCGAAGTTTG	TGCAGAAAATTTTCGTCCGTGTATCCTTGTCGATTATTTTCTTTTTCAAATACGCAGTTGCGAAGTTTG	NW_016019663.1_Scaffold_8	3441172	1	9.67e-28		40	1	1	0.010638	0.989362	0	0.010638	0	0.02105	0.010525	102.96	100.5	1	1	1	1	1	1	1	1	1	1	1	1	1	-	1	1	1	1	1	1	1	1	1	1	1	1	1	1	1
100007553|F|0-40:C>G-40:C>G	100007553	TGCAGAAAATTTTCGTCCGTGTATCCTTGTCGATTATTTTGTTTTTCAAATACGCAGTTGCGAAGTTTG	TGCAGAAAATTTTCGTCCGTGTATCCTTGTCGATTATTTTGTTTTTCAAATACGCAGTTGCGAAGTTTG	NW_016019663.1_Scaffold_8	3441172	1	9.67e-28	40:C>G	40	1	1	0.010638	0.989362	0	0.010638	0	0.02105	0.010525	102.96	100.5	1	0	0	0	0	0	0	0	0	0	0	0	0	-	0	0	0	0	0	0	0	0	0	0	0	0	0	0	0
54938656|F|0--62:A>T	54938656	TGCAGGAACGAGTATACCTTCGAGGATGCTCGTCGAACCAAGTCAATTCACTTGACAATACGATGGAAC	TGCAGGAACGAGTATACCTTCGAGGATGCTCGTCGAACCAAGTCAATTCACTTGACAATACGATGGAAC	NW_016017900.1_Scaffold_14	1021945	1	9.73e-23		62	1	0.882979	0.159574	0.840426	0.117021	0.042553	0.206655	0.268221	0.237438	111.387	100.474	1	1	1	1	1	1	1	1	1	1	1	1	1	-	1	1	1	1	1	1	-	1	0	1	1	1	1	1	1
54938656|F|0-62:A>T-62:A>T	54938656	TGCAGGAACGAGTATACCTTCGAGGATGCTCGTCGAACCAAGTCAATTCACTTGACAATACGTTGGAAC	TGCAGGAACGAGTATACCTTCGAGGATGCTCGTCGAACCAAGTCAATTCACTTGACAATACGTTGGAAC	NW_016017900.1_Scaffold_14	1021945	1	9.73e-23	62:A>T	62	1	0.882979	0.159574	0.840426	0.117021	0.042553	0.206655	0.268221	0.237438	111.387	100.474	1	0	0	0	0	0	0	0	0	0	0	0	0	-	0	0	0	0	0	0	-	0	1	0	0	0	0	0	0
54939417|F|0--8:G>C	54939417	TGCAGGCTGCTACTTACCACCCTCTCCTCTCATCCACCCTTACGCTCCCTCCTTCGCAGGACGCACCAC	TGCAGGCTGCTACTTACCACCCTCTCCTCTCATCCACCCTTACGCTCCCTCCTTCGCAGGACGCACCAC	NW_016018056.1_Scaffold_154	211047	1	9.67e-28		8	1	0.074468	0.925532	0.074468	0.925532	0	0.137845	0.137845	0.137845	121	99.6496	1	0	0	0	0	0	0	0	0	0	0	0	0	0	0	1	1	0	0	0	0	0	0	0	0	0	0	0	0
54939417|F|0-8:G>C-8:G>C	54939417	TGCAGGCTCCTACTTACCACCCTCTCCTCTCATCCACCCTTACGCTCCCTCCTTCGCAGGACGCACCAC	TGCAGGCTCCTACTTACCACCCTCTCCTCTCATCCACCCTTACGCTCCCTCCTTCGCAGGACGCACCAC	NW_016018056.1_Scaffold_154	211047	1	9.67e-28	8:G>C	8	1	0.074468	0.925532	0.074468	0.925532	0	0.137845	0.137845	0.137845	121	99.6496	1	1	1	1	1	1	1	1	1	1	1	1	1	1	1	0	0	1	1	1	1	1	1	1	1	1	1	1	1
54939139|F|0--28:T>C	54939139	TGCAGGGGTAATCTGCAACCCTTCCGTTTTGCAACCCTCGTACTTCAATGTCGAAACTTTTACAGATCG	TGCAGGGGTAATCTGCAACCCTTCCGTTTTGCAACCCTCGTACTTCAATGTCGAAACTTTTAC	NW_016019219.1_Scaffold_4	4391630	1	6.69e-24		28	1	0.031915	0.978723	0.021277	0.968085	0.010638	0.061793	0.041648	0.05172	117	98.9839	1	0	0	0	0	0	0	0	0	0	0	0	0	0	0	0	0	0	0	0	0	0	0	0	0	0	0	0	0
54939139|F|0-28:T>C-28:T>C	54939139	TGCAGGGGTAATCTGCAACCCTTCCGTTCTGCAACCCTCGTACTTCAATGTCGAAACTTTTACAGATCG	TGCAGGGGTAATCTGCAACCCTTCCGTTCTGCAACCCTCGTACTTCAATGTCGAAACTTTTAC	NW_016019219.1_Scaffold_4	4391630	1	6.69e-24	28:T>C	28	1	0.031915	0.978723	0.021277	0.968085	0.010638	0.061793	0.041648	0.05172	117	98.9839	1	1	1	1	1	1	1	1	1	1	1	1	1	1	1	1	1	1	1	1	1	1	1	1	1	1	1	1	1
54939189|F|0--23:A>G	54939189	TGCAGTTTGGGGTGGGTCAGTGAAACAAGGTGCGAGTGAGAGATTCGAATAAGCGACAAAGAGGCAGAC	TGCAGTTTGGGGTGGGTCAGTGAAACAAGGTGCGAGTGAGAGATTCGAATAAGCGACAAAGAGGCAGAC		0	0	999		23	0.723404	0.323529	0.735294	0.264706	0.676471	0.058824	0.437716	0.389273	0.413495	102.586	98.5	0.955556	-	0	-	0	-	0	1	0	1	1	-	-	0	-	0	0	-	-	0	1	0	1	0	0	0	0	0	0
54939189|F|0-23:A>G-23:A>G	54939189	TGCAGTTTGGGGTAGGTCAGTGAGACGAGGTGCAAGTGAGAGATCCGAATAAGCGACAAAGAGGCAGAC	TGCAGTTTGGGGTAGGTCAGTGAGACGAGGTGCAAGTGAGAGATCCGAATAAGCGACAAAGAGGCAGAC		0	0	999	23:A>G	23	0.723404	0.323529	0.735294	0.264706	0.676471	0.058824	0.437716	0.389273	0.413495	102.586	98.5	0.955556	-	1	-	1	-	1	0	1	0	0	-	-	1	-	1	1	-	-	1	0	1	0	1	1	1	1	1	1
54933886|F|0--52:A>G	54933886	TGCAGATGGTTTTTGATTTTTCTTTTGGAATGCGGATTGTGGAACAAGAAATAGAATTTCGTAATAAAA	TGCAGATGGTTTTTGATTTTTCTTTTGGAATGCGGATTGTGGAACAAGAAATAGAATTTCGTAATAAAA	NW_016019108.1_Scaffold_3	2112652	1	9.67e-28		52	1	0.946809	0.06383	0.93617	0.053191	0.010638	0.100724	0.119511	0.110118	100.992	98.3333	1	1	1	1	1	1	1	1	1	1	1	1	1	1	1	1	1	1	1	1	1	0	1	1	1	1	1	0	1
54933886|F|0-52:A>G-52:A>G	54933886	TGCAGATGGTTTTTGATTTTTCTTTTGGAATGCGGATTGTGGAACAAGAAATGGGATTTCGTAATAAAA	TGCAGATGGTTTTTGATTTTTCTTTTGGAATGCGGATTGTGGAACAAGAAATGGGATTTCGTAATAAAA	NW_016019108.1_Scaffold_3	2112652	1	9.67e-28	52:A>G	52	1	0.946809	0.06383	0.93617	0.053191	0.010638	0.100724	0.119511	0.110118	100.992	98.3333	1	0	0	0	0	0	0	0	0	0	0	0	0	0	0	0	0	0	0	0	0	1	0	0	0	0	0	1	0
54939414|F|0--22:G>T	54939414	TGCAGGCATAGACGAGGAATTCGAAGGAGGAATAATCGAAACTGAGCATCCGAGCGAATTATTTTACAG	TGCAGGCATAGACGAGGAATTCGAAGGAGGAATAATCGAAACTGAGCATCCGAGCGAATTATTTTACAG	NW_016019364.1_Scaffold_53	1119316	1	1.26e-21		22	1	0.904255	0.117021	0.882979	0.095745	0.021277	0.173155	0.206655	0.189905	121.714	98.1875	1	1	1	1	1	1	1	1	1	1	1	1	1	-	0	1	1	1	-	1	1	1	1	1	1	1	1	1	1
54939414|F|0-22:G>T-22:G>T	54939414	TGCAGGCATAGACGAGGAATTCTAAGGAGGAATAATCGAAACTGAGCATCCGAGCGAATTATTTTACAG	TGCAGGCATAGACGAGGAATTCTAAGGAGGAATAATCGAAACTGAGCATCCGAGCGAATTATTTTACAG	NW_016019364.1_Scaffold_53	1119316	1	1.26e-21	22:G>T	22	1	0.904255	0.117021	0.882979	0.095745	0.021277	0.173155	0.206655	0.189905	121.714	98.1875	1	0	0	0	0	0	0	0	0	0	0	0	0	-	1	0	0	0	-	0	0	0	0	0	0	0	0	0	0
54935306|F|0--14:C>T	54935306	TGCAGGTTGAGAACCACTGTTTCGTAACATTATCCGAAATCTTTTTTGTTTTTACCTATTCAATAATCA	TGCAGGTTGAGAACCACTGTTTCGTAACATTATCCGAAATCTTTTTTGTTTTTACCTATTCAATAATCA		0	0	999		14	1	0.06383	0.946809	0.053191	0.93617	0.010638	0.119511	0.100724	0.110118	100.833	97.3802	1	0	0	0	0	0	0	0	0	0	0	0	0	0	0	0	0	0	0	0	0	0	0	0	0	0	0	0	0
54935306|F|0-14:C>T-14:C>T	54935306	TGCAGGTTGAGAACTACTGTTTCGTAACATTATCCGAAATCTTTTTTGTTTTTACCTATTCAATAATCA	TGCAGGTTGAGAACTACTGTTTCGTAACATTATCCGAAATCTTTTTTGTTTTTACCTATTCAATAATCA		0	0	999	14:C>T	14	1	0.06383	0.946809	0.053191	0.93617	0.010638	0.119511	0.100724	0.110118	100.833	97.3802	1	1	1	1	1	1	1	1	1	1	1	1	1	1	1	1	1	1	1	1	1	1	1	1	1	1	1	1	1
54939132|F|0--51:A>G	54939132	TGCAGGATTCGAAGGAATCGTCGTCGAGAGTCTTTGACGTTCGTTCGTTGGAAACGATGTCCAATCCAG	TGCAGGATTCGAAGGAATCGTCGTCGAGAGTCTTTGACGTTCGTTCGTTGGAAACGATGTCCAATCCAG	NW_016017509.1_Scaffold_1047	4173	1	9.67e-28		51	0.691489	0.923077	0.092308	0.907692	0.076923	0.015385	0.142012	0.167574	0.154793	101.558	97.3333	0.964286	1	-	-	-	-	-	1	-	-	1	1	-	1	1	1	1	-	-	-	1	-	1	0	1	1	1	-	-
54939132|F|0-51:A>G-51:A>G	54939132	TGCAGGATTCGAAGGAATCGTCGTCGAGAGTCTTTGACGTTCGTTCGTTGGGAACGATGTCCAATCCAG	TGCAGGATTCGAAGGAATCGTCGTCGAGAGTCTTTGACGTTCGTTCGTTGGGAACGATGTCCAATCCAG	NW_016017509.1_Scaffold_1047	4173	1	9.67e-28	51:A>G	51	0.691489	0.923077	0.092308	0.907692	0.076923	0.015385	0.142012	0.167574	0.154793	101.558	97.3333	0.964286	0	-	-	-	-	-	0	-	-	0	0	-	0	0	0	0	-	-	-	0	-	0	1	0	0	0	-	-
54939530|F|0--48:G>C	54939530	TGCAGGTATTCGTCTCGTATTTCGATGGATAACGCCAATACTTTCCAAGGATCGATGCTTTTTACAGAT	TGCAGGTATTCGTCTCGTATTTCGATGGATAACGCCAATACTTTCCAAGGATCGATGCTTTTTAC		0	0	999		48	1	0.840426	0.191489	0.808511	0.159574	0.031915	0.268221	0.309642	0.288932	102.333	97.2083	0.978261	1	1	1	1	1	1	1	1	1	1	-	1	1	0	0	0	1	1	1	1	0	1	1	1	1	-	1	1
54939530|F|0-48:G>C-48:G>C	54939530	TGCAGGTATTCGTCTCGTATTTCGATGGATAACGCCAATACTTTCCAACGATCGATGCTTTTTACAGAT	TGCAGGTATTCGTCTCGTATTTCGATGGATAACGCCAATACTTTCCAACGATCGATGCTTTTTAC		0	0	999	48:G>C	48	1	0.840426	0.191489	0.808511	0.159574	0.031915	0.268221	0.309642	0.288932	102.333	97.2083	0.978261	0	0	0	0	0	0	0	0	0	0	-	0	0	1	1	1	0	0	0	0	1	0	0	0	0	-	0	0
54933993|F|0--45:A>G	54933993	TGCAGATTTTCACCGAGTATATACCCGCTGGATTTTCAAAGGGCAACCGTGCGAATCGATTTCGCGGTC	TGCAGATTTTCACCGAGTATATACCCGCTGGATTTTCAAAGGGCAACCGTGCGAATCGATTTCGCGGTC	NW_016019053.1_Scaffold_25	595729	1	9.67e-28		45	1	0.925532	0.085106	0.914894	0.074468	0.010638	0.137845	0.155727	0.146786	100.42	97.125	1	1	1	1	1	1	1	1	1	1	1	1	1	1	1	1	1	1	1	1	0	0	0	0	1	1	1	1	1
54933993|F|0-45:A>G-45:A>G	54933993	TGCAGATTTTCACCGAGTATATACCCGCTGGATTTTCAAAGGGCAGCCGTGCGAATCGATTTCGCGGTC	TGCAGATTTTCACCGAGTATATACCCGCTGGATTTTCAAAGGGCAGCCGTGCGAATCGATTTCGCGGTC	NW_016019053.1_Scaffold_25	595729	1	9.67e-28	45:A>G	45	1	0.925532	0.085106	0.914894	0.074468	0.010638	0.137845	0.155727	0.146786	100.42	97.125	1	0	0	0	0	0	0	0	0	0	0	0	0	0	0	0	0	0	0	0	1	1	1	1	0	0	0	0	0
54933763|F|0--9:G>A	54933763	TGCAGATATGGCTTACAAACAACGGCAGTGTATTCTACAGGGGGTGAGTTTTATCAGGAAATTATCTTC	TGCAGATATGGCTTACAAACAACGGCAGTGTATTCTACAGGGGGTGAGTTTTATCAGGAAATTATCTTC	NW_016019608.1_Scaffold_75	372658	1	9.67e-28		9	1	0.351064	0.712766	0.287234	0.648936	0.06383	0.455636	0.409461	0.432549	97.2391	97.093	1	1	1	0	1	0	1	1	0	0	0	1	1	-	0	0	0	0	0	1	-	0	0	-	0	0	0	0	0
54933763|F|0-9:G>A-9:G>A	54933763	TGCAGATATAGCTTACAAACAACGGCAGTGTATTCTACAGGGGGTGAGTTTTATCAGAAAATTATCTTC	TGCAGATATAGCTTACAAACAACGGCAGTGTATTCTACAGGGGGTGAGTTTTATCAGAAAATTATCTTC	NW_016019608.1_Scaffold_75	372658	1	9.67e-28	9:G>A	9	1	0.351064	0.712766	0.287234	0.648936	0.06383	0.455636	0.409461	0.432549	97.2391	97.093	1	0	0	1	0	1	0	0	1	1	1	0	0	-	1	1	1	1	1	0	-	1	1	-	1	1	1	1	1
54939266|F|0--30:T>C	54939266	TGCAGAATCTGGTTTCCTCGTTCGATGGGTTTCTCTCGTTCGTTTCACAAGATGCTTGATCAATGATAT	TGCAGAATCTGGTTTCCTCGTTCGATGGGTTTCTCTCGTTCGTTTCACAAGATGCTTGATCAATGATAT	NW_016019219.1_Scaffold_4	2455024	1	2.09e-24		30	0.670213	0.460317	0.603175	0.396825	0.539683	0.063492	0.496851	0.47871	0.48778	97.7838	96.8333	0.970588	0	0	-	1	0	0	0	1	0	1	1	-	-	0	0	0	0	0	-	-	-	-	1	1	0	-	-	-
54939266|F|0-30:T>C-30:T>C	54939266	TGCAGAATCTGGTTTCCTCGTTCGATGGGTCTCTCTCGTTCGTTCCACAAGATGCTTGATCAATGATAT	TGCAGAATCTGGTTTCCTCGTTCGATGGGTCTCTCTCGTTCGTTCCACAAGATGCTTGATCAATGATAT	NW_016019219.1_Scaffold_4	2455024	1	2.09e-24	30:T>C	30	0.670213	0.460317	0.603175	0.396825	0.539683	0.063492	0.496851	0.47871	0.48778	97.7838	96.8333	0.970588	1	1	-	0	1	1	1	0	1	0	0	-	-	1	1	1	1	1	-	-	-	-	0	0	1	-	-	-
54939625|F|0--17:T>C	54939625	TGCAGTTTGGGGTAGGTTAGTGAGTCGAGGTGGGAGCGAGAGGTCCGAGTAAGCGACAAGGACGAAGAT	TGCAGTTTGGGGTAGGTTAGTGAGTCGAGGTGGGAGCGAGAGGTCCGAGTAAGCGACAAGGACGAAGAT	NW_016019164.1_Scaffold_35	530436	16	4.5e-26		17	0.925532	0.287356	0.770115	0.229885	0.712644	0.057471	0.409565	0.354076	0.381821	97.4688	96.8152	0.978261	0	0	0	0	0	0	0	0	0	0	-	0	-	0	1	1	1	0	0	0	-	0	0	0	0	0	1	-
54939625|F|0-17:T>C-17:T>C	54939625	TGCAGTTTGGGGTAGGTCAGTGAGTCGAGGTGGGAGCGAGAGGTCCGAGTAAGCGACAAGGACGAAGAT	TGCAGTTTGGGGTAGGTCAGTGAGTCGAGGTGGGAGCGAGAGGTCCGAGTAAGCGACAAGGACGAAGAT	NW_016019164.1_Scaffold_35	530436	16	4.5e-26	17:T>C	17	0.925532	0.287356	0.770115	0.229885	0.712644	0.057471	0.409565	0.354076	0.381821	97.4688	96.8152	0.978261	1	1	1	1	1	1	1	1	1	1	-	1	-	1	0	0	0	1	1	1	-	1	1	1	1	1	0	-
100016834|F|0--57:G>A	100016834	TGCAGAGCCGAGCTTGTGCCACTAAATTGCAGTTAGATGTACTGTCCTTGCAAAGTGGATTTTCCTCGA	TGCAGAGCCGAGCTTGTGCCACTAAATTGCAGTTAGATGTACTGTCCTTGCAAAGTGGATTTTCCTCGA	NW_016018411.1_Scaffold_186	165966	1	2.08e-29		57	1	0.978723	0.021277	0.978723	0.021277	0	0.041648	0.041648	0.041648	97.2951	96.5	1	1	1	1	1	0	1	1	1	1	1	1	1	1	1	1	1	1	1	1	1	1	0	1	1	1	1	1	1
100016834|F|0-57:G>A-57:G>A	100016834	TGCAGAGCCGAGCTTGTGCCACTAAATTGCAGTTAGATGTACTGTCCTTGCAAAGTGAATTTTCCTCGA	TGCAGAGCCGAGCTTGTGCCACTAAATTGCAGTTAGATGTACTGTCCTTGCAAAGTGAATTTTCCTCGA	NW_016018411.1_Scaffold_186	165966	1	2.08e-29	57:G>A	57	1	0.978723	0.021277	0.978723	0.021277	0	0.041648	0.041648	0.041648	97.2951	96.5	1	0	0	0	0	1	0	0	0	0	0	0	0	0	0	0	0	0	0	0	0	0	1	0	0	0	0	0	0
54939113|F|0--47:T>C	54939113	TGCAGCTGTCTATCCCTGAGAGGTAAATATTTTACGGATTTATTATTTTCTGTGAATGCTTTACAGATC	TGCAGCTGTCTATCCCTGAGAGGTAAATATTTTACGGATTTATTATTTTCTGTGAATGCTTTAC	NW_016017623.1_Scaffold_115	474973	1	1.91e-24		47	0.968085	0.043956	0.956044	0.043956	0.956044	0	0.084048	0.084048	0.084048	99.6	96.2712	1	0	0	0	0	0	0	0	0	0	0	0	0	0	0	0	1	0	0	0	0	0	0	-	0	1	0	0	0
54939113|F|0-47:T>C-47:T>C	54939113	TGCAGCTGTCTATCCCTGAGAGGTAAATATTTTACGGATTTATTATTCTCTGTGAATGCTTTACAGATC	TGCAGCTGTCTATCCCTGAGAGGTAAATATTTTACGGATTTATTATTCTCTGTGAATGCTTTAC	NW_016017623.1_Scaffold_115	474973	1	1.91e-24	47:T>C	47	0.968085	0.043956	0.956044	0.043956	0.956044	0	0.084048	0.084048	0.084048	99.6	96.2712	1	1	1	1	1	1	1	1	1	1	1	1	1	1	1	1	0	1	1	1	1	1	1	-	1	0	1	1	1
54938845|F|0--20:C>T	54938845	TGCAGGTAAAATTTTCCTATCTTCCACATACAATGATACAATTTTTGCCAGAATTATTGGAACAATAGT	TGCAGGTAAAATTTTCCTATCTTCCACATACAATGATACAATTTTTGCCAGAATTATTGGAACAATAGT	NW_016019819.1_Scaffold_94	29160	1	9.67e-28		20	0.521277	0.693878	0.346939	0.653061	0.306122	0.040816	0.424823	0.453145	0.438984	98.0667	96.1818	1	0	1	1	-	1	-	-	0	-	0	-	1	1	1	-	0	-	-	1	0	-	-	0	-	1	-	-	-
54938845|F|0-20:C>T-20:C>T	54938845	TGCAGGTAAAATTTTCCTATTTTCCACATACAATGATACAATTTTTGCCAGAATTATTGGAACAATAGT	TGCAGGTAAAATTTTCCTATTTTCCACATACAATGATACAATTTTTGCCAGAATTATTGGAACAATAGT	NW_016019819.1_Scaffold_94	29160	1	9.67e-28	20:C>T	20	0.521277	0.693878	0.346939	0.653061	0.306122	0.040816	0.424823	0.453145	0.438984	98.0667	96.1818	1	1	0	0	-	0	-	-	1	-	1	-	0	0	0	-	1	-	-	0	1	-	-	1	-	0	-	-	-
54937852|F|0--48:G>C	54937852	TGCAGGGACAGTCGCTTTATCGAGCTTGTTGTTCTACTGGCACGATGGGGTGCTCCTAGGATGGAGAAT	TGCAGGGACAGTCGCTTTATCGAGCTTGTTGTTCTACTGGCACGATGGGGTGCTCCTAGGATGGAGAAT	NW_016018011.1_Scaffold_15	2320524	1	9.67e-28		48	1	0.106383	0.914894	0.085106	0.893617	0.021277	0.190131	0.155727	0.172929	104.5	96.0424	1	0	0	0	0	0	0	0	0	0	0	0	0	0	0	0	0	1	0	0	0	0	0	0	0	0	0	0	0
54937852|F|0-48:G>C-48:G>C	54937852	TGCAGGGACAGTCGCTTTATCGAGCTTGTTGTTCTACTGGCACGATGGCGTGCTCCTAGGATGGAGAAT	TGCAGGGACAGTCGCTTTATCGAGCTTGTTGTTCTACTGGCACGATGGCGTGCTCCTAGGATGGAGAAT	NW_016018011.1_Scaffold_15	2320524	1	9.67e-28	48:G>C	48	1	0.106383	0.914894	0.085106	0.893617	0.021277	0.190131	0.155727	0.172929	104.5	96.0424	1	1	1	1	1	1	1	1	1	1	1	1	1	1	1	1	1	0	1	1	1	1	1	1	1	1	1	1	1
54935453|F|0--38:T>C	54935453	TGCAGTATGCGAAACTGGCAGACCACGTGCATGTTCAATACGCACAAGAAGTTGTCGTTGCACGTGTAA	TGCAGTATGCGAAACTGGCAGACCACGTGCATGTTCAATACGCACAAGAAGTTGTCGTTGCACGTGTAA	NW_016017889.1_Scaffold_139	182342	1	9.67e-28		38	1	0.276596	0.744681	0.255319	0.723404	0.021277	0.400181	0.380263	0.390222	96.0312	95.6042	1	1	0	0	1	0	0	0	0	0	1	1	0	0	0	0	0	0	0	0	1	1	1	0	0	0	0	1	1
54935453|F|0-38:T>C-38:T>C	54935453	TGCAGTATGCGAAACTGGCAGACCACGTGCATGTTCAACACGCACAAGAAGTTGTCGTTGCACGTGTAA	TGCAGTATGCGAAACTGGCAGACCACGTGCATGTTCAACACGCACAAGAAGTTGTCGTTGCACGTGTAA	NW_016017889.1_Scaffold_139	182342	1	9.67e-28	38:T>C	38	1	0.276596	0.744681	0.255319	0.723404	0.021277	0.400181	0.380263	0.390222	96.0312	95.6042	1	0	1	1	0	1	1	1	1	1	0	0	1	1	1	1	1	1	1	1	0	0	0	1	1	1	1	0	0
54939363|F|0--31:T>C	54939363	TGCAGAAAGAGAATTCGGAAATTAGAAATTATTCCGATTTTTAGAGAATATTTTACAGATCGGAAGAGC	TGCAGAAAGAGAATTCGGAAATTAGAAATTATTCCGATTTTTAGAGAATATTTTAC		0	0	999		31	0.968085	0.263736	0.78022	0.21978	0.736264	0.043956	0.388359	0.342954	0.365656	113.815	95.4742	1	0	0	-	0	0	0	0	0	0	0	0	-	-	0	0	1	0	-	0	0	0	1	0	0	1	0	0	0
54939363|F|0-31:T>C-31:T>C	54939363	TGCAGAAAGAGAATTCGGAAATTAGAAATTACTCCGATTTTTGGGGAGTATTTTACAGATCGGAAGAGC	TGCAGAAAGAGAATTCGGAAATTAGAAATTACTCCGATTTTTGGGGAGTATTTTAC		0	0	999	31:T>C	31	0.968085	0.263736	0.78022	0.21978	0.736264	0.043956	0.388359	0.342954	0.365656	113.815	95.4742	1	1	1	-	1	1	1	1	1	1	1	1	-	-	1	1	0	1	-	1	1	1	0	1	1	0	1	1	1
54939188|F|0--13:A>G	54939188	TGCAGTTTGGGGTAGGTCAGTGAGACGAGGTGCAAGTGAGAGATCCGAATAAGCGACAAAGAGGCAGAC	TGCAGTTTGGGGTAGGTCAGTGAGACGAGGTGCAAGTGAGAGATCCGAATAAGCGACAAAGAGGCAGAC	NW_016019108.1_Scaffold_3	5425738	4	9.73e-23		13	0.840426	0.64557	0.43038	0.56962	0.35443	0.075949	0.457619	0.490306	0.473963	95.6324	95.1818	0.947368	1	1	0	1	0	1	-	1	-	-	1	0	-	0	1	-	0	0	1	-	-	-	1	1	1	1	1	1
54939188|F|0-13:A>G-13:A>G	54939188	TGCAGTTTGGGGTGGGTCAGTGAGACGAGGTGCGAGTGAGAGATCCGAATAAGCGACAAAGAGGGAGAC	TGCAGTTTGGGGTGGGTCAGTGAGACGAGGTGCGAGTGAGAGATCCGAATAAGCGACAAAGAGGGAGAC	NW_016019108.1_Scaffold_3	5425738	4	9.73e-23	13:A>G	13	0.840426	0.64557	0.43038	0.56962	0.35443	0.075949	0.457619	0.490306	0.473963	95.6324	95.1818	0.947368	0	0	1	0	1	0	-	0	-	-	0	1	-	1	0	-	1	1	0	-	-	-	0	0	0	0	0	0
54937309|F|0--35:A>G	54937309	TGCAGACCCCAGTGACCGGTGAAAACCGGGGAAAGAACCTTGAATTGGTAACCAGCCACGAACATTTCG	TGCAGACCCCAGTGACCGGTGAAAACCGGGGAAAGAACCTTGAATTGGTAACCAGCCACGAACATTTCG	NW_016018122.1_Scaffold_16	2799474	1	2.08e-29		35	1	0.202128	0.840426	0.159574	0.797872	0.042553	0.322544	0.268221	0.295383	96.0435	94.6916	1	0	0	1	0	0	0	0	0	0	0	0	1	-	0	0	0	0	-	1	0	0	0	0	1	0	0	0	0
54937309|F|0-35:A>G-35:A>G	54937309	TGCAGACCCCAGTGACCGGTGAAAACCGGGGAAAGGACCTTGAATTGGTAACCAGCCACGAACATTTCG	TGCAGACCCCAGTGACCGGTGAAAACCGGGGAAAGGACCTTGAATTGGTAACCAGCCACGAACATTTCG	NW_016018122.1_Scaffold_16	2799474	1	2.08e-29	35:A>G	35	1	0.202128	0.840426	0.159574	0.797872	0.042553	0.322544	0.268221	0.295383	96.0435	94.6916	1	1	1	0	1	1	1	1	1	1	1	1	0	-	1	1	1	1	-	0	1	1	1	1	0	1	1	1	1
54937760|F|0--36:T>C	54937760	TGCAGGAAATGAGACGGAGACGCTCTTTCTGAGAGATGGGATAAAAAAATCGATGTACCGAGTTTTATA	TGCAGGAAATGAGACGGAGACGCTCTTTCTGAGAGATGGGATAAAAAAATCGATGTACCGAGTTTTATA	NW_016019286.1_Scaffold_46	677962	1	9.67e-28		36	1	0.085106	0.925532	0.074468	0.914894	0.010638	0.155727	0.137845	0.146786	116.444	94.322	1	0	0	0	0	0	0	0	0	0	0	0	0	0	0	0	0	0	0	0	0	0	0	0	0	0	0	0	0
54937760|F|0-36:T>C-36:T>C	54937760	TGCAGGAAATGAGACGGAGACGCTCTTTCTGAGAGACGGGATAAAAAAATCGATGTACCGAGTTTTATA	TGCAGGAAATGAGACGGAGACGCTCTTTCTGAGAGACGGGATAAAAAAATCGATGTACCGAGTTTTATA	NW_016019286.1_Scaffold_46	677962	1	9.67e-28	36:T>C	36	1	0.085106	0.925532	0.074468	0.914894	0.010638	0.155727	0.137845	0.146786	116.444	94.322	1	1	1	1	1	1	1	1	1	1	1	1	1	1	1	1	1	1	1	1	1	1	1	1	1	1	1	1	1
54938988|F|0--13:A>G	54938988	TGCAGTCGATCCCATCGTGAAGGACAGCGTCGAAACATGGATATCCAATTTTTTTACAGATCGGAAGAG	TGCAGTCGATCCCATCGTGAAGGACAGCGTCGAAACATGGATATCCAATTTTTTTAC	NW_016019231.1_Scaffold_41	1358937	1	1.23e-20		13	1	0.351064	0.680851	0.319149	0.648936	0.031915	0.455636	0.434586	0.445111	104.22	93.8427	0.992754	1	0	0	1	0	1	0	0	0	0	0	1	0	0	0	0	0	0	0	0	1	1	0	1	1	0	1	1
54938988|F|0-13:A>G-13:A>G	54938988	TGCAGTCGATCCCGTCGTGAAGGACAGCGTCGAAACATGGATATCCAATTTTTTTACAGATCGGAAGAG	TGCAGTCGATCCCGTCGTGAAGGACAGCGTCGAAACATGGATATCCAATTTTTTTAC	NW_016019231.1_Scaffold_41	1358937	1	1.23e-20	13:A>G	13	1	0.351064	0.680851	0.319149	0.648936	0.031915	0.455636	0.434586	0.445111	104.22	93.8427	0.992754	0	1	1	0	1	0	1	1	1	1	1	0	1	1	1	1	1	1	1	1	0	0	1	0	0	1	0	0
54939494|F|0--23:A>G	54939494	TGCAGAAGAACGAAGGAAGAAGTAGAAGCAGCAGCTTTGGAACGAAATATTTTGATGCATTTTACAGAT	TGCAGAAGAACGAAGGAAGAAGTAGAAGCAGCAGCTTTGGAACGAAATATTTTGATGCATTTTAC	NW_016017455.1_Scaffold_1	680862	1	5.43e-25		23	1	0.648936	0.393617	0.606383	0.351064	0.042553	0.455636	0.477365	0.466501	95.1765	93.7556	0.978261	1	0	1	1	1	1	1	1	1	1	1	1	0	0	1	1	0	1	0	0	1	0	0	0	1	1	0	1
54939494|F|0-23:A>G-23:A>G	54939494	TGCAGAAGAACGAAGGAAGAAGTGGAAGCAGCAGCTTTGGAACGAAATATTTTGATGCATTTTACAGAT	TGCAGAAGAACGAAGGAAGAAGTGGAAGCAGCAGCTTTGGAACGAAATATTTTGATGCATTTTAC	NW_016017455.1_Scaffold_1	680862	1	5.43e-25	23:A>G	23	1	0.648936	0.393617	0.606383	0.351064	0.042553	0.455636	0.477365	0.466501	95.1765	93.7556	0.978261	0	1	0	0	0	0	0	0	0	0	0	0	1	1	0	0	1	0	1	1	0	1	1	1	0	0	1	0
54938056|F|0--15:C>T	54938056	TGCAGTGTCCCTCCCCTCAAGAGTTGAATCGATTTGTACCATTTCGTTCCCTCTTTAGACGACTACGGT	TGCAGTGTCCCTCCCCTCAAGAGTTGAATCGATTTGTACCATTTCGTTCCCTCTTTAGACGACTACGGT	NW_016017900.1_Scaffold_14	1826480	1	9.67e-28		15	1	0.159574	0.861702	0.138298	0.840426	0.021277	0.268221	0.238343	0.253282	96.4	93.6549	1	0	0	0	0	0	0	0	0	0	0	0	0	0	0	0	0	0	0	0	0	0	0	0	1	0	0	0	0
54938056|F|0-15:C>T-15:C>T	54938056	TGCAGTGTCCCTCCCTTCAAGAGTTGAATCGATTTGTACCGTTTCGTTCCCTCTTTAGACGACTACGGT	TGCAGTGTCCCTCCCTTCAAGAGTTGAATCGATTTGTACCGTTTCGTTCCCTCTTTAGACGACTACGGT	NW_016017900.1_Scaffold_14	1826480	1	9.67e-28	15:C>T	15	1	0.159574	0.861702	0.138298	0.840426	0.021277	0.268221	0.238343	0.253282	96.4	93.6549	1	1	1	1	1	1	1	1	1	1	1	1	1	1	1	1	1	1	1	1	1	1	1	1	0	1	1	1	1
54938467|F|0--34:C>T	54938467	TGCAGAAAGAGAGAGAGAAGAGAGGAAAACAGGACATGAGCCGTGGTCGTCTTACTTAGCTCGTTTCCA	TGCAGAAAGAGAGAGAGAAGAGAGGAAAACAGGACATGAGCCGTGGTCGTCTTACTTAGCTCGTTTCCA	NW_016018233.1_Scaffold_17	1848726	1	4.53e-21		34	0.978723	0.913043	0.130435	0.869565	0.086957	0.043478	0.15879	0.226843	0.192817	105.153	93.6	1	1	-	0	1	1	1	1	1	1	1	1	0	1	1	1	1	1	1	1	1	1	1	1	1	-	1	1	1
54938467|F|0-34:C>T-34:C>T	54938467	TGCAGAAAGAGAGAGAGAAGAGAGGAAAACAGGATATGAGCCGTGGTCGTCTTACTTAGCTCGTTTCCA	TGCAGAAAGAGAGAGAGAAGAGAGGAAAACAGGATATGAGCCGTGGTCGTCTTACTTAGCTCGTTTCCA	NW_016018233.1_Scaffold_17	1848726	1	4.53e-21	34:C>T	34	0.978723	0.913043	0.130435	0.869565	0.086957	0.043478	0.15879	0.226843	0.192817	105.153	93.6	1	0	-	1	0	0	0	0	0	0	0	0	1	0	0	0	0	0	0	0	0	0	0	0	0	-	0	0	0
54939129|F|0--29:A>G	54939129	TGCAGGACGAGCGAGCTACGTGGCACGCCATCGACCCGAACTGACGTTCCTCGCAGGAGAGAAGTCCCC	TGCAGGACGAGCGAGCTACGTGGCACGCCATCGACCCGAACTGACGTTCCTCGCAGGAGAGAAGTCCCC	NW_016019719.1_Scaffold_85	318336	1	4.5e-26		29	1	0.446809	0.62766	0.37234	0.553191	0.074468	0.494341	0.467406	0.480874	93.5106	93.1628	0.978261	0	0	1	0	0	0	0	0	1	0	-	0	0	0	0	0	0	0	0	1	1	1	0	1	0	1	1	1
54939129|F|0-29:A>G-29:A>G	54939129	TGCAGGACGAGCGAGCTACGTGGCACGCCGTCGACCCGAACTGACGTTCCTCGCAGGAGAGAAGTCCCC	TGCAGGACGAGCGAGCTACGTGGCACGCCGTCGACCCGAACTGACGTTCCTCGCAGGAGAGAAGTCCCC	NW_016019719.1_Scaffold_85	318336	1	4.5e-26	29:A>G	29	1	0.446809	0.62766	0.37234	0.553191	0.074468	0.494341	0.467406	0.480874	93.5106	93.1628	0.978261	1	1	0	1	1	1	1	1	0	1	-	1	1	1	1	1	1	1	1	0	0	0	1	0	1	0	0	0
54939621|F|0--20:C>T	54939621	TGCAGTTTGGGGTAGGTCAGCGAGTCGAGGTGGGAGCGAGAGCTCCGAGTAAGCGACAAGGACGAAGAT	TGCAGTTTGGGGTAGGTCAGCGAGTCGAGGTGGGAGCGAGAGCTCCGAGTAAGCGACAAGGACGAAGAT	NW_016019164.1_Scaffold_35	556192	1	2.09e-24		20	0.829787	0.089744	0.910256	0.089744	0.910256	0	0.163379	0.163379	0.163379	102.714	92.8229	1	0	0	0	0	0	0	0	0	0	0	0	0	0	0	0	-	-	0	0	0	1	0	0	0	0	0	-	1
54939621|F|0-20:C>T-20:C>T	54939621	TGCAGTTTGGGGTAGGTCAGTGAGTCGAGGTGGGAGCGAGAGGTCCGAGTAAGCGACAAGGACGAAGAT	TGCAGTTTGGGGTAGGTCAGTGAGTCGAGGTGGGAGCGAGAGGTCCGAGTAAGCGACAAGGACGAAGAT	NW_016019164.1_Scaffold_35	556192	1	2.09e-24	20:C>T	20	0.829787	0.089744	0.910256	0.089744	0.910256	0	0.163379	0.163379	0.163379	102.714	92.8229	1	1	1	1	1	1	1	1	1	1	1	1	1	1	1	1	-	-	1	1	1	0	1	1	1	1	1	-	0
54938467|F|0--29:C>G	54938467	TGCAGAAAGAGAGAGAGAAGAGAGGAAAACAGGACATGAGCCGTGGTCGTCTTACTTAGCTCGTTTCCA	TGCAGAAAGAGAGAGAGAAGAGAGGAAAACAGGACATGAGCCGTGGTCGTCTTACTTAGCTCGTTTCCA	NW_016018233.1_Scaffold_17	1848726	1	4.53e-21		29	0.925532	0.977011	0.022989	0.977011	0.022989	0	0.04492	0.04492	0.04492	104.223	92.25	1	1	0	-	1	1	1	1	1	1	1	1	-	1	1	1	1	1	1	1	1	1	1	1	1	0	1	1	1
54938467|F|0-29:C>G-29:C>G	54938467	TGCAGAAAGAGAGAGAGAAGAGAGGAAAAGAGGACATGAGCCGTGGTCGTCTTACTTAGCTCGTTTCCA	TGCAGAAAGAGAGAGAGAAGAGAGGAAAAGAGGACATGAGCCGTGGTCGTCTTACTTAGCTCGTTTCCA	NW_016018233.1_Scaffold_17	1848726	1	4.53e-21	29:C>G	29	0.925532	0.977011	0.022989	0.977011	0.022989	0	0.04492	0.04492	0.04492	104.223	92.25	1	0	1	-	0	0	0	0	0	0	0	0	-	0	0	0	0	0	0	0	0	0	0	0	0	1	0	0	0
54938733|F|0--7:T>C	54938733	TGCAGTATCTTTCTCAGTTCATCGAAAAGTATTTTGCCCCAAAATAATTCGAGTTGTCGAAAAAATTGT	TGCAGTATCTTTCTCAGTTCATCGAAAAGTATTTTGCCCCAAAATAATTCGAGTTGTCGAAAAAATTGT	NW_016019701.1_Scaffold_833	5242	2	2.09e-24		7	0.968085	0.67033	0.395604	0.604396	0.32967	0.065934	0.441976	0.478203	0.460089	100.483	92.125	1	1	0	1	1	1	1	1	1	1	1	1	1	-	1	1	1	1	-	0	1	1	1	1	0	-	0	1	1
54938733|F|0-7:T>C-7:T>C	54938733	TGCAGTACATTTCTCAGTTCATCGAAAAGTATTTTGCCCCAAAATAATTCGAGTTGTCGAAAAAATTAT	TGCAGTACATTTCTCAGTTCATCGAAAAGTATTTTGCCCCAAAATAATTCGAGTTGTCGAAAAAATTAT	NW_016019701.1_Scaffold_833	5242	2	2.09e-24	7:T>C	7	0.968085	0.67033	0.395604	0.604396	0.32967	0.065934	0.441976	0.478203	0.460089	100.483	92.125	1	0	1	0	0	0	0	0	0	0	0	0	0	-	0	0	0	0	-	1	0	0	0	0	1	-	1	0	0
54938902|F|0--22:A>G	54938902	TGCAGACAATGTCTGTCAATAGAGATAAATCTTTACAGATCGGAAGAGCGGTTCAGCAGGAATGCCGAG	TGCAGACAATGTCTGTCAATAGAGATAAATCTTTAC		0	0	999		22	1	0.925532	0.074468	0.925532	0.074468	0	0.137845	0.137845	0.137845	92.4655	91.6	1	1	0	1	1	1	1	1	1	1	1	1	1	1	0	1	1	1	1	0	0	1	1	1	1	0	1	1	1
54938902|F|0-22:A>G-22:A>G	54938902	TGCAGACAATGTCTGTCAATAGGGATAAATCTTTACAGATCGGAAGAGCGGTTCAGCAGGAATGCCGAG	TGCAGACAATGTCTGTCAATAGGGATAAATCTTTAC		0	0	999	22:A>G	22	1	0.925532	0.074468	0.925532	0.074468	0	0.137845	0.137845	0.137845	92.4655	91.6	1	0	1	0	0	0	0	0	0	0	0	0	0	0	1	0	0	0	0	1	1	0	0	0	0	1	0	0	0
54934720|F|0--12:A>G	54934720	TGCAGCTTGCAGATCTGCTGACCATCATTTTCCTTTTTCGCCATTTCGTCGAAAAGTTTTCCAAAGATA	TGCAGCTTGCAGATCTGCTGACCATCATTTTCCTTTTTCGCCATTTCGTCGAAAAGTTTTCCAAAGATA	NW_016018567.1_Scaffold_20	163821	1	4.5e-26		12	1	0.446809	0.56383	0.43617	0.553191	0.010638	0.494341	0.491852	0.493096	91.8846	89.8267	1	0	0	1	0	0	0	0	0	0	0	0	1	1	1	0	0	0	1	1	0	1	1	0	1	0	1	1	1
54934720|F|0-12:A>G-12:A>G	54934720	TGCAGCTTGCAGGTCTGCTGACCATCATTTTCCTTTTTCGCCATTTCGTCGAAAAGCTTTCCAAAGATA	TGCAGCTTGCAGGTCTGCTGACCATCATTTTCCTTTTTCGCCATTTCGTCGAAAAGCTTTCCAAAGATA	NW_016018567.1_Scaffold_20	163821	1	4.5e-26	12:A>G	12	1	0.446809	0.56383	0.43617	0.553191	0.010638	0.494341	0.491852	0.493096	91.8846	89.8267	1	1	1	0	1	1	1	1	1	1	1	1	0	0	0	1	1	1	0	0	1	0	0	1	0	1	0	0	0
54938674|F|0--50:T>A	54938674	TGCAGGATCTTCGAATATAAACGAACCGTTAGATTTTTTGAAATCGTTTCTTACTGGTGAACTTATTAC	TGCAGGATCTTCGAATATAAACGAACCGTTAGATTTTTTGAAATCGTTTCTTACTGGTGAACTTATTAC	NW_016017534.1_Scaffold_107	464101	1	7.47e-29		50	1	0.957447	0.042553	0.957447	0.042553	0	0.081485	0.081485	0.081485	96.9748	89.1429	1	1	1	0	1	1	1	1	1	1	1	1	0	1	1	1	1	1	0	1	1	1	1	1	1	1	1	1	1
54938674|F|0-50:T>A-50:T>A	54938674	TGCAGGATCTTCGAATATAAACGAACCGTTAGATTTTTTGAAATCGTTTCATACTGGTGAACTTATTAC	TGCAGGATCTTCGAATATAAACGAACCGTTAGATTTTTTGAAATCGTTTCATACTGGTGAACTTATTAC	NW_016017534.1_Scaffold_107	464101	1	7.47e-29	50:T>A	50	1	0.957447	0.042553	0.957447	0.042553	0	0.081485	0.081485	0.081485	96.9748	89.1429	1	0	0	1	0	0	0	0	0	0	0	0	1	0	0	0	0	0	1	0	0	0	0	0	0	0	0	0	0
54938598|F|0--55:T>C	54938598	TGCAGCATTACATGTAGGAATGGATAGAACTATGGTAATATACAGGGTGTTCGAATGAAGTAGGAATAG	TGCAGCATTACATGTAGGAATGGATAGAACTATGGTAATATACAGGGTGTTCGAATGAAGTAGGAATAG	NW_016019108.1_Scaffold_3	1151600	1	9.67e-28		55	1	0.074468	0.93617	0.06383	0.925532	0.010638	0.137845	0.119511	0.128678	96.7143	88.85	1	0	0	0	0	0	0	0	0	0	0	0	0	0	0	0	0	0	0	0	-	0	1	0	0	0	0	0	0
54938598|F|0-55:T>C-55:T>C	54938598	TGCAGCATTACATGTAGGAATGGATAGAACTATGGTAATATACAGGGTGTTCGAACGAAGTAGGAATAG	TGCAGCATTACATGTAGGAATGGATAGAACTATGGTAATATACAGGGTGTTCGAACGAAGTAGGAATAG	NW_016019108.1_Scaffold_3	1151600	1	9.67e-28	55:T>C	55	1	0.074468	0.93617	0.06383	0.925532	0.010638	0.137845	0.119511	0.128678	96.7143	88.85	1	1	1	1	1	1	1	1	1	1	1	1	1	1	1	1	1	1	1	1	-	1	0	1	1	1	1	1	1
54939621|F|0--28:G>A	54939621	TGCAGTTTGGGGTAGGTCAGCGAGTCGAGGTGGGAGCGAGAGCTCCGAGTAAGCGACAAGGACGAAGAT	TGCAGTTTGGGGTAGGTCAGCGAGTCGAGGTGGGAGCGAGAGCTCCGAGTAAGCGACAAGGACGAAGAT	NW_016019164.1_Scaffold_35	556192	1	2.09e-24		28	1	0.074468	0.925532	0.074468	0.925532	0	0.137845	0.137845	0.137845	102.714	88.4622	1	0	0	0	0	0	0	0	0	0	0	0	0	0	0	0	0	0	0	0	0	1	0	0	0	0	0	0	1
54939621|F|0-28:G>A-28:G>A	54939621	TGCAGTTTGGGGTAGGTCAGCGAGTCGAAGGGGGAGCGAGAGGTCCGAGTAAGCGACAAGGACAAAGAT	TGCAGTTTGGGGTAGGTCAGCGAGTCGAAGGGGGAGCGAGAGGTCCGAGTAAGCGACAAGGACAAAGAT	NW_016019164.1_Scaffold_35	556192	1	2.09e-24	28:G>A	28	1	0.074468	0.925532	0.074468	0.925532	0	0.137845	0.137845	0.137845	102.714	88.4622	1	1	1	1	1	1	1	1	1	1	1	1	1	1	1	1	1	1	1	1	1	0	1	1	1	1	1	1	0
54938681|F|0--5:G>A	54938681	TGCAGGCATTTTTATTCTTGATCAATTTTGAGATAATGAAATGCGAAAGAATTATCGGATGGTGAAGTT	TGCAGGCATTTTTATTCTTGATCAATTTTGAGATAATGAAATGCGAAAGAATTATCGGATGGTGAAGTT	NW_016019142.1_Scaffold_33	1119808	1	9.67e-28		5	1	0.840426	0.202128	0.797872	0.159574	0.042553	0.268221	0.322544	0.295383	100.01	88.2963	0.978261	0	1	1	0	1	1	1	1	0	0	-	1	1	1	1	1	0	1	1	0	0	1	1	1	0	0	0	1
54938681|F|0-5:G>A-5:G>A	54938681	TGCAGACATTTTTATTCTTGATCAATTTTGAGATAATGAAATGCGAAAGAATTATCGGATGGTGAAGTT	TGCAGACATTTTTATTCTTGATCAATTTTGAGATAATGAAATGCGAAAGAATTATCGGATGGTGAAGTT	NW_016019142.1_Scaffold_33	1119808	1	9.67e-28	5:G>A	5	1	0.840426	0.202128	0.797872	0.159574	0.042553	0.268221	0.322544	0.295383	100.01	88.2963	0.978261	1	0	0	1	0	0	0	0	1	1	-	0	0	0	0	0	1	0	0	1	1	0	0	0	1	1	1	0
54939234|F|0--17:A>G	54939234	TGCAGCTGGGAGAAAAGATCCTGCAACAGACAAGGTGACGAACGAATTATTTACAGATCGGAAGAGCGG	TGCAGCTGGGAGAAAAGATCCTGCAACAGACAAGGTGACGAACGAATTATTTAC	NW_016018900.1_Scaffold_23	1671794	1	5.22e-19		17	1	0.765957	0.287234	0.712766	0.234043	0.053191	0.358533	0.409461	0.383997	94.1236	88.0698	0.971014	-	1	0	0	1	0	0	1	1	1	-	1	-	1	0	1	1	-	1	1	1	1	1	1	0	0	1	1
54939234|F|0-17:A>G-17:A>G	54939234	TGCAGCTGGGAGAAAAGGTCCTGCAACAGACAAGGTGACGAACGAATTATTTACAGATCGGAAGAGCGG	TGCAGCTGGGAGAAAAGGTCCTGCAACAGACAAGGTGACGAACGAATTATTTAC	NW_016018900.1_Scaffold_23	1671794	1	5.22e-19	17:A>G	17	1	0.765957	0.287234	0.712766	0.234043	0.053191	0.358533	0.409461	0.383997	94.1236	88.0698	0.971014	-	0	1	1	0	1	1	0	0	0	-	0	-	0	1	0	0	-	0	0	0	0	0	0	1	1	0	0
54939623|F|0--42:G>A	54939623	TGCAGATTGGGATAGGTCGGTGAGGCGAGGTGCGAGCGAGAGGTCCGAGTAAGCGACAAGGACGAAGAT	TGCAGATTGGGATAGGTCGGTGAGGCGAGGTGCGAGCGAGAGGTCCGAGTAAGCGACAAGGACGAAGAT	NW_016017455.1_Scaffold_1	2023845	23	9.67e-28		42	1	0.946809	0.074468	0.925532	0.053191	0.021277	0.100724	0.137845	0.119285	100.314	87.8571	1	1	1	1	1	1	1	1	1	1	1	1	1	1	1	1	1	1	1	1	1	1	1	0	1	1	1	-	1
54939623|F|0-42:G>A-42:G>A	54939623	TGCAGATTGGGATAGGTCGGTGAGGCGAGGTGCGAGCGAGAGATCCGAGTAAGCGACAAGGACGAAGAT	TGCAGATTGGGATAGGTCGGTGAGGCGAGGTGCGAGCGAGAGATCCGAGTAAGCGACAAGGACGAAGAT	NW_016017455.1_Scaffold_1	2023845	23	9.67e-28	42:G>A	42	1	0.946809	0.074468	0.925532	0.053191	0.021277	0.100724	0.137845	0.119285	100.314	87.8571	1	0	0	0	0	0	0	0	0	0	0	0	0	0	0	0	0	0	0	0	0	0	0	1	0	0	0	-	0
54932969|F|0--50:C>G	54932969	TGCAGGGTCTGTTCGCGAGGAACGAAAAGAAAGATATACTTATGTAGTTACGCTGGATGGTTCCGTCCG	TGCAGGGTCTGTTCGCGAGGAACGAAAAGAAAGATATACTTATGTAGTTACGCTGGATGGTTCCGTCCG	NW_016018123.1_Scaffold_160	783	1	9.67e-28		50	1	0.276596	0.755319	0.244681	0.723404	0.031915	0.400181	0.369624	0.384903	88.3529	87.7579	1	0	1	1	0	1	0	0	0	0	0	0	0	-	0	0	0	0	0	0	1	0	1	0	0	0	0	0	0
54932969|F|0-50:C>G-50:C>G	54932969	TGCAGGGTCTGTTCGCGAGGAACGAAAAGAAAGATATACTTATGTAGTTAGGCTGGATGGTTCCGTCCG	TGCAGGGTCTGTTCGCGAGGAACGAAAAGAAAGATATACTTATGTAGTTAGGCTGGATGGTTCCGTCCG	NW_016018123.1_Scaffold_160	783	1	9.67e-28	50:C>G	50	1	0.276596	0.755319	0.244681	0.723404	0.031915	0.400181	0.369624	0.384903	88.3529	87.7579	1	1	0	0	1	0	1	1	1	1	1	1	1	-	1	1	1	1	1	1	0	1	0	1	1	1	1	1	1
54939158|F|0--30:T>A	54939158	TGCAGTGGAATTATTAGCAAATTCTACGGATGATCGCGTTCAATTGGATACGATTATTCAGCGTATTTT	TGCAGTGGAATTATTAGCAAATTCTACGGATGATCGCGTTCAATTGGATACGATTATTCAGCGTATTTT	NW_016018233.1_Scaffold_17	59371	1	2.08e-29		30	0.829787	0.179487	0.833333	0.166667	0.820513	0.012821	0.294543	0.277778	0.28616	100.4	87.7126	1	0	-	1	0	1	0	0	0	0	0	0	1	0	0	0	0	0	-	-	0	-	0	-	0	0	0	1	1
54939158|F|0-30:T>A-30:T>A	54939158	TGCAGTGGAATTATTAGCAAATTCTACGGAAGATCGCGTTCAATTGGATACGATTATTCAGCGTATTTT	TGCAGTGGAATTATTAGCAAATTCTACGGAAGATCGCGTTCAATTGGATACGATTATTCAGCGTATTTT	NW_016018233.1_Scaffold_17	59371	1	2.08e-29	30:T>A	30	0.829787	0.179487	0.833333	0.166667	0.820513	0.012821	0.294543	0.277778	0.28616	100.4	87.7126	1	1	-	0	1	0	1	1	1	1	1	1	0	1	1	1	1	1	-	-	1	-	1	-	1	1	1	0	0
54932942|F|0--33:C>T	54932942	TGCAGTTTGGGAAAGGTCAGTGAGACAAGGTGCCAGCGAGAGGTGCGAATGAGTAACAAGAACGGAGAT	TGCAGTTTGGGAAAGGTCAGTGAGACAAGGTGCCAGCGAGAGGTGCGAATGAGTAACAAGAACGGAGAT	NW_016019053.1_Scaffold_25	1823555	1	9.67e-28		33	1	0.893617	0.117021	0.882979	0.106383	0.010638	0.190131	0.206655	0.198393	88.4087	87.6667	0.978261	1	1	1	1	1	1	1	1	1	1	-	1	1	1	1	1	1	1	1	1	1	1	1	1	1	1	1	1
54932942|F|0-33:C>T-33:C>T	54932942	TGCAGTTTGGGAAAGGTCAGTGAGACAAGGTGCTAGCGAGAGGTGCGAATGAGTAACAAGAACGGAGAT	TGCAGTTTGGGAAAGGTCAGTGAGACAAGGTGCTAGCGAGAGGTGCGAATGAGTAACAAGAACGGAGAT	NW_016019053.1_Scaffold_25	1823555	1	9.67e-28	33:C>T	33	1	0.893617	0.117021	0.882979	0.106383	0.010638	0.190131	0.206655	0.198393	88.4087	87.6667	0.978261	0	0	0	0	0	0	0	0	0	0	-	0	0	0	0	0	0	0	0	0	0	0	0	0	0	0	0	0
54937494|F|0--47:C>T	54937494	TGCAGATTGAACCGTCAGATTTTCTAAAAATAATCACCTCAGAATCACCAACGATGATATATGTCGTGC	TGCAGATTGAACCGTCAGATTTTCTAAAAATAATCACCTCAGAATCACCAACGATGATATATGTCGTGC	NW_016019441.1_Scaffold_6	1363683	1	2.08e-29		47	1	0.691489	0.37234	0.62766	0.308511	0.06383	0.426664	0.467406	0.447035	91.5568	87.3864	1	1	0	0	1	1	1	1	1	1	1	1	1	0	1	0	1	1	0	-	0	1	0	1	-	0	0	1	1
54937494|F|0-47:C>T-47:C>T	54937494	TGCAGATTGAACCGTCAGATTTTCTAAAAATAATCACCTCAGAATCATCAACGATGATATATGTCGTGC	TGCAGATTGAACCGTCAGATTTTCTAAAAATAATCACCTCAGAATCATCAACGATGATATATGTCGTGC	NW_016019441.1_Scaffold_6	1363683	1	2.08e-29	47:C>T	47	1	0.691489	0.37234	0.62766	0.308511	0.06383	0.426664	0.467406	0.447035	91.5568	87.3864	1	0	1	1	0	0	0	0	0	0	0	0	0	1	0	1	0	0	1	-	1	0	1	0	-	1	1	0	0
54938563|F|0--57:C>G	54938563	TGCAGATGATTTTAGAATGATTCGATCAAAAATCCTATGAAATCTTGCGATATTTTTCAGATCTATTAC	TGCAGATGATTTTAGAATGATTCGATCAAAAATCCTATGAAATCTTGCGATATTTTTCAGATCTATTAC	NW_016019330.1_Scaffold_5	549623	1	3.48e-27		57	1	0.117021	0.904255	0.095745	0.882979	0.021277	0.206655	0.173155	0.189905	95.8333	86.9914	1	0	0	0	0	0	0	0	0	0	0	0	0	-	0	0	0	1	0	0	0	0	0	0	0	0	0	0	0
54938563|F|0-57:C>G-57:C>G	54938563	TGCAGATGATTTTAGAATGATTCGATCAAAAATCCTATGAAATCTTGCGATATTTTTGAGATCTATTAC	TGCAGATGATTTTAGAATGATTCGATCAAAAATCCTATGAAATCTTGCGATATTTTTGAGATCTATTAC	NW_016019330.1_Scaffold_5	549623	1	3.48e-27	57:C>G	57	1	0.117021	0.904255	0.095745	0.882979	0.021277	0.206655	0.173155	0.189905	95.8333	86.9914	1	1	1	1	1	1	1	1	1	1	1	1	1	-	1	1	1	0	1	1	1	1	1	1	1	1	1	1	1
54938756|F|0--11:G>C	54938756	TGCAGTCGAACGATGTAAATCGTAAGCTCGCCGATCACACAGGTAATCGCGAAAATTCGCGTCAAGGAA	TGCAGTCGAACGATGTAAATCGTAAGCTCGCCGATCACACAGGTAATCGCGAAAATTCGCGTCAAGGAA	NW_016019705.1_Scaffold_837	5095	1	4.5e-26		11	0.957447	0.366667	0.677778	0.322222	0.633333	0.044444	0.464444	0.43679	0.450617	87.4	86.5432	1	0	1	1	0	1	0	0	0	0	0	0	1	-	0	0	0	0	1	0	0	0	0	-	0	0	-	1	0
54938756|F|0-11:G>C-11:G>C	54938756	TGCAGTCGAACCATGTAAATCGTAAGCTCGCCGATCACACAGGTAATCGCGAAAATTCGCGTCAAGGAA	TGCAGTCGAACCATGTAAATCGTAAGCTCGCCGATCACACAGGTAATCGCGAAAATTCGCGTCAAGGAA	NW_016019705.1_Scaffold_837	5095	1	4.5e-26	11:G>C	11	0.957447	0.366667	0.677778	0.322222	0.633333	0.044444	0.464444	0.43679	0.450617	87.4	86.5432	1	1	0	0	1	0	1	1	1	1	1	1	0	-	1	1	1	1	0	1	1	1	1	-	1	1	-	0	1
54937726|F|0--38:T>C	54937726	TGCAGCTTCACCCGTACGTTCCTCCTTCCCAGCCGCGCTCTTCTTTCCCTTTCCTTTCAATTTGCCGGG	TGCAGCTTCACCCGTACGTTCCTCCTTCCCAGCCGCGCTCTTCTTTCCCTTTCCTTTCAATTTGCCGGG	NW_016019253.1_Scaffold_43	99541	1	2.08e-29		38	1	0.914894	0.106383	0.893617	0.085106	0.021277	0.155727	0.190131	0.172929	102.283	86.5333	1	1	0	1	1	1	1	1	1	1	1	1	0	1	1	0	1	1	0	1	-	1	1	1	0	1	0	1	1
54937726|F|0-38:T>C-38:T>C	54937726	TGCAGCTTCACCCGTACGTTCCTCCTTCCCAGCCGCGCCCTTCTTTCCCTTTCCTTTCAATTTGCCGGG	TGCAGCTTCACCCGTACGTTCCTCCTTCCCAGCCGCGCCCTTCTTTCCCTTTCCTTTCAATTTGCCGGG	NW_016019253.1_Scaffold_43	99541	1	2.08e-29	38:T>C	38	1	0.914894	0.106383	0.893617	0.085106	0.021277	0.155727	0.190131	0.172929	102.283	86.5333	1	0	1	0	0	0	0	0	0	0	0	0	1	0	0	1	0	0	1	0	-	0	0	0	1	0	1	0	0
54934759|F|0--63:C>T	54934759	TGCAGGAAAACGGAAGTCGATTGTCCCAGAGCGAAGATATATTTCCTTGCCACAACGATTCCGCTACAA	TGCAGGAAAACGGAAGTCGATTGTCCCAGAGCGAAGATATATTTCCTTGCCACAACGATTCCGCTACAA	NW_016019219.1_Scaffold_4	1141899	2	2.08e-29		63	1	0.819149	0.191489	0.808511	0.180851	0.010638	0.296288	0.309642	0.302965	87.8148	86.3158	1	1	1	1	1	1	1	1	1	1	1	1	1	1	1	1	1	0	1	0	1	1	1	1	0	1	1	1	1
54934759|F|0-63:C>T-63:C>T	54934759	TGCAGGAAAACGGAAGTCGATTGTCCCAGAGCGAAGATATATTTCCTTGCCACAACGATTCCGTTACAA	TGCAGGAAAACGGAAGTCGATTGTCCCAGAGCGAAGATATATTTCCTTGCCACAACGATTCCGTTACAA	NW_016019219.1_Scaffold_4	1141899	2	2.08e-29	63:C>T	63	1	0.819149	0.191489	0.808511	0.180851	0.010638	0.296288	0.309642	0.302965	87.8148	86.3158	1	0	0	0	0	0	0	0	0	0	0	0	0	0	0	0	0	1	0	1	0	0	0	0	1	0	0	0	0
54938972|F|0--7:G>A	54938972	TGCAGGTGCTGATATATTTACAACTAGAGAAAAACATTATTTTACAGATCGGAAGAGCGGTTCAGCAGG	TGCAGGTGCTGATATATTTACAACTAGAGAAAAACATTATTTTAC	NW_016017878.1_Scaffold_138	246140	1	3.73e-14		7	1	0.776596	0.265957	0.734043	0.223404	0.042553	0.34699	0.390448	0.368719	93.5773	85.7879	0.978261	1	1	1	1	1	1	1	1	1	1	-	1	0	1	0	0	0	1	1	1	0	0	1	1	1	1	1	0
54938972|F|0-7:G>A-7:G>A	54938972	TGCAGGTACTGATATATTTACAACTAGAGAAAAACATTATTTTACAGATCGGAAGAGCGGTTCAGCAGG	TGCAGGTACTGATATATTTACAACTAGAGAAAAACATTATTTTAC	NW_016017878.1_Scaffold_138	246140	1	3.73e-14	7:G>A	7	1	0.776596	0.265957	0.734043	0.223404	0.042553	0.34699	0.390448	0.368719	93.5773	85.7879	0.978261	0	0	0	0	0	0	0	0	0	0	-	0	1	0	1	1	1	0	0	0	1	1	0	0	0	0	0	1
54939591|F|0--38:G>A	54939591	TGCAGATGTGCGTAGTTCTTGGCTTGGCATCGCTTTTCGAAAAATTTTCGAATGGAAGTCAAGACATTT	TGCAGATGTGCGTAGTTCTTGGCTTGGCATCGCTTTTCGAAAAATTTTCGAATGGAAGTCAAGACATTT		0	0	999		38	0.989362	0.903226	0.150538	0.849462	0.096774	0.053763	0.174818	0.255752	0.215285	170.232	85.5714	1	-	1	1	1	1	0	1	1	1	0	-	1	1	1	1	1	1	1	1	1	1	1	1	1	1	1	1	1
54939591|F|0-38:G>A-38:G>A	54939591	TGCAGATGTGCGTAGTTCTTGGCTTGGCATCGCTTTTCAAAAAATTTTCGAATGGAAGTCAAGACATTT	TGCAGATGTGCGTAGTTCTTGGCTTGGCATCGCTTTTCAAAAAATTTTCGAATGGAAGTCAAGACATTT		0	0	999	38:G>A	38	0.989362	0.903226	0.150538	0.849462	0.096774	0.053763	0.174818	0.255752	0.215285	170.232	85.5714	1	-	0	0	0	0	1	0	0	0	1	-	0	0	0	0	0	0	0	0	0	0	0	0	0	0	0	0	0
54939031|F|0--43:C>T	54939031	TGCAGTCTACCGTCGGTTTGCCTTCGGCTAGCGGAATAACCAACACGGCGGATAGTAGTCCGTATCGCA	TGCAGTCTACCGTCGGTTTGCCTTCGGCTAGCGGAATAACCAACACGGCGGATAGTAGTCCGTATCGCA	NW_016019086.1_Scaffold_28	280563	1	2.08e-29		43	1	0.946809	0.053191	0.946809	0.053191	0	0.100724	0.100724	0.100724	99.3879	85.5455	0.992754	1	1	1	1	1	1	1	0	0	0	1	1	1	1	1	1	0	1	1	1	1	1	1	1	1	1	1	1
54939031|F|0-43:C>T-43:C>T	54939031	TGCAGTCTACCGTCGGTTTGCCTTCGGCTAGCGGAATAACCAATACGGCGGATAGTAGTCCGTATCGCA	TGCAGTCTACCGTCGGTTTGCCTTCGGCTAGCGGAATAACCAATACGGCGGATAGTAGTCCGTATCGCA	NW_016019086.1_Scaffold_28	280563	1	2.08e-29	43:C>T	43	1	0.946809	0.053191	0.946809	0.053191	0	0.100724	0.100724	0.100724	99.3879	85.5455	0.992754	0	0	0	0	0	0	0	1	1	1	0	0	0	0	0	0	1	0	0	0	0	0	0	0	0	0	0	0
54935495|F|0--15:C>T	54935495	TGCAGTCAGACAGACCGAGGATCGCTCCGCGGAGAGTTGGATCTCGGATCGGGATCTCACGCGTCGATC	TGCAGTCAGACAGACCGAGGATCGCTCCGCGGAGAGTTGGATCTCGGATCGGGATCTCACGCGTCGATC	NW_016019231.1_Scaffold_41	81142	1	9.67e-28		15	1	0.425532	0.617021	0.382979	0.574468	0.042553	0.488909	0.472612	0.480761	89.9808	85.3924	1	0	0	1	0	1	0	0	0	0	0	-	1	0	1	0	1	0	0	1	1	0	0	1	0	0	0	0	0
54935495|F|0-15:C>T-15:C>T	54935495	TGCAGTCAGACAGACTGAGGATCGCTCCGCGGAGAGTTGGATCTCGGATCGGGATCTCACGCGTCGATC	TGCAGTCAGACAGACTGAGGATCGCTCCGCGGAGAGTTGGATCTCGGATCGGGATCTCACGCGTCGATC	NW_016019231.1_Scaffold_41	81142	1	9.67e-28	15:C>T	15	1	0.425532	0.617021	0.382979	0.574468	0.042553	0.488909	0.472612	0.480761	89.9808	85.3924	1	1	1	0	1	0	1	1	1	1	1	-	0	1	0	1	0	1	1	0	0	1	1	0	1	1	1	1	1
54939193|F|0--51:C>T	54939193	TGCAGAAATGTATCGTGTTTTTGGAAATTGATCGTTGAATCGAAACAAAAGCGCAATGTATAAATTTTA	TGCAGAAATGTATCGTGTTTTTGGAAATTGATCGTTGAATCGAAACAAAAGCGCAATGTATAAATTTTA	NW_016018934.1_Scaffold_233	93220	1	2.08e-29		51	0.808511	0.552632	0.473684	0.526316	0.447368	0.026316	0.49446	0.498615	0.496537	97.2545	85	1	-	1	0	1	0	1	1	1	-	-	-	0	-	1	0	0	0	-	1	0	0	0	-	-	-	0	0	1
54939193|F|0-51:C>T-51:C>T	54939193	TGCAGAAATGTATCGTGTTTTTGGAAATTGATCGTTGAATCGAAACAAAAGTGCAATGTATAAATTTTA	TGCAGAAATGTATCGTGTTTTTGGAAATTGATCGTTGAATCGAAACAAAAGTGCAATGTATAAATTTTA	NW_016018934.1_Scaffold_233	93220	1	2.08e-29	51:C>T	51	0.808511	0.552632	0.473684	0.526316	0.447368	0.026316	0.49446	0.498615	0.496537	97.2545	85	1	-	0	1	0	1	0	0	0	-	-	-	1	-	0	1	1	1	-	0	1	1	1	-	-	-	1	1	0
54933491|F|0--58:A>G	54933491	TGCAGACTTGAATTTTTGAAAATCTTCCTCGAAAACTAACGCAATATTTCTCAAATCCATACGTTTCAA	TGCAGACTTGAATTTTTGAAAATCTTCCTCGAAAACTAACGCAATATTTCTCAAATCCATACGTTTCAA	NW_016018267.1_Scaffold_173	225107	2	5.82e-25		58	1	0.393617	0.648936	0.351064	0.606383	0.042553	0.477365	0.455636	0.466501	86.2653	84.9512	0.971014	0	0	1	0	1	1	0	1	0	0	-	0	0	0	0	0	0	0	0	0	0	0	1	0	1	1	0	0
54933491|F|0-58:A>G-58:A>G	54933491	TGCAGACTTGAATTTTTGAAAATCTTCCTCGAAAACTAACGCAATATTTCTCAAATCCGTACGTTTCAA	TGCAGACTTGAATTTTTGAAAATCTTCCTCGAAAACTAACGCAATATTTCTCAAATCCGTACGTTTCAA	NW_016018267.1_Scaffold_173	225107	2	5.82e-25	58:A>G	58	1	0.393617	0.648936	0.351064	0.606383	0.042553	0.477365	0.455636	0.466501	86.2653	84.9512	0.971014	1	1	0	1	0	0	1	0	1	1	-	1	1	1	1	1	1	1	1	1	1	1	0	1	0	0	1	1
54933301|F|0--25:C>T	54933301	TGCAGAATGCAGCGCAACAGGTAATCGCAATCATTGCGGAAACATCGCTTTATTTGTACTTTTGCTATT	TGCAGAATGCAGCGCAACAGGTAATCGCAATCATTGCGGAAACATCGCTTTATTTGTACTTTTGCTATT	NW_016017678.1_Scaffold_12	1896390	1	2.08e-29		25	1	0.968085	0.042553	0.957447	0.031915	0.010638	0.061793	0.081485	0.071639	90.8016	84.8333	1	1	1	0	1	1	1	1	1	1	1	1	1	1	1	1	1	1	0	1	1	1	1	1	1	1	1	1	1
54933301|F|0-25:C>T-25:C>T	54933301	TGCAGAATGCAGCGCAACAGGTAATTGCAATCATTGCGGAAACATCGCTTTATTTGTACTTTTGCTATT	TGCAGAATGCAGCGCAACAGGTAATTGCAATCATTGCGGAAACATCGCTTTATTTGTACTTTTGCTATT	NW_016017678.1_Scaffold_12	1896390	1	2.08e-29	25:C>T	25	1	0.968085	0.042553	0.957447	0.031915	0.010638	0.061793	0.081485	0.071639	90.8016	84.8333	1	0	0	1	0	0	0	0	0	0	0	0	0	0	0	0	0	0	1	0	0	0	0	0	0	0	0	0	0
54938478|F|0--53:A>G	54938478	TGCAGAACGTACGAAAGCCCTTTCTGAAATATTGAACAGATTCCGTATCGAGTATACCAACCCAAAGAA	TGCAGAACGTACGAAAGCCCTTTCTGAAATATTGAACAGATTCCGTATCGAGTATACCAACCCAAAGAA	NW_016019853.1_Scaffold_970	4265	1	2.09e-24		53	1	0.521277	0.531915	0.468085	0.478723	0.053191	0.499095	0.497963	0.498529	89.4225	84.6833	1	1	0	0	1	1	1	1	1	1	1	1	0	0	1	0	1	1	0	0	0	1	0	0	0	0	0	1	-
54938478|F|0-53:A>G-53:A>G	54938478	TGCAGAACGTACGAAAGCCCTTTCTGAAATATTGAACAGATTCCGTATCGAGTGTACCAACCCAAAGAA	TGCAGAACGTACGAAAGCCCTTTCTGAAATATTGAACAGATTCCGTATCGAGTGTACCAACCCAAAGAA	NW_016019853.1_Scaffold_970	4265	1	2.09e-24	53:A>G	53	1	0.521277	0.531915	0.468085	0.478723	0.053191	0.499095	0.497963	0.498529	89.4225	84.6833	1	0	1	1	0	0	0	0	0	0	0	0	1	1	0	1	0	0	1	1	1	0	1	1	1	1	1	0	-
54937207|F|0--66:C>T	54937207	TGCAGAAATTACAGCAATACGCTGTTTGTGATCGCCATGGCTCATCGAGATCCGTGAAAATTGCTTCTC	TGCAGAAATTACAGCAATACGCTGTTTGTGATCGCCATGGCTCATCGAGATCCGTGAAAATTGCTTCTC		0	0	999		66	1	0.37234	0.648936	0.351064	0.62766	0.021277	0.467406	0.455636	0.461521	92.8667	84.5714	0.992754	1	0	1	0	0	0	0	1	0	1	0	1	0	0	0	0	0	0	0	1	1	1	0	0	1	0	1	1
54937207|F|0-66:C>T-66:C>T	54937207	TGCAGAAATTACAGCAATACGCTGTTTGTGATCGCCATGGCTCATCGAGATCCGTGAAAATTGCTTTTC	TGCAGAAATTACAGCAATACGCTGTTTGTGATCGCCATGGCTCATCGAGATCCGTGAAAATTGCTTTTC		0	0	999	66:C>T	66	1	0.37234	0.648936	0.351064	0.62766	0.021277	0.467406	0.455636	0.461521	92.8667	84.5714	0.992754	0	1	0	1	1	1	1	0	1	0	1	0	1	1	1	1	1	1	1	0	0	0	1	1	0	1	0	0
54937238|F|0--47:T>C	54937238	TGCAGAAGCCTTCAGGAGTTGAAGCGTAAAGCTTGTGCGAAACTGAATGTGAGTATAGTGAAATGATTA	TGCAGAAGCCTTCAGGAGTTGAAGCGTAAAGCTTGTGCGAAACTGAATGTGAGTATAGTGAAATGATTA	NW_016019441.1_Scaffold_6	1644268	1	9.67e-28		47	1	0.542553	0.478723	0.521277	0.457447	0.021277	0.496378	0.499095	0.497737	95.3064	84.5	1	0	1	1	0	0	0	0	0	0	0	0	0	1	0	1	1	1	1	1	1	0	1	0	1	1	1	0	0
54937238|F|0-47:T>C-47:T>C	54937238	TGCAGAAGCCTTCAGGAGTTGAAGCGTAAAGCTTGTGCGAAACTGAACGTGAGTATAGTGAAATGATTA	TGCAGAAGCCTTCAGGAGTTGAAGCGTAAAGCTTGTGCGAAACTGAACGTGAGTATAGTGAAATGATTA	NW_016019441.1_Scaffold_6	1644268	1	9.67e-28	47:T>C	47	1	0.542553	0.478723	0.521277	0.457447	0.021277	0.496378	0.499095	0.497737	95.3064	84.5	1	1	0	0	1	1	1	1	1	1	1	1	1	0	1	0	0	0	0	0	0	1	0	1	0	0	0	1	1
54935012|F|0--54:A>G	54935012	TGCAGGCGATCTTATCGTAGTTTTGGAATGCGTATGTCGAAGAATGTTGCACGTATAAATGTTGTTCAA	TGCAGGCGATCTTATCGTAGTTTTGGAATGCGTATGTCGAAGAATGTTGCACGTATAAATGTTGTTCAA	NW_016018344.1_Scaffold_18	2406645	1	7.53e-24		54	0.755319	0.056338	0.943662	0.056338	0.943662	0	0.106328	0.106328	0.106328	115.75	84.3804	1	0	-	0	0	0	0	0	0	0	0	0	-	0	-	0	0	0	0	0	0	-	0	0	0	0	0	-	-
54935012|F|0-54:A>G-54:A>G	54935012	TGCAGGCGATCTTATCGTAGTTTTGGAATGCGTATGTCGAAGAATGTTGCACGTGTAAATGTTGTTCAA	TGCAGGCGATCTTATCGTAGTTTTGGAATGCGTATGTCGAAGAATGTTGCACGTGTAAATGTTGTTCAA	NW_016018344.1_Scaffold_18	2406645	1	7.53e-24	54:A>G	54	0.755319	0.056338	0.943662	0.056338	0.943662	0	0.106328	0.106328	0.106328	115.75	84.3804	1	1	-	1	1	1	1	1	1	1	1	1	-	1	-	1	1	1	1	1	1	-	1	1	1	1	1	-	-
54938080|F|0--52:A>C	54938080	TGCAGTTCCCCTCGTTGGATCGTAGCCTCATAGTCGAAACGAGAAGTTCGATAGAAAATAGATGACCAT	TGCAGTTCCCCTCGTTGGATCGTAGCCTCATAGTCGAAACGAGAAGTTCGATAGAAAATAGATGACCAT	NW_016019586.1_Scaffold_73	751458	1	9.67e-28		52	1	0.787234	0.255319	0.744681	0.212766	0.042553	0.334993	0.380263	0.357628	86.828	84.3513	0.978261	1	1	1	0	0	0	1	0	1	1	1	0	-	0	1	-	1	1	0	-	1	0	0	0	1	1	1	1
54938080|F|0-52:A>C-52:A>C	54938080	TGCAGTTCCCCTCGTTGGATCGTAGCCTCATAGTCGAAACGAGAAGTTCGATCGAAAATAGATGACCAT	TGCAGTTCCCCTCGTTGGATCGTAGCCTCATAGTCGAAACGAGAAGTTCGATCGAAAATAGATGACCAT	NW_016019586.1_Scaffold_73	751458	1	9.67e-28	52:A>C	52	1	0.787234	0.255319	0.744681	0.212766	0.042553	0.334993	0.380263	0.357628	86.828	84.3513	0.978261	0	0	0	1	1	1	0	1	0	0	0	1	-	1	0	-	0	0	1	-	0	1	1	1	0	0	0	0
54933727|F|0--11:T>C	54933727	TGCAGATAATTTTTGATTTTTGAAATATCTGAAAATTCCCCAAAAGGGAATCAATGTATACAAGGGATG	TGCAGATAATTTTTGATTTTTGAAATATCTGAAAATTCCCCAAAAGGGAATCAATGTATACAAGGGATG		0	0	999		11	1	0.37234	0.680851	0.319149	0.62766	0.053191	0.467406	0.434586	0.450996	85.48	83.9136	0.978261	0	0	1	1	1	1	1	1	0	0	0	1	0	0	0	0	0	0	0	0	1	0	0	0	0	1	0	1
54933727|F|0-11:T>C-11:T>C	54933727	TGCAGATAATTCTTGATTTTTGAAATATCTGAAAATTCCCCAAAAGGGAATCAATGTATACAAGGGATG	TGCAGATAATTCTTGATTTTTGAAATATCTGAAAATTCCCCAAAAGGGAATCAATGTATACAAGGGATG		0	0	999	11:T>C	11	1	0.37234	0.680851	0.319149	0.62766	0.053191	0.467406	0.434586	0.450996	85.48	83.9136	0.978261	1	1	0	0	0	0	0	0	1	1	1	0	1	1	1	1	1	1	1	1	0	1	1	1	1	0	1	0
54939620|F|0--19:G>A	54939620	TGCAGTTTGGGGTAGGTCAGTGAGACGAGGTGCGAGCGAGAGGTCCGAGTAAGCGACAAGGACGAAGAT	TGCAGTTTGGGGTAGGTCAGTGAGACGAGGTGCGAGCGAGAGGTCCGAGTAAGCGACAAGGACGAAGAT	NW_016019164.1_Scaffold_35	530436	21	2.09e-24		19	1	0.797872	0.223404	0.776596	0.202128	0.021277	0.322544	0.34699	0.334767	101.932	83.64	1	1	1	1	1	0	1	1	1	1	1	1	1	1	1	1	1	1	1	0	-	1	1	1	0	0	0	1	1
54939620|F|0-19:G>A-19:G>A	54939620	TGCAGTTTGGGGTAGGTCAATGAGACGAGGTGCGAGCGAGAGGTCCGAGTAAGCGACAAGGACGAAGAT	TGCAGTTTGGGGTAGGTCAATGAGACGAGGTGCGAGCGAGAGGTCCGAGTAAGCGACAAGGACGAAGAT	NW_016019164.1_Scaffold_35	530436	21	2.09e-24	19:G>A	19	1	0.797872	0.223404	0.776596	0.202128	0.021277	0.322544	0.34699	0.334767	101.932	83.64	1	0	0	0	0	1	0	0	0	0	0	0	0	0	0	0	0	0	0	1	-	0	0	0	1	1	1	0	0
54935044|F|0--28:C>T	54935044	TGCAGGCTGCATCTAAAACTCGCAATCTCCTCTTACCCTTCCAAAGTGTCGTTACGACGCGGAATCGCG	TGCAGGCTGCATCTAAAACTCGCAATCTCCTCTTACCCTTCCAAAGTGTCGTTACGACGCGGAATCGCG	NW_016019453.1_Scaffold_61	44935	1	4.5e-26		28	1	0.595745	0.425532	0.574468	0.404255	0.021277	0.481666	0.488909	0.485287	90.4722	83.6071	1	0	0	1	0	0	1	1	1	1	0	1	1	-	0	0	1	1	1	0	0	0	0	0	0	0	0	0	0
54935044|F|0-28:C>T-28:C>T	54935044	TGCAGGCTGCATCTAAAACTCGCAATCTTCTCTTACCCTTCCAAAGTATCGTTACGACGCGGAATCGCG	TGCAGGCTGCATCTAAAACTCGCAATCTTCTCTTACCCTTCCAAAGTATCGTTACGACGCGGAATCGCG	NW_016019453.1_Scaffold_61	44935	1	4.5e-26	28:C>T	28	1	0.595745	0.425532	0.574468	0.404255	0.021277	0.481666	0.488909	0.485287	90.4722	83.6071	1	1	1	0	1	1	0	0	0	0	1	0	0	-	1	1	0	0	0	1	1	1	1	1	1	1	1	1	1
54937511|F|0--10:G>A	54937511	TGCAGATTTCGTTCAAGAATGAAATTTGCCTTTGAAGTTGGACGCGAATGGCAAAAGCCTTCGAAATAA	TGCAGATTTCGTTCAAGAATGAAATTTGCCTTTGAAGTTGGACGCGAATGGCAAAAGCCTTCGAAATAA	NW_016017567.1_Scaffold_11	1229559	1	2.08e-29		10	1	0.957447	0.095745	0.904255	0.042553	0.053191	0.081485	0.173155	0.12732	105.471	83.6	0.934783	1	1	1	1	1	1	1	1	1	1	-	1	1	1	1	1	1	1	1	1	1	1	1	1	0	1	1	1
54937511|F|0-10:G>A-10:G>A	54937511	TGCAGATTTCATTCAAGAATGAAATTTGCTTTTGAAGTTGGACGCGAATGGCAAAAGCCTTCGAAATAA	TGCAGATTTCATTCAAGAATGAAATTTGCTTTTGAAGTTGGACGCGAATGGCAAAAGCCTTCGAAATAA	NW_016017567.1_Scaffold_11	1229559	1	2.08e-29	10:G>A	10	1	0.957447	0.095745	0.904255	0.042553	0.053191	0.081485	0.173155	0.12732	105.471	83.6	0.934783	0	0	0	0	0	0	0	0	0	0	-	0	0	0	0	0	0	0	0	0	0	0	0	0	1	0	0	0
54939018|F|0--8:C>G	54939018	TGCAGCCACGTTGGAGGGAAATTTTGGACGAGCGAGATAAACGATTTTACAGATCGGAAGAGCGGTTCA	TGCAGCCACGTTGGAGGGAAATTTTGGACGAGCGAGATAAACGATTTTAC		0	0	999		8	0.62766	0.152542	0.847458	0.152542	0.847458	0	0.258546	0.258546	0.258546	90.7778	83.1449	1	0	0	0	0	-	0	-	0	0	0	0	0	-	0	0	0	0	0	0	0	1	-	-	-	-	0	1	0
54939018|F|0-8:C>G-8:C>G	54939018	TGCAGCCAGGTTGGAGGGAAATTTTGGACGAGCGAGATAAACGATTTTACAGATCGGAAGAGCGGTTCA	TGCAGCCAGGTTGGAGGGAAATTTTGGACGAGCGAGATAAACGATTTTAC		0	0	999	8:C>G	8	0.62766	0.152542	0.847458	0.152542	0.847458	0	0.258546	0.258546	0.258546	90.7778	83.1449	1	1	1	1	1	-	1	-	1	1	1	1	1	-	1	1	1	1	1	1	1	0	-	-	-	-	1	0	1
54939206|F|0--47:T>A	54939206	TGCAGGCATCGAACCAAGTTCCATTCATCGCGTTCCAAATTTACGAATCCTTGACGCCACTCACCTCGT	TGCAGGCATCGAACCAAGTTCCATTCATCGCGTTCCAAATTTACGAATCCTTGACGCCACTCACCTCGT		0	0	999		47	0.319149	0.866667	0.133333	0.866667	0.133333	0	0.231111	0.231111	0.231111	84.5556	83	1	-	1	-	1	-	1	1	-	-	-	1	1	-	-	-	-	-	-	1	-	1	-	-	1	-	0	0	-
54939206|F|0-47:T>A-47:T>A	54939206	TGCAGGCATCGAACCAAGTTCCATTCATCGCGTTCCAAATTTACGAAACCTTGACGCCACTCACCTCGT	TGCAGGCATCGAACCAAGTTCCATTCATCGCGTTCCAAATTTACGAAACCTTGACGCCACTCACCTCGT		0	0	999	47:T>A	47	0.319149	0.866667	0.133333	0.866667	0.133333	0	0.231111	0.231111	0.231111	84.5556	83	1	-	0	-	0	-	0	0	-	-	-	0	0	-	-	-	-	-	-	0	-	0	-	-	0	-	1	1	-
54939582|F|0--5:T>A	54939582	TGCAGTCTGATTATTATCGTCGATGGAAAAAGGGGGAAGATTTTTATCTCCAAAAAGGAATTACAGATC	TGCAGTCTGATTATTATCGTCGATGGAAAAAGGGGGAAGATTTTTATCTCCAAAAAGGAATTAC	NW_016018344.1_Scaffold_18	1208296	1	8.87e-23		5	0.989362	0.83871	0.182796	0.817204	0.16129	0.021505	0.270552	0.298763	0.284657	89.0648	82.8947	1	1	1	1	1	1	1	1	1	1	1	1	1	1	1	0	0	1	1	0	1	1	1	1	0	1	1	1	1
54939582|F|0-5:T>A-5:T>A	54939582	TGCAGACTGATTATTATCGTCGGTGGAAAAAGGGGGAAGATTTTTATCTCCAAAAAGGAATTACAGATC	TGCAGACTGATTATTATCGTCGGTGGAAAAAGGGGGAAGATTTTTATCTCCAAAAAGGAATTAC	NW_016018344.1_Scaffold_18	1208296	1	8.87e-23	5:T>A	5	0.989362	0.83871	0.182796	0.817204	0.16129	0.021505	0.270552	0.298763	0.284657	89.0648	82.8947	1	0	0	0	0	0	0	0	0	0	0	0	0	0	0	1	1	0	0	1	0	0	0	0	1	0	0	0	0
54939610|F|0--44:G>A	54939610	TGCAGCTCCGAACGTAATCATTTGCAATCGACGAAAGATCGTTGGAAAGGAGAAACTATACTCTTTACA	TGCAGCTCCGAACGTAATCATTTGCAATCGACGAAAGATCGTTGGAAAGGAGAAACTATACTCTTTACA	NW_016017667.1_Scaffold_119	114190	1	2.69e-28		44	0.712766	0.626866	0.38806	0.61194	0.373134	0.014925	0.46781	0.474939	0.471374	85.9636	82.75	0.961538	1	-	1	1	1	1	-	-	-	-	1	1	0	1	0	-	0	1	-	-	1	-	-	-	1	1	1	1
54939610|F|0-44:G>A-44:G>A	54939610	TGCAGCTCCGAACGTAATCATTTGCAATCGACGAAAGATCGTTGAAAAGGAGAAACTATACTCTTTACA	TGCAGCTCCGAACGTAATCATTTGCAATCGACGAAAGATCGTTGAAAAGGAGAAACTATACTCTTTACA	NW_016017667.1_Scaffold_119	114190	1	2.69e-28	44:G>A	44	0.712766	0.626866	0.38806	0.61194	0.373134	0.014925	0.46781	0.474939	0.471374	85.9636	82.75	0.961538	0	-	0	0	0	0	-	-	-	-	0	0	1	0	1	-	1	0	-	-	0	-	-	-	0	0	0	0
54933603|F|0--7:C>T	54933603	TGCAGAGCCTACGCCAAAAAAATCTCGATCTCGAAGAATATTATTCGTTTTATCGATCGAGCTTCCAGC	TGCAGAGCCTACGCCAAAAAAATCTCGATCTCGAAGAATATTATTCGTTTTATCGATCGAGCTTCCAGC	NW_016019419.1_Scaffold_58	766933	1	9.67e-28		7	1	0.797872	0.255319	0.744681	0.202128	0.053191	0.322544	0.380263	0.351403	89.1274	82.6207	0.978261	1	1	1	1	1	1	1	1	1	1	-	1	-	1	1	1	1	1	1	0	1	1	1	1	0	0	1	1
54933603|F|0-7:C>T-7:C>T	54933603	TGCAGAGTCTACGCCAAAAAAATCTCGATCTCGAAGAATATTATTCGTTTTATCGATCGAGCTTCCAGC	TGCAGAGTCTACGCCAAAAAAATCTCGATCTCGAAGAATATTATTCGTTTTATCGATCGAGCTTCCAGC	NW_016019419.1_Scaffold_58	766933	1	9.67e-28	7:C>T	7	1	0.797872	0.255319	0.744681	0.202128	0.053191	0.322544	0.380263	0.351403	89.1274	82.6207	0.978261	0	0	0	0	0	0	0	0	0	0	-	0	-	0	0	0	0	0	0	1	0	0	0	0	1	1	0	0
54937809|F|0--5:G>A	54937809	TGCAGGATCCTATTTTTGTTGTCGCAAAGCAAGAGTGAAAAGGCCCTTCCAGTCGAGCGGGCAATACGT	TGCAGGATCCTATTTTTGTTGTCGCAAAGCAAGAGTGAAAAGGCCCTTCCAGTCGAGCGGGCAATACGT	NW_016019219.1_Scaffold_4	4932767	1	2.08e-29		5	1	0.861702	0.170213	0.829787	0.138298	0.031915	0.238343	0.282481	0.260412	94.6509	82.6087	0.978261	1	1	0	1	1	1	1	1	1	1	-	0	1	1	1	1	1	-	1	1	1	1	1	1	1	1	1	1
54937809|F|0-5:G>A-5:G>A	54937809	TGCAGAATCCTATTTTTGTTGTCGCAAAGCAAGAGTGAAAAGGCCCTTCCAGTCGAGCGGGCAATACGT	TGCAGAATCCTATTTTTGTTGTCGCAAAGCAAGAGTGAAAAGGCCCTTCCAGTCGAGCGGGCAATACGT	NW_016019219.1_Scaffold_4	4932767	1	2.08e-29	5:G>A	5	1	0.861702	0.170213	0.829787	0.138298	0.031915	0.238343	0.282481	0.260412	94.6509	82.6087	0.978261	0	0	1	0	0	0	0	0	0	0	-	1	0	0	0	0	0	-	0	0	0	0	0	0	0	0	0	0
54938137|F|0--45:G>A	54938137	TGCAGTTTGGGATAGGTCAGTGGGAGAAGGTGCGAGTAAAGATCGGAATAAGGGACAAGGAAGGAGATA	TGCAGTTTGGGATAGGTCAGTGGGAGAAGGTGCGAGTAAAGATCGGAATAAGGGACAAGGAAGGAGATA	NW_016018579.1_Scaffold_201	1949	1	2.08e-29		45	1	0.659574	0.404255	0.595745	0.340426	0.06383	0.449072	0.481666	0.465369	90.3529	82.3404	1	1	1	0	1	1	1	1	1	1	1	1	0	-	0	0	1	0	1	0	1	0	1	0	1	0	1	-	1
54938137|F|0-45:G>A-45:G>A	54938137	TGCAGTTTGGGATAGGTCAGTGGGAGAAGGTGCGAGTAAAGATCGAAATAAGGGACAAGGAAGGAGATA	TGCAGTTTGGGATAGGTCAGTGGGAGAAGGTGCGAGTAAAGATCGAAATAAGGGACAAGGAAGGAGATA	NW_016018579.1_Scaffold_201	1949	1	2.08e-29	45:G>A	45	1	0.659574	0.404255	0.595745	0.340426	0.06383	0.449072	0.481666	0.465369	90.3529	82.3404	1	0	0	1	0	0	0	0	0	0	0	0	1	-	1	1	0	1	0	1	0	1	0	1	0	1	0	-	0
54935009|F|0--52:T>C	54935009	TGCAGGCGAATGGGAATATTTTCGGGTGTATAAATCGGGGTGAAATTCGGTATGTTGAATAAGCGAAGA	TGCAGGCGAATGGGAATATTTTCGGGTGTATAAATCGGGGTGAAATTCGGTATGTTGAATAAGCGAAGA	NW_016019097.1_Scaffold_29	340845	1	9.67e-28		52	1	0.62766	0.382979	0.617021	0.37234	0.010638	0.467406	0.472612	0.470009	83.8904	82.3148	1	0	1	1	0	1	0	0	0	0	0	0	0	1	0	1	1	1	1	1	1	1	1	0	1	1	1	1	1
54935009|F|0-52:T>C-52:T>C	54935009	TGCAGGCGAATGGGAATATTTTCGGGTGTATAAATCGGGGTGAAATTCGGTACGTTGAATAAGCGAAGA	TGCAGGCGAATGGGAATATTTTCGGGTGTATAAATCGGGGTGAAATTCGGTACGTTGAATAAGCGAAGA	NW_016019097.1_Scaffold_29	340845	1	9.67e-28	52:T>C	52	1	0.62766	0.382979	0.617021	0.37234	0.010638	0.467406	0.472612	0.470009	83.8904	82.3148	1	1	0	0	1	0	1	1	1	1	1	1	1	0	1	0	0	0	0	0	0	0	0	1	0	0	0	0	0
54939331|F|0--38:G>A	54939331	TGCAGTCGGTATACTACCATCAACTGATTTCTTTGATAGAGCGATAGAGATAGAGCAAGCGTAACTTTT	TGCAGTCGGTATACTACCATCAACTGATTTCTTTGATAGAGCGATAGAGATAGAGCAAGCGTAACTTTT	NW_016017455.1_Scaffold_1	5590456	1	1.62e-25		38	0.723404	0.161765	0.852941	0.147059	0.838235	0.014706	0.271194	0.250865	0.261029	83.04	82.2794	0.972222	1	-	0	1	-	1	1	1	1	1	-	0	0	0	0	0	0	-	0	0	0	0	-	-	0	0	0	0
54939331|F|0-38:G>A-38:G>A	54939331	TGCAGTCGGTATACTACCATCAACTGATTTCTTTGATAAAGCGATAGAGATAGAGCAAGCGTAACTTTT	TGCAGTCGGTATACTACCATCAACTGATTTCTTTGATAAAGCGATAGAGATAGAGCAAGCGTAACTTTT	NW_016017455.1_Scaffold_1	5590456	1	1.62e-25	38:G>A	38	0.723404	0.161765	0.852941	0.147059	0.838235	0.014706	0.271194	0.250865	0.261029	83.04	82.2794	0.972222	0	-	1	0	-	0	0	0	0	0	-	1	1	1	1	1	1	-	1	1	1	1	-	-	1	1	1	1
54938493|F|0--68:G>A	54938493	TGCAGAATGCATCGTGATTGCGACTATTTAGTTACTATTCACTCACTTTTCAACCGATCCAATTGATTG	TGCAGAATGCATCGTGATTGCGACTATTTAGTTACTATTCACTCACTTTTCAACCGATCCAATTGATTG	NW_016019175.1_Scaffold_36	1489642	1	1.25e-26		68	1	0.946809	0.085106	0.914894	0.053191	0.031915	0.100724	0.155727	0.128225	106.141	81.875	1	1	1	1	1	1	1	1	1	1	1	1	1	1	1	1	1	1	1	1	1	1	1	1	1	1	1	1	1
54938493|F|0-68:G>A-68:G>A	54938493	TGCAGAATGCATCGTGATTGCGACTATTTAGTTACTATTCACTCACTTTTCAACCGATCCAATTGATTA	TGCAGAATGCATCGTGATTGCGACTATTTAGTTACTATTCACTCACTTTTCAACCGATCCAATTGATTA	NW_016019175.1_Scaffold_36	1489642	1	1.25e-26	68:G>A	68	1	0.946809	0.085106	0.914894	0.053191	0.031915	0.100724	0.155727	0.128225	106.141	81.875	1	0	0	0	0	0	0	0	0	0	0	0	0	0	0	0	0	0	0	0	0	0	0	0	0	0	0	0	0
54939512|F|0--19:G>A	54939512	TGCAGTACTCGTTGCAGTTGTCGGGGTAAATAAGTTGGCCGCCAGATTTCGTGGTAGTTTATTACAGAT	TGCAGTACTCGTTGCAGTTGTCGGGGTAAATAAGTTGGCCGCCAGATTTCGTGGTAGTTTATTAC	NW_016019552.1_Scaffold_7	2626900	1	1.17e-26		19	1	0.765957	0.265957	0.734043	0.234043	0.031915	0.358533	0.390448	0.374491	87.3711	81.6562	0.978261	1	1	1	1	1	1	1	1	1	1	-	0	-	0	0	1	1	-	1	1	0	1	0	1	1	1	0	0
54939512|F|0-19:G>A-19:G>A	54939512	TGCAGTACTCGTTGCAGTTATCGGGGTAAATAAGTTGGCCGCCAGATTTCGTGGTAGTTTATTACAGAT	TGCAGTACTCGTTGCAGTTATCGGGGTAAATAAGTTGGCCGCCAGATTTCGTGGTAGTTTATTAC	NW_016019552.1_Scaffold_7	2626900	1	1.17e-26	19:G>A	19	1	0.765957	0.265957	0.734043	0.234043	0.031915	0.358533	0.390448	0.374491	87.3711	81.6562	0.978261	0	0	0	0	0	0	0	0	0	0	-	1	-	1	1	0	0	-	0	0	1	0	1	0	0	0	1	1
54932940|F|0--26:T>C	54932940	TGCAGACCGAGTCCACTTTATTCTCGTCGACTTATGGCGAGCGTACGTTACAGTGGCGACGCGAATTCG	TGCAGACCGAGTCCACTTTATTCTCGTCGACTTATGGCGAGCGTACGTTACAGTGGCGACGCGAATTCG	NW_016018455.1_Scaffold_19	169050	1	9.67e-28		26	0.829787	0.012821	0.987179	0.012821	0.987179	0	0.025312	0.025312	0.025312	89	81.6429	1	0	0	-	0	0	-	0	0	-	0	0	-	0	0	0	0	0	0	0	0	0	-	0	0	0	0	0	0
54932940|F|0-26:T>C-26:T>C	54932940	TGCAGACCGAGTCCACTTTATTCTCGCCGACTTATGGCGAGCGTACGTTACAGTGGCGACGCGAATTCG	TGCAGACCGAGTCCACTTTATTCTCGCCGACTTATGGCGAGCGTACGTTACAGTGGCGACGCGAATTCG	NW_016018455.1_Scaffold_19	169050	1	9.67e-28	26:T>C	26	0.829787	0.012821	0.987179	0.012821	0.987179	0	0.025312	0.025312	0.025312	89	81.6429	1	1	1	-	1	1	-	1	1	-	1	1	-	1	1	1	1	1	1	1	1	1	-	1	1	1	1	1	1
54939183|F|0--12:G>A	54939183	TGCAGTTTATGTGGTTCAAAAGTTAGAAGAAAATTTCACAACAAAGGAATCAAGGTATCTGAACAATTT	TGCAGTTTATGTGGTTCAAAAGTTAGAAGAAAATTTCACAACAAAGGAATCAAGGTATCTGAACAATTT	NW_016019330.1_Scaffold_5	549689	1	4.5e-26		12	1	0.904255	0.12766	0.87234	0.095745	0.031915	0.173155	0.222725	0.19794	98.3017	81.6154	1	1	1	1	1	1	1	1	1	1	1	1	1	0	1	1	1	0	1	1	1	1	1	1	1	1	1	1	1
54939183|F|0-12:G>A-12:G>A	54939183	TGCAGTTTATGTAGTTCAAAAGTTAGAGGAAAATTTCACAACAAAGGAATCAAGGTATCTGAACAATTT	TGCAGTTTATGTAGTTCAAAAGTTAGAGGAAAATTTCACAACAAAGGAATCAAGGTATCTGAACAATTT	NW_016019330.1_Scaffold_5	549689	1	4.5e-26	12:G>A	12	1	0.904255	0.12766	0.87234	0.095745	0.031915	0.173155	0.222725	0.19794	98.3017	81.6154	1	0	0	0	0	0	0	0	0	0	0	0	0	1	0	0	0	1	0	0	0	0	0	0	0	0	0	0	0
54937345|F|0--61:C>T	54937345	TGCAGAGACGTTGCTAAAACTGAGAAACACACTCACACGACGTCGTTTCATAGAATTCTTACCACGCTC	TGCAGAGACGTTGCTAAAACTGAGAAACACACTCACACGACGTCGTTTCATAGAATTCTTACCACGCTC	NW_016018307.1_Scaffold_1766	2793	1	2.08e-29		61	1	0.765957	0.234043	0.765957	0.234043	0	0.358533	0.358533	0.358533	82.2444	81.5833	1	0	1	1	0	1	0	0	0	0	0	0	1	1	1	1	1	0	1	1	1	1	0	1	0	1	1	1	1
54937345|F|0-61:C>T-61:C>T	54937345	TGCAGAGACGTTGCTAAAACTGAGAAACACACTCACACGACGTCGTTTCATAGAATTCTTATCACGCTC	TGCAGAGACGTTGCTAAAACTGAGAAACACACTCACACGACGTCGTTTCATAGAATTCTTATCACGCTC	NW_016018307.1_Scaffold_1766	2793	1	2.08e-29	61:C>T	61	1	0.765957	0.234043	0.765957	0.234043	0	0.358533	0.358533	0.358533	82.2444	81.5833	1	1	0	0	1	0	1	1	1	1	1	1	0	0	0	0	0	1	0	0	0	0	1	0	1	0	0	0	0
54934468|F|0--40:A>G	54934468	TGCAGCGGACCGAAGATGATCGTTTCGACGGTGTGGAGAAACATATGCAAGAGAAGTCGAGAGTTTCGT	TGCAGCGGACCGAAGATGATCGTTTCGACGGTGTGGAGAAACATATGCAAGAGAAGTCGAGAGTTTCGT	NW_016019774.1_Scaffold_9	2236286	2	9.67e-28		40	1	0.138298	0.893617	0.106383	0.861702	0.031915	0.238343	0.190131	0.214237	100.667	81.5536	0.992754	0	1	0	0	1	0	0	0	0	0	0	0	0	0	1	0	0	0	0	0	0	0	0	0	0	0	0	0
54934468|F|0-40:A>G-40:A>G	54934468	TGCAGCGGACCGAAGATGATCGTTTCGACGGTGTGGAGAAGCATATGCAAGAGAAGTCGAGAGTTTCGT	TGCAGCGGACCGAAGATGATCGTTTCGACGGTGTGGAGAAGCATATGCAAGAGAAGTCGAGAGTTTCGT	NW_016019774.1_Scaffold_9	2236286	2	9.67e-28	40:A>G	40	1	0.138298	0.893617	0.106383	0.861702	0.031915	0.238343	0.190131	0.214237	100.667	81.5536	0.992754	1	0	1	1	0	1	1	1	1	1	1	1	1	1	0	1	1	1	1	1	1	1	1	1	1	1	1	1
100011151|F|0--18:G>A	100011151	TGCAGGGAATTCGATACTGTCCGCCACCAAACTCTGCCAATTTTATCATCCCCCGTCGTCGGGGTGTTG	TGCAGGGAATTCGATACTGTCCGCCACCAAACTCTGCCAATTTTATCATCCCCCGTCGTCGGGGTGTTG	NW_016019164.1_Scaffold_35	489348	1	2.08e-29		18	1	0.978723	0.021277	0.978723	0.021277	0	0.041648	0.041648	0.041648	85.2742	81.5	1	1	1	1	1	1	1	1	1	1	1	1	1	1	1	1	1	1	1	1	1	1	1	1	1	1	1	1	1
100011151|F|0-18:G>A-18:G>A	100011151	TGCAGGGAATTCGATACTATCCGCCACCAAACTCTGCCAATTTTATCATCCCCCGTCGTCGGGGTGTTG	TGCAGGGAATTCGATACTATCCGCCACCAAACTCTGCCAATTTTATCATCCCCCGTCGTCGGGGTGTTG	NW_016019164.1_Scaffold_35	489348	1	2.08e-29	18:G>A	18	1	0.978723	0.021277	0.978723	0.021277	0	0.041648	0.041648	0.041648	85.2742	81.5	1	0	0	0	0	0	0	0	0	0	0	0	0	0	0	0	0	0	0	0	0	0	0	0	0	0	0	0	0
54938525|F|0--34:G>A	54938525	TGCAGAGATCGTAGAACCGACGTAGATTCTGAGAGGAGAGAAAAATTTGTTGTTGCATATTTTACAGAT	TGCAGAGATCGTAGAACCGACGTAGATTCTGAGAGGAGAGAAAAATTTGTTGTTGCATATTTTAC	NW_016019663.1_Scaffold_8	2647560	1	5.43e-25		34	1	0.851064	0.212766	0.787234	0.148936	0.06383	0.253508	0.334993	0.294251	98.7064	81.4783	0.978261	1	0	1	1	1	1	1	1	1	1	-	1	1	1	1	1	0	1	-	1	1	1	1	1	0	1	1	1
54938525|F|0-34:G>A-34:G>A	54938525	TGCAGAGATCGTAGAACCGACGTAGATTCTGAGAAGAGAGAAAAATTTGTTGTTGCATATTTTACAGAT	TGCAGAGATCGTAGAACCGACGTAGATTCTGAGAAGAGAGAAAAATTTGTTGTTGCATATTTTAC	NW_016019663.1_Scaffold_8	2647560	1	5.43e-25	34:G>A	34	1	0.851064	0.212766	0.787234	0.148936	0.06383	0.253508	0.334993	0.294251	98.7064	81.4783	0.978261	0	1	0	0	0	0	0	0	0	0	-	0	0	0	0	0	1	0	-	0	0	0	0	0	1	0	0	0
54934996|F|0--37:A>G	54934996	TGCAGGCCCGGAAATGATCCTCCATCCGGCAAATTGTACTTGCTCGTTGCAATACGCTAATTCGCGTCA	TGCAGGCCCGGAAATGATCCTCCATCCGGCAAATTGTACTTGCTCGTTGCAATACGCTAATTCGCGTCA	NW_016019097.1_Scaffold_29	29690	1	2.09e-24		37	1	0.648936	0.43617	0.56383	0.351064	0.085106	0.455636	0.491852	0.473744	88.3415	81.2115	0.956522	1	1	0	1	0	1	1	1	1	1	-	0	-	0	0	0	1	0	1	-	0	1	1	-	0	1	0	0
54934996|F|0-37:A>G-37:A>G	54934996	TGCAGGCCCGGAAATGATCCTCCATCCGGCAAATTGTGCTTGCTCGTTGCAATACGCTAATTCGCGTCA	TGCAGGCCCGGAAATGATCCTCCATCCGGCAAATTGTGCTTGCTCGTTGCAATACGCTAATTCGCGTCA	NW_016019097.1_Scaffold_29	29690	1	2.09e-24	37:A>G	37	1	0.648936	0.43617	0.56383	0.351064	0.085106	0.455636	0.491852	0.473744	88.3415	81.2115	0.956522	0	0	1	0	1	0	0	0	0	0	-	1	-	1	1	1	0	1	0	-	1	0	0	-	1	0	1	1
100019759|F|0--28:C>A	100019759	TGCAGAGCGATCCTTTTCATCGAGCTTCCTCCTATTCGATCTTCCACTCATATTACATTTTACAGATCG	TGCAGAGCGATCCTTTTCATCGAGCTTCCTCCTATTCGATCTTCCACTCATATTACATTTTAC		0	0	999		28	1	0.021277	0.978723	0.021277	0.978723	0	0.041648	0.041648	0.041648	86.5	81.129	1	0	0	0	0	0	0	0	0	0	0	0	0	0	0	0	0	0	0	0	0	0	0	0	0	0	0	0	0
100019759|F|0-28:C>A-28:C>A	100019759	TGCAGAGCGATCCTTTTCATCGAGCTTCATCCTATTCGATCTTCCACTCATATTACATTTTACAGATCG	TGCAGAGCGATCCTTTTCATCGAGCTTCATCCTATTCGATCTTCCACTCATATTACATTTTAC		0	0	999	28:C>A	28	1	0.021277	0.978723	0.021277	0.978723	0	0.041648	0.041648	0.041648	86.5	81.129	1	1	1	1	1	1	1	1	1	1	1	1	1	1	1	1	1	1	1	1	1	1	1	1	1	1	1	1	1
54939240|F|0--20:A>G	54939240	TGCAGGTAAATAACCGCGACATTACAGGACGACATAATGCCATAAACTTTACAGATCGGAAGAGCGGTT	TGCAGGTAAATAACCGCGACATTACAGGACGACATAATGCCATAAACTTTAC	NW_016018900.1_Scaffold_23	897131	1	6.32e-18		20	1	0.276596	0.755319	0.244681	0.723404	0.031915	0.400181	0.369624	0.384903	82.6552	81.07	0.978261	0	0	0	0	0	0	0	0	0	0	0	0	-	1	0	0	1	1	1	1	0	0	0	0	0	0	0	0
54939240|F|0-20:A>G-20:A>G	54939240	TGCAGGTAAATAACCGCGACGTTACAGGACGACATAATGCCATAAACTTTACAGATCGGAAGAGCGGTT	TGCAGGTAAATAACCGCGACGTTACAGGACGACATAATGCCATAAACTTTAC	NW_016018900.1_Scaffold_23	897131	1	6.32e-18	20:A>G	20	1	0.276596	0.755319	0.244681	0.723404	0.031915	0.400181	0.369624	0.384903	82.6552	81.07	0.978261	1	1	1	1	1	1	1	1	1	1	1	1	-	0	1	1	0	0	0	0	1	1	1	1	1	1	1	1
54938047|F|0--6:A>G	54938047	TGCAGTAGGCAGTCCAGAAACATGTGTACTTCCACAATATGAATGGAAGAAATATGGGCAACATTTGTT	TGCAGTAGGCAGTCCAGAAACATGTGTACTTCCACAATATGAATGGAAGAAATATGGGCAACATTTGTT		0	0	999		6	0.978723	0.695652	0.326087	0.673913	0.304348	0.021739	0.42344	0.439509	0.431474	82.8072	80.8372	1	0	1	0	1	0	0	1	1	0	1	1	1	1	1	1	0	1	1	1	1	1	0	1	0	0	1	-	1
54938047|F|0-6:A>G-6:A>G	54938047	TGCAGTGGGCAGTCCAGGAACATGTGTACTTCCACAATATGAGTGGAAGAAATATGGGCAACATTTGTT	TGCAGTGGGCAGTCCAGGAACATGTGTACTTCCACAATATGAGTGGAAGAAATATGGGCAACATTTGTT		0	0	999	6:A>G	6	0.978723	0.695652	0.326087	0.673913	0.304348	0.021739	0.42344	0.439509	0.431474	82.8072	80.8372	1	1	0	1	0	1	1	0	0	1	0	0	0	0	0	0	1	0	0	0	0	0	1	0	1	1	0	-	0
54938844|F|0--44:A>G	54938844	TGCAGGATACCGAGAAACGATCGTGTCTACGTGATTCTGCCATCATTTGATGACAACACGTTGCTAAGA	TGCAGGATACCGAGAAACGATCGTGTCTACGTGATTCTGCCATCATTTGATGACAACACGTTGCTAAGA	NW_016018023.1_Scaffold_151	301691	1	4.5e-26		44	0.425532	0.5	0.5	0.5	0.5	0	0.5	0.5	0.5	91	80.7667	1	0	-	-	0	-	0	-	0	-	-	0	-	0	-	-	1	1	-	0	-	1	-	-	0	0	-	1	1
54938844|F|0-44:A>G-44:A>G	54938844	TGCAGGATACCGAGAAACGATCGTGTCTACGTGATTCTGCCATCGTTTGATGACAACACGTTGCTAAGA	TGCAGGATACCGAGAAACGATCGTGTCTACGTGATTCTGCCATCGTTTGATGACAACACGTTGCTAAGA	NW_016018023.1_Scaffold_151	301691	1	4.5e-26	44:A>G	44	0.425532	0.5	0.5	0.5	0.5	0	0.5	0.5	0.5	91	80.7667	1	1	-	-	1	-	1	-	1	-	-	1	-	1	-	-	0	0	-	1	-	0	-	-	1	1	-	0	0
100009148|F|0--64:T>C	100009148	TGCAGATTCTCAAATTCTCAAGTTGCTTTCACACGGAATTTTGGAATTCTCCGAACACTTGTTTTCTCG	TGCAGATTCTCAAATTCTCAAGTTGCTTTCACACGGAATTTTGGAATTCTCCGAACACTTGTTTTCTCG	NW_016019430.1_Scaffold_59	90909	1	9.67e-28		64	1	0.010638	0.989362	0.010638	0.989362	0	0.02105	0.02105	0.02105	87	80.528	1	0	0	0	0	0	0	0	0	0	0	0	0	0	0	0	0	0	0	0	0	0	0	0	0	0	0	0	0
100009148|F|0-64:T>C-64:T>C	100009148	TGCAGATTCTCAAATTCTCAAGTTGCTTTCACACGGAATTTTGGAATTCTCCGAACACTTGTTTCCTCG	TGCAGATTCTCAAATTCTCAAGTTGCTTTCACACGGAATTTTGGAATTCTCCGAACACTTGTTTCCTCG	NW_016019430.1_Scaffold_59	90909	1	9.67e-28	64:T>C	64	1	0.010638	0.989362	0.010638	0.989362	0	0.02105	0.02105	0.02105	87	80.528	1	1	1	1	1	1	1	1	1	1	1	1	1	1	1	1	1	1	1	1	1	1	1	1	1	1	1	1	1
54934089|F|0--23:T>C	54934089	TGCAGCACGCCCGTGGTTTCTTGTCTTCGTTTCCTTTATTGCGAAATTCTCTCTCGGTTACAACAGAGT	TGCAGCACGCCCGTGGTTTCTTGTCTTCGTTTCCTTTATTGCGAAATTCTCTCTCGGTTACAACAGAGT	NW_016019175.1_Scaffold_36	1308749	1	9.67e-28		23	1	0.031915	0.968085	0.031915	0.968085	0	0.061793	0.061793	0.061793	86	80.5203	1	0	0	0	0	0	0	0	0	0	0	0	0	0	0	0	0	0	0	0	0	0	0	0	0	0	0	0	1
54934089|F|0-23:T>C-23:T>C	54934089	TGCAGCACGCCCGTGGTTTCTTGCCTTCGTTTCCTTTATTGCGAAATTCTCTCTCGGTTACAACAGAGT	TGCAGCACGCCCGTGGTTTCTTGCCTTCGTTTCCTTTATTGCGAAATTCTCTCTCGGTTACAACAGAGT	NW_016019175.1_Scaffold_36	1308749	1	9.67e-28	23:T>C	23	1	0.031915	0.968085	0.031915	0.968085	0	0.061793	0.061793	0.061793	86	80.5203	1	1	1	1	1	1	1	1	1	1	1	1	1	1	1	1	1	1	1	1	1	1	1	1	1	1	1	1	0
54937166|F|0--31:C>T	54937166	TGCAGCATCTCGATTATATCGTTTCGTTATACCGCCTTGGTAGACACATCAATATTCGATTACAGATCG	TGCAGCATCTCGATTATATCGTTTCGTTATACCGCCTTGGTAGACACATCAATATTCGATTAC	NW_016019708.1_Scaffold_84	755050	1	3.11e-22		31	1	0.085106	0.925532	0.074468	0.914894	0.010638	0.155727	0.137845	0.146786	82.8889	80.4068	1	0	0	0	0	0	0	0	0	0	0	0	0	0	1	0	0	0	1	1	0	0	1	0	1	0	0	0	0
54937166|F|0-31:C>T-31:C>T	54937166	TGCAGCATCTCGATTATATCGTTTCGTTATATCGCCTTGATAGACACATCAATATTCGATTACAGATCG	TGCAGCATCTCGATTATATCGTTTCGTTATATCGCCTTGATAGACACATCAATATTCGATTAC	NW_016019708.1_Scaffold_84	755050	1	3.11e-22	31:C>T	31	1	0.085106	0.925532	0.074468	0.914894	0.010638	0.155727	0.137845	0.146786	82.8889	80.4068	1	1	1	1	1	1	1	1	1	1	1	1	1	1	0	1	1	1	0	0	1	1	0	1	0	1	1	1	1
54939480|F|0--51:G>A	54939480	TGCAGTCCAATATTTCTTCTCTGAGAGACGAGGGTTTCCGAGCAAGTCATTGTACCTTATAGTATTTTA	TGCAGTCCAATATTTCTTCTCTGAGAGACGAGGGTTTCCGAGCAAGTCATTGTACCTTATAGTATTTTA	NW_016018900.1_Scaffold_23	649852	1	2.08e-29		51	1	0.755319	0.287234	0.712766	0.244681	0.042553	0.369624	0.409461	0.389543	89.68	80.3667	0.978261	1	1	1	1	1	1	1	1	1	1	1	1	0	1	1	1	1	1	1	0	1	-	1	1	1	1	1	1
54939480|F|0-51:G>A-51:G>A	54939480	TGCAGTCCAATATTTCTTCTCTGAGAGACGAGGGTTTCCGAGCAAGTCATTATACCTTATAGTATTTTA	TGCAGTCCAATATTTCTTCTCTGAGAGACGAGGGTTTCCGAGCAAGTCATTATACCTTATAGTATTTTA	NW_016018900.1_Scaffold_23	649852	1	2.08e-29	51:G>A	51	1	0.755319	0.287234	0.712766	0.244681	0.042553	0.369624	0.409461	0.389543	89.68	80.3667	0.978261	0	0	0	0	0	0	0	0	0	0	0	0	1	0	0	0	0	0	0	1	0	-	0	0	0	0	0	0
54934813|F|0--35:T>G	54934813	TGCAGGAAGCGAAAAAATAACGAGAAATTTTTATCTTGCGAGAAAAAAGTGTATAGGAATAAATTTGTA	TGCAGGAAGCGAAAAAATAACGAGAAATTTTTATCTTGCGAGAAAAAAGTGTATAGGAATAAATTTGTA	NW_016019064.1_Scaffold_26	1156841	1	4.5e-26		35	1	0.117021	0.893617	0.106383	0.882979	0.010638	0.206655	0.190131	0.198393	105.455	79.9483	1	0	0	0	0	0	0	0	0	0	0	0	0	0	0	0	0	1	0	0	0	0	0	0	0	0	0	0	0
54934813|F|0-35:T>G-35:T>G	54934813	TGCAGGAAGCGAAAAAATAACGAGAAATTTTTATCGTGCGAGAAAAAAGTGTATAGGAATAAATTTGTA	TGCAGGAAGCGAAAAAATAACGAGAAATTTTTATCGTGCGAGAAAAAAGTGTATAGGAATAAATTTGTA	NW_016019064.1_Scaffold_26	1156841	1	4.5e-26	35:T>G	35	1	0.117021	0.893617	0.106383	0.882979	0.010638	0.206655	0.190131	0.198393	105.455	79.9483	1	1	1	1	1	1	1	1	1	1	1	1	1	1	1	1	1	0	1	1	1	1	1	1	1	1	1	1	1
54932979|F|0--32:C>T	54932979	TGCAGAAAAAAATGTTTTCAACGAACGGGATACGAAGGCAACGTATTATGCTTTTGTAGATAAGGATGT	TGCAGAAAAAAATGTTTTCAACGAACGGGATACGAAGGCAACGTATTATGCTTTTGTAGATAAGGATGT	NW_016017456.1_Scaffold_10	3437286	1	2.08e-29		32	1	0.957447	0.053191	0.946809	0.042553	0.010638	0.081485	0.100724	0.091105	85.7833	79.7143	0.978261	1	1	1	1	1	1	1	1	1	1	-	1	1	1	1	0	1	1	1	1	1	1	1	1	1	1	1	1
54932979|F|0-32:C>T-32:C>T	54932979	TGCAGAAAAAAATGTTTTCAACGAACGGGATATGAAGGCAACGTATTATGCTTTTGTAGATAAGGATGT	TGCAGAAAAAAATGTTTTCAACGAACGGGATATGAAGGCAACGTATTATGCTTTTGTAGATAAGGATGT	NW_016017456.1_Scaffold_10	3437286	1	2.08e-29	32:C>T	32	1	0.957447	0.053191	0.946809	0.042553	0.010638	0.081485	0.100724	0.091105	85.7833	79.7143	0.978261	0	0	0	0	0	0	0	0	0	0	-	0	0	0	0	1	0	0	0	0	0	0	0	0	0	0	0	0
54939394|F|0--26:T>C	54939394	TGCAGAGGCTCCAGCCTTTGTAATCCTCTCCCCTCTCCTCCTCCAACCTTGGGAAAAGGTGTGTAGGCG	TGCAGAGGCTCCAGCCTTTGTAATCCTCTCCCCTCTCCTCCTCCAACCTTGGGAAAAGGTGTGTAGGCG		0	0	999		26	0.914894	0.674419	0.348837	0.651163	0.325581	0.023256	0.439156	0.4543	0.446728	81.8902	79.5714	1	1	1	0	1	0	1	1	1	1	1	1	-	1	0	-	1	0	0	0	1	-	0	0	0	1	0	0	0
54939394|F|0-26:T>C-26:T>C	54939394	TGCAGAGGCTCCAGCCTTTGTAATCCCCTCCCCTCTCCTCCTCCAACCTTGGGAAAAGGTGTGTAGGCG	TGCAGAGGCTCCAGCCTTTGTAATCCCCTCCCCTCTCCTCCTCCAACCTTGGGAAAAGGTGTGTAGGCG		0	0	999	26:T>C	26	0.914894	0.674419	0.348837	0.651163	0.325581	0.023256	0.439156	0.4543	0.446728	81.8902	79.5714	1	0	0	1	0	1	0	0	0	0	0	0	-	0	1	-	0	1	1	1	0	-	1	1	1	0	1	1	1
54937921|F|0--37:A>G	54937921	TGCAGGTTTTCATCGGGAACAGAAGATAGAGGGATCGAATCAGGTTTCTTTGTACCTTTGGAATAAAAT	TGCAGGTTTTCATCGGGAACAGAAGATAGAGGGATCGAATCAGGTTTCTTTGTACCTTTGGAATAAAAT	NW_016019863.1_Scaffold_98	1898	1	2.08e-29		37	1	0.87234	0.12766	0.87234	0.12766	0	0.222725	0.222725	0.222725	79.6964	79.5714	1	1	1	1	1	1	1	1	1	1	1	1	1	1	0	1	1	1	1	1	1	1	1	0	1	0	1	1	1
54937921|F|0-37:A>G-37:A>G	54937921	TGCAGGTTTTCATCGGGAACAGAAGATAGAGGGATCGGATCAGGTTTCTTTGTACCTTTGGAATAAAAT	TGCAGGTTTTCATCGGGAACAGAAGATAGAGGGATCGGATCAGGTTTCTTTGTACCTTTGGAATAAAAT	NW_016019863.1_Scaffold_98	1898	1	2.08e-29	37:A>G	37	1	0.87234	0.12766	0.87234	0.12766	0	0.222725	0.222725	0.222725	79.6964	79.5714	1	0	0	0	0	0	0	0	0	0	0	0	0	0	1	0	0	0	0	0	0	0	0	1	0	1	0	0	0
54937170|F|0--45:T>C	54937170	TGCAGGTGAATGGCGAGAAGACCAAAGAATTTCTGCGTTCGACTTTTGCGTTTCGATCGATTTCCTAAG	TGCAGGTGAATGGCGAGAAGACCAAAGAATTTCTGCGTTCGACTTTTGCGTTTCGATCGATTTCCTAAG		0	0	999		45	1	0.12766	0.893617	0.106383	0.87234	0.021277	0.222725	0.190131	0.206428	85.1364	79.5701	0.971014	1	0	1	1	0	0	0	0	1	0	-	1	-	0	0	0	0	0	0	0	0	0	0	0	0	0	0	0
54937170|F|0-45:T>C-45:T>C	54937170	TGCAGGTGAATGGCGAGAAGACCAAAGAATTTCTGCGTTCGACTTCTGCGTTTCGATCGATTTCCTAAG	TGCAGGTGAATGGCGAGAAGACCAAAGAATTTCTGCGTTCGACTTCTGCGTTTCGATCGATTTCCTAAG		0	0	999	45:T>C	45	1	0.12766	0.893617	0.106383	0.87234	0.021277	0.222725	0.190131	0.206428	85.1364	79.5701	0.971014	0	1	0	0	1	1	1	1	0	1	-	0	-	1	1	1	1	1	1	1	1	1	1	1	1	1	1	1
54933981|F|0--38:G>A	54933981	TGCAGATTTCTAGCTGCACGACAAATATAGATAAATACGATGCACTAGTTATTCGACTATTGATTTATT	TGCAGATTTCTAGCTGCACGACAAATATAGATAAATACGATGCACTAGTTATTCGACTATTGATTTATT	NW_016019600.1_Scaffold_742	5465	1	2.08e-29		38	0.946809	0.382022	0.640449	0.359551	0.617978	0.022472	0.472163	0.460548	0.466355	83.2115	79.3906	1	1	0	1	-	1	-	1	1	-	1	1	1	0	1	-	0	0	0	1	1	0	0	0	0	0	1	1	1
54933981|F|0-38:G>A-38:G>A	54933981	TGCAGATTTCTAGCTGCACGACAAATATAGATAAATACAATGCACTAATTATTCGACTATTGATTTATT	TGCAGATTTCTAGCTGCACGACAAATATAGATAAATACAATGCACTAATTATTCGACTATTGATTTATT	NW_016019600.1_Scaffold_742	5465	1	2.08e-29	38:G>A	38	0.946809	0.382022	0.640449	0.359551	0.617978	0.022472	0.472163	0.460548	0.466355	83.2115	79.3906	1	0	1	0	-	0	-	0	0	-	0	0	0	1	0	-	1	1	1	0	0	1	1	1	1	1	0	0	0
54938987|F|0--15:A>G	54938987	TGCAGTCCTTGGAACAAATTATAACGGGAGAGATTTTACAGATCGGAAGAGCGGTTCAGCAGGAATGCC	TGCAGTCCTTGGAACAAATTATAACGGGAGAGATTTTAC	NW_016018900.1_Scaffold_23	362385	1	6.24e-11		15	1	0.755319	0.287234	0.712766	0.244681	0.042553	0.369624	0.409461	0.389543	80.117	79.3889	0.978261	0	1	1	1	1	1	1	1	0	0	1	1	1	0	1	-	1	0	1	1	1	1	1	1	1	1	1	1
54938987|F|0-15:A>G-15:A>G	54938987	TGCAGTCCTTGGAACGAATTATAACGGGAGAGATTTTACAGATCGGAAGAGCGGTTCAGCAGGAATGCC	TGCAGTCCTTGGAACGAATTATAACGGGAGAGATTTTAC	NW_016018900.1_Scaffold_23	362385	1	6.24e-11	15:A>G	15	1	0.755319	0.287234	0.712766	0.244681	0.042553	0.369624	0.409461	0.389543	80.117	79.3889	0.978261	1	0	0	0	0	0	0	0	1	1	0	0	0	1	0	-	0	1	0	0	0	0	0	0	0	0	0	0
54938541|F|0--8:A>G	54938541	TGCAGATAAGAATTGAATACGACGAAAAATTGTAAGTTATTATTGGTTCAATTCACTAAAGGATGTTCA	TGCAGATAAGAATTGAATACGACGAAAAATTGTAAGTTATTATTGGTTCAATTCACTAAAGGATGTTCA	NW_016018011.1_Scaffold_15	2352203	1	9.67e-28		8	0.882979	0.060241	0.951807	0.048193	0.939759	0.012048	0.113224	0.09174	0.102482	81.8	79.1909	1	0	0	0	0	0	0	0	0	0	0	0	0	0	-	0	0	-	0	0	0	0	0	0	0	0	0	0	0
54938541|F|0-8:A>G-8:A>G	54938541	TGCAGATAGGAATTGAATACGACGAAAAATTGTAAGTTATTATTGGTTCAATTCACTAAAGGATGTTCA	TGCAGATAGGAATTGAATACGACGAAAAATTGTAAGTTATTATTGGTTCAATTCACTAAAGGATGTTCA	NW_016018011.1_Scaffold_15	2352203	1	9.67e-28	8:A>G	8	0.882979	0.060241	0.951807	0.048193	0.939759	0.012048	0.113224	0.09174	0.102482	81.8	79.1909	1	1	1	1	1	1	1	1	1	1	1	1	1	1	-	1	1	-	1	1	1	1	1	1	1	1	1	1	1
54938455|F|0--47:G>A	54938455	TGCAGGTGACGCATCTCCCCCATGAAAACGCGTTTCTTGCTACTCCCGTAGCATTCCATTTCTTTTTTA	TGCAGGTGACGCATCTCCCCCATGAAAACGCGTTTCTTGCTACTCCCGTAGCATTCCATTTCTTTTTTA	NW_016019220.1_Scaffold_40	806783	1	9.67e-28		47	1	0.787234	0.244681	0.755319	0.212766	0.031915	0.334993	0.369624	0.352309	90.4654	78.6429	0.978261	1	1	1	1	1	1	1	1	1	1	-	1	1	1	1	1	1	-	1	1	0	0	1	1	1	1	0	0
54938455|F|0-47:G>A-47:G>A	54938455	TGCAGGTGACGCATCTCCCCCATGAAAACGCGTTTCTTGCTACTCCCATAGCATTCCATTTCTTTTTTA	TGCAGGTGACGCATCTCCCCCATGAAAACGCGTTTCTTGCTACTCCCATAGCATTCCATTTCTTTTTTA	NW_016019220.1_Scaffold_40	806783	1	9.67e-28	47:G>A	47	1	0.787234	0.244681	0.755319	0.212766	0.031915	0.334993	0.369624	0.352309	90.4654	78.6429	0.978261	0	0	0	0	0	0	0	0	0	0	-	0	0	0	0	0	0	-	0	0	1	1	0	0	0	0	1	1
54935596|F|0--14:A>G	54935596	TGCAGTCTCGAGCGACTATTGTCGCCAATAGTCGGATAATACCGCAACGACGTCATCGCGAGCGTTTCG	TGCAGTCTCGAGCGACTATTGTCGCCAATAGTCGGATAATACCGCAACGACGTCATCGCGAGCGTTTCG	NW_016019220.1_Scaffold_40	307599	1	9.67e-28		14	1	0.744681	0.308511	0.691489	0.255319	0.053191	0.380263	0.426664	0.403463	83.0769	78.6	0.978261	0	1	1	1	1	0	0	0	-	0	1	1	1	0	1	1	1	-	0	-	1	1	1	0	1	1	1	1
54935596|F|0-14:A>G-14:A>G	54935596	TGCAGTCTCGAGCGGCTATTGTCGCCAATAGTCGGATAATACCGCAACGACGTCATCGCGAGCGTTTCG	TGCAGTCTCGAGCGGCTATTGTCGCCAATAGTCGGATAATACCGCAACGACGTCATCGCGAGCGTTTCG	NW_016019220.1_Scaffold_40	307599	1	9.67e-28	14:A>G	14	1	0.744681	0.308511	0.691489	0.255319	0.053191	0.380263	0.426664	0.403463	83.0769	78.6	0.978261	1	0	0	0	0	1	1	1	-	1	0	0	0	1	0	0	0	-	1	-	0	0	0	1	0	0	0	0
54938495|F|0--54:A>G	54938495	TGCAGAATGTTCGCAATTACGCCCATTGTTGCTTGCAACAACCTTCTATACGAGAACTTTACAGATCGG	TGCAGAATGTTCGCAATTACGCCCATTGTTGCTTGCAACAACCTTCTATACGAGAACTTTAC	NW_016017567.1_Scaffold_11	1524010	1	2.35e-23		54	1	0.085106	0.93617	0.06383	0.914894	0.021277	0.155727	0.119511	0.137619	98.2222	78.5042	1	0	0	0	0	0	0	0	0	0	0	0	0	-	0	0	0	0	0	0	1	0	0	0	0	0	0	0	0
54938495|F|0-54:A>G-54:A>G	54938495	TGCAGAATGTTCGCAATTACGCCCATTGTTGCTTGCAACAACCTTCTATACGAGGACTTTACAGATCGG	TGCAGAATGTTCGCAATTACGCCCATTGTTGCTTGCAACAACCTTCTATACGAGGACTTTAC	NW_016017567.1_Scaffold_11	1524010	1	2.35e-23	54:A>G	54	1	0.085106	0.93617	0.06383	0.914894	0.021277	0.155727	0.119511	0.137619	98.2222	78.5042	1	1	1	1	1	1	1	1	1	1	1	1	1	-	1	1	1	1	1	1	0	1	1	1	1	1	1	1	1
54933278|F|0--62:C>T	54933278	TGCAGAATCGGTTGTAGATTCTCCGTTCTGTTGTTCAATGCTGGGTCCATCGATTATCCCCCCGCAAAC	TGCAGAATCGGTTGTAGATTCTCCGTTCTGTTGTTCAATGCTGGGTCCATCGATTATCCCCCCGCAAAC	NW_016017767.1_Scaffold_128	67155	1	2.08e-29		62	1	0.159574	0.851064	0.148936	0.840426	0.010638	0.268221	0.253508	0.260865	79.3333	78.4679	1	0	0	0	0	0	0	0	0	0	0	0	0	0	0	1	1	1	0	0	0	0	0	0	0	0	0	0	0
54933278|F|0-62:C>T-62:C>T	54933278	TGCAGAATCGGTTGTAGATTCTCCGTTCTGTTGTTCAATGCTGGGTCCATCGATTATCCCCCTGCAAAC	TGCAGAATCGGTTGTAGATTCTCCGTTCTGTTGTTCAATGCTGGGTCCATCGATTATCCCCCTGCAAAC	NW_016017767.1_Scaffold_128	67155	1	2.08e-29	62:C>T	62	1	0.159574	0.851064	0.148936	0.840426	0.010638	0.268221	0.253508	0.260865	79.3333	78.4679	1	1	1	1	1	1	1	1	1	1	1	1	1	1	1	0	0	0	1	1	1	1	1	1	1	1	1	1	1
54939211|F|0--29:A>G	54939211	TGCAGAAGAATTAGATTGTTCGATTCGAGAAGGAAAGCTGGAAAGGGGAAATTTAGGGCAAGATACAGA	TGCAGAAGAATTAGATTGTTCGATTCGAGAAGGAAAGCTGGAAAGGGGAAATTTAGGGCAAGATACAGA	NW_016017721.1_Scaffold_1238	596	1	9.73e-23		29	0.457447	0.232558	0.767442	0.232558	0.767442	0	0.35695	0.35695	0.35695	78.5625	78.375	1	1	-	0	1	0	1	-	-	-	-	1	0	-	0	-	0	-	-	-	-	-	1	0	1	0	0	0	-
54939211|F|0-29:A>G-29:A>G	54939211	TGCAGAAGAATTAGATTGTTCGATTCGAGGAGGAAAGCTGGAAAGGGGAAGTTTAGGGCAAGATACAGA	TGCAGAAGAATTAGATTGTTCGATTCGAGGAGGAAAGCTGGAAAGGGGAAGTTTAGGGCAAGATACAGA	NW_016017721.1_Scaffold_1238	596	1	9.73e-23	29:A>G	29	0.457447	0.232558	0.767442	0.232558	0.767442	0	0.35695	0.35695	0.35695	78.5625	78.375	1	0	-	1	0	1	0	-	-	-	-	0	1	-	1	-	1	-	-	-	-	-	0	1	0	1	1	1	-
54938883|F|0--22:T>C	54938883	TGCAGAAAATAAGTATAAGGCATTTTATATCGGACGTTCCATAATATTTTTTACAGATCGGAAGAGCGG	TGCAGAAAATAAGTATAAGGCATTTTATATCGGACGTTCCATAATATTTTTTAC	NW_016018623.1_Scaffold_205	53854	1	5.22e-19		22	1	0.117021	0.893617	0.106383	0.882979	0.010638	0.206655	0.190131	0.198393	84.1667	78.3304	1	0	0	0	0	0	0	0	0	0	0	0	0	-	0	0	0	0	0	0	0	0	0	0	0	0	0	0	0
54938883|F|0-22:T>C-22:T>C	54938883	TGCAGAAAATAAGTATAAGGCACTTTATATCGGACGTTCCATAATATTTTTTACAGATCGGAAGAGCGG	TGCAGAAAATAAGTATAAGGCACTTTATATCGGACGTTCCATAATATTTTTTAC	NW_016018623.1_Scaffold_205	53854	1	5.22e-19	22:T>C	22	1	0.117021	0.893617	0.106383	0.882979	0.010638	0.206655	0.190131	0.198393	84.1667	78.3304	1	1	1	1	1	1	1	1	1	1	1	1	1	-	1	1	1	1	1	1	1	1	1	1	1	1	1	1	1
54938917|F|0--6:G>A	54938917	TGCAGAGTATAGCAAAAAATAATTTCCGATAAAAATTTTACAGATCGGAAGAGCGGTTCAGCAGGAATG	TGCAGAGTATAGCAAAAAATAATTTCCGATAAAAATTTTAC	NW_016019675.1_Scaffold_81	830205	1	1.1e-13		6	1	0.946809	0.074468	0.925532	0.053191	0.021277	0.100724	0.137845	0.119285	84.0583	77.875	1	1	1	1	1	1	1	1	1	1	1	1	1	-	1	1	1	1	1	1	0	1	1	1	1	1	0	1	1
54938917|F|0-6:G>A-6:G>A	54938917	TGCAGAATATAGCAAAAAATAATTTCCGATAAAAATTTTACAGATCGGAAGAGCGGTTCAGCAGGAATG	TGCAGAATATAGCAAAAAATAATTTCCGATAAAAATTTTAC	NW_016019675.1_Scaffold_81	830205	1	1.1e-13	6:G>A	6	1	0.946809	0.074468	0.925532	0.053191	0.021277	0.100724	0.137845	0.119285	84.0583	77.875	1	0	0	0	0	0	0	0	0	0	0	0	0	-	0	0	0	0	0	0	1	0	0	0	0	0	1	0	0
54938971|F|0--42:A>G	54938971	TGCAGGTGCTAGGAGCCTCTATACACACCTTATTCATCCTGTACCCTTTTACAGATCGGAAGAGCGGTT	TGCAGGTGCTAGGAGCCTCTATACACACCTTATTCATCCTGTACCCTTTTAC	NW_016019708.1_Scaffold_84	78578	1	1.36e-19		42	1	0.797872	0.223404	0.776596	0.202128	0.021277	0.322544	0.34699	0.334767	78.5346	77.8148	1	1	1	0	1	0	1	1	1	1	1	1	0	1	0	1	1	1	1	1	1	1	1	0	1	0	0	1	1
54938971|F|0-42:A>G-42:A>G	54938971	TGCAGGTGCTAGGAGCCTCTATACACACCTTATTCATCCTGTGCCCTTTTACAGATCGGAAGAGCGGTT	TGCAGGTGCTAGGAGCCTCTATACACACCTTATTCATCCTGTGCCCTTTTAC	NW_016019708.1_Scaffold_84	78578	1	1.36e-19	42:A>G	42	1	0.797872	0.223404	0.776596	0.202128	0.021277	0.322544	0.34699	0.334767	78.5346	77.8148	1	0	0	1	0	1	0	0	0	0	0	0	1	0	1	0	0	0	0	0	0	0	0	1	0	1	1	0	0
54936347|F|0--15:C>T	54936347	TGCAGAAAAATCTCACTACCAACGTATTTGAAATAAATTACAGATCGGAAGAGCGGTTCAGCAGGAATG	TGCAGAAAAATCTCACTACCAACGTATTTGAAATAAATTAC		0	0	999		15	1	0.425532	0.574468	0.425532	0.574468	0	0.488909	0.488909	0.488909	86.3333	77.8101	0.992754	0	1	1	0	0	0	0	0	1	1	0	1	0	0	0	0	0	0	0	1	0	1	1	1	1	1	1	0
54936347|F|0-15:C>T-15:C>T	54936347	TGCAGAAAAATCTCATTACCAACGTATTTGAAATAAATTACAGATCGGAAGAGCGGTTCAGCAGGAATG	TGCAGAAAAATCTCATTACCAACGTATTTGAAATAAATTAC		0	0	999	15:C>T	15	1	0.425532	0.574468	0.425532	0.574468	0	0.488909	0.488909	0.488909	86.3333	77.8101	0.992754	1	0	0	1	1	1	1	1	0	0	1	0	1	1	1	1	1	1	1	0	1	0	0	0	0	0	0	1
54939345|F|0--30:C>T	54939345	TGCAGTTTGGGATAGGTCAGTGAGAGCGGGCGCGAGCGAGAGATCCGAGCGAGTAACAAGGACGAAGAT	TGCAGTTTGGGATAGGTCAGTGAGAGCGGGCGCGAGCGAGAGATCCGAGCGAGTAACAAGGACGAAGAT	NW_016018900.1_Scaffold_23	844714	1	4.5e-26		30	0.723404	0.647059	0.411765	0.588235	0.352941	0.058824	0.456747	0.484429	0.470588	91	77.7568	1	0	-	-	-	-	-	-	0	0	0	-	-	-	1	0	1	1	-	-	1	1	0	1	1	1	0	1	-
54939345|F|0-30:C>T-30:C>T	54939345	TGCAGTTTGGGATAGGTCAGTGAGAGCGGGTGCGAGCGAAAGATCCGAGCGAGCAACAAGGACGAAGAT	TGCAGTTTGGGATAGGTCAGTGAGAGCGGGTGCGAGCGAAAGATCCGAGCGAGCAACAAGGACGAAGAT	NW_016018900.1_Scaffold_23	844714	1	4.5e-26	30:C>T	30	0.723404	0.647059	0.411765	0.588235	0.352941	0.058824	0.456747	0.484429	0.470588	91	77.7568	1	1	-	-	-	-	-	-	1	1	1	-	-	-	0	1	0	0	-	-	0	0	1	0	0	0	1	0	-
54933576|F|0--24:G>A	54933576	TGCAGAGATAGGATCGTGTCACATGACACTTTCACCATCGAGCATATCCGATTTTCGGCATATATACGT	TGCAGAGATAGGATCGTGTCACATGACACTTTCACCATCGAGCATATCCGATTTTCGGCATATATACGT	NW_016019774.1_Scaffold_9	2127737	1	2.08e-29		24	1	0.085106	0.93617	0.06383	0.914894	0.021277	0.155727	0.119511	0.137619	80.7778	77.6975	1	0	0	0	0	0	0	0	0	0	0	0	0	0	0	0	1	0	0	-	0	0	0	0	0	0	0	0	0
54933576|F|0-24:G>A-24:G>A	54933576	TGCAGAGATAGGATCGTGTCACATAACACTTTCACCATCGAGCATATCCGATTTTCGGCATATATACGT	TGCAGAGATAGGATCGTGTCACATAACACTTTCACCATCGAGCATATCCGATTTTCGGCATATATACGT	NW_016019774.1_Scaffold_9	2127737	1	2.08e-29	24:G>A	24	1	0.085106	0.93617	0.06383	0.914894	0.021277	0.155727	0.119511	0.137619	80.7778	77.6975	1	1	1	1	1	1	1	1	1	1	1	1	1	1	1	1	0	1	1	-	1	1	1	1	1	1	1	1	1
54939399|F|0--44:T>C	54939399	TGCAGCAACAACTGGCAACAATTTTCGATCGCGTCGCTCCATCCTCCTGTATATAAAAACATTTACAGA	TGCAGCAACAACTGGCAACAATTTTCGATCGCGTCGCTCCATCCTCCTGTATATAAAAACATTTACAGA	NW_016019286.1_Scaffold_46	146260	1	1.62e-25		44	1	0.691489	0.382979	0.617021	0.308511	0.074468	0.426664	0.472612	0.449638	93.9634	77.3846	0.992754	-	0	1	0	0	1	0	0	0	0	1	1	-	0	1	1	0	1	0	0	1	1	1	0	0	1	1	1
54939399|F|0-44:T>C-44:T>C	54939399	TGCAGCAACAACTGGCAACAATTTTCGATCGCGTCGCTCCATCCCCCTGTATATAAAAACATTTACAGA	TGCAGCAACAACTGGCAACAATTTTCGATCGCGTCGCTCCATCCCCCTGTATATAAAAACATTTACAGA	NW_016019286.1_Scaffold_46	146260	1	1.62e-25	44:T>C	44	1	0.691489	0.382979	0.617021	0.308511	0.074468	0.426664	0.472612	0.449638	93.9634	77.3846	0.992754	-	1	0	1	1	0	1	1	1	1	0	0	-	1	0	0	1	0	1	1	0	0	0	1	1	0	0	0
54939137|F|0--65:T>C	54939137	TGCAGGGATATATTCCTCTCGCTCGTCGTCCCGTCTCGTTGTTCGTTTTCGATCTGTCATTTTTGTGAT	TGCAGGGATATATTCCTCTCGCTCGTCGTCCCGTCTCGTTGTTCGTTTTCGATCTGTCATTTTTGTGAT	NW_016019330.1_Scaffold_5	2616757	1	4.5e-26		65	0.765957	0.319444	0.777778	0.222222	0.680556	0.097222	0.434799	0.345679	0.390239	119.148	77.1972	1	0	0	1	-	-	-	0	0	0	0	0	-	0	-	1	1	0	1	0	0	0	0	0	0	0	0	0	0
54939137|F|0-65:T>C-65:T>C	54939137	TGCAGGGATATATTCCTCTCGCTCGTCGTCCCGTCTCGTTGTTCGTTTTCGATCTGTCATTTTTGCGAT	TGCAGGGATATATTCCTCTCGCTCGTCGTCCCGTCTCGTTGTTCGTTTTCGATCTGTCATTTTTGCGAT	NW_016019330.1_Scaffold_5	2616757	1	4.5e-26	65:T>C	65	0.765957	0.319444	0.777778	0.222222	0.680556	0.097222	0.434799	0.345679	0.390239	119.148	77.1972	1	1	1	0	-	-	-	1	1	1	1	1	-	1	-	0	0	1	0	1	1	1	1	1	1	1	1	1	1
54937978|F|0--39:G>C	54937978	TGCAGTATTTTTCCGTTTTCGGATTATGATTACGGCGCAGGATGGGATCGTTACTTTTATTACAGATCG	TGCAGTATTTTTCCGTTTTCGGATTATGATTACGGCGCAGGATGGGATCGTTACTTTTATTAC	NW_016019175.1_Scaffold_36	140587	1	6.69e-24		39	1	0.457447	0.56383	0.43617	0.542553	0.021277	0.496378	0.491852	0.494115	76.9107	76.7917	0.978261	0	0	1	0	1	0	0	0	0	0	-	1	-	0	1	1	1	1	0	0	0	1	0	0	1	0	0	0
54937978|F|0-39:G>C-39:G>C	54937978	TGCAGTATTTTTCCGTTTTCGGATTATGATTACGGCGCACGATGGGATCGTTACTTTTATTACAGATCG	TGCAGTATTTTTCCGTTTTCGGATTATGATTACGGCGCACGATGGGATCGTTACTTTTATTAC	NW_016019175.1_Scaffold_36	140587	1	6.69e-24	39:G>C	39	1	0.457447	0.56383	0.43617	0.542553	0.021277	0.496378	0.491852	0.494115	76.9107	76.7917	0.978261	1	1	0	1	0	1	1	1	1	1	-	0	-	1	0	0	0	0	1	1	1	0	1	1	0	1	1	1
54934620|F|0--65:T>C	54934620	TGCAGCTCGTAGCAATGACCTTCCACGACGATCGATTCTTCGGCAAGTGGATGAAGAAATCTCGGTTGA	TGCAGCTCGTAGCAATGACCTTCCACGACGATCGATTCTTCGGCAAGTGGATGAAGAAATCTCGGTTGA	NW_016018011.1_Scaffold_15	2728077	1	9.67e-28		65	1	0.648936	0.37234	0.62766	0.351064	0.021277	0.455636	0.467406	0.461521	81.0886	76.3878	1	1	0	0	1	1	1	1	0	1	1	0	0	-	1	0	0	1	1	1	0	1	0	1	0	0	1	0	1
54934620|F|0-65:T>C-65:T>C	54934620	TGCAGCTCGTAGCAATGACCTTCCACGACGATCGATTCTTCGGCAAGTGGATGAAGAAATCTCGGCTGA	TGCAGCTCGTAGCAATGACCTTCCACGACGATCGATTCTTCGGCAAGTGGATGAAGAAATCTCGGCTGA	NW_016018011.1_Scaffold_15	2728077	1	9.67e-28	65:T>C	65	1	0.648936	0.37234	0.62766	0.351064	0.021277	0.455636	0.467406	0.461521	81.0886	76.3878	1	0	1	1	0	0	0	0	1	0	0	1	1	-	0	1	1	0	0	0	1	0	1	0	1	1	0	1	0
54934553|F|0--59:C>G	54934553	TGCAGCTAACATTGGCGTTGATGTTGGGACGCGAAACGTATCCAACGTGAGCACGCACTCAATGATAGA	TGCAGCTAACATTGGCGTTGATGTTGGGACGCGAAACGTATCCAACGTGAGCACGCACTCAATGATAGA	NW_016019663.1_Scaffold_8	1988461	1	9.67e-28		59	1	0.234043	0.808511	0.191489	0.765957	0.042553	0.358533	0.309642	0.334088	78.56	76.2286	0.956522	0	0	0	1	0	0	0	0	0	0	-	0	0	-	0	0	0	0	0	0	0	0	1	0	0	0	1	1
54934553|F|0-59:C>G-59:C>G	54934553	TGCAGCTAACATTGGCGTTGATGTTGGGACGCGAAACGTATCCAACGTGAGCACGCACTGAATGATAGA	TGCAGCTAACATTGGCGTTGATGTTGGGACGCGAAACGTATCCAACGTGAGCACGCACTGAATGATAGA	NW_016019663.1_Scaffold_8	1988461	1	9.67e-28	59:C>G	59	1	0.234043	0.808511	0.191489	0.765957	0.042553	0.358533	0.309642	0.334088	78.56	76.2286	0.956522	1	1	1	0	1	1	1	1	1	1	-	1	1	-	1	1	1	1	1	1	1	1	0	1	1	1	0	0
54939138|F|0--68:C>T	54939138	TGCAGGGATATATTCCTCTCGCTCGTCGTCCCGTCTCGTTGTTCGTTTTCGATCTGTCATTTTTGCGAC	TGCAGGGATATATTCCTCTCGCTCGTCGTCCCGTCTCGTTGTTCGTTTTCGATCTGTCATTTTTGCGAC	NW_016019330.1_Scaffold_5	2616757	1	9.67e-28		68	0.87234	0.414634	0.695122	0.304878	0.585366	0.109756	0.485425	0.423855	0.45464	88.625	76.1389	0.991667	-	0	-	1	1	1	0	1	1	0	0	1	-	1	-	0	0	-	0	0	0	0	0	0	0	-	0	0
54939138|F|0-68:C>T-68:C>T	54939138	TGCAGGGATATATTCCTCTCGCTCGTCGTCCCGTCTCGTTGTTCGTTTTCGATCTGTCATTTTTGCGAT	TGCAGGGATATATTCCTCTCGCTCGTCGTCCCGTCTCGTTGTTCGTTTTCGATCTGTCATTTTTGCGAT	NW_016019330.1_Scaffold_5	2616757	1	9.67e-28	68:C>T	68	0.87234	0.414634	0.695122	0.304878	0.585366	0.109756	0.485425	0.423855	0.45464	88.625	76.1389	0.991667	-	1	-	0	0	0	1	0	0	1	1	0	-	0	-	1	1	-	1	1	1	1	1	1	1	-	1	1
54938913|F|0--24:G>A	54938913	TGCAGAGCGAGCAGAGAGAAACGTGGAAAATTTTACAGATCGGAAGAGCGGTTCAGCAGGAATGCCGAG	TGCAGAGCGAGCAGAGAGAAACGTGGAAAATTTTAC	NW_016019286.1_Scaffold_46	1249280	1	5.14e-11		24	1	0.5	0.585106	0.414894	0.5	0.085106	0.5	0.485514	0.492757	88.8438	75.7714	0.978261	0	1	0	1	1	1	1	0	1	0	0	0	0	1	1	1	0	1	1	0	1	1	0	1	0	0	1	1
54938913|F|0-24:G>A-24:G>A	54938913	TGCAGAGCGAGCAGAGAGAAACGTAGAAAATTTTACAGATCGGAAGAGCGGTTCAGCAGGAATGCCGAG	TGCAGAGCGAGCAGAGAGAAACGTAGAAAATTTTAC	NW_016019286.1_Scaffold_46	1249280	1	5.14e-11	24:G>A	24	1	0.5	0.585106	0.414894	0.5	0.085106	0.5	0.485514	0.492757	88.8438	75.7714	0.978261	1	0	1	0	0	0	0	1	0	1	1	1	1	0	0	0	1	0	0	1	0	0	1	0	1	1	0	0
54937931|F|0--14:T>C	54937931	TGCAGTAACTTTCATGATATTTCTTCGAAATAACTGAATCATTATCCCTACGAAGTTTTACTGGACATA	TGCAGTAACTTTCATGATATTTCTTCGAAATAACTGAATCATTATCCCTACGAAGTTTTACTGGACATA	NW_016019319.1_Scaffold_49	542287	1	9.67e-28		14	1	0.638298	0.393617	0.606383	0.361702	0.031915	0.461747	0.477365	0.469556	81.027	75.4545	0.978261	0	1	1	0	1	0	0	0	0	0	-	1	1	0	0	0	1	0	1	0	0	1	1	0	0	1	0	0
54937931|F|0-14:T>C-14:T>C	54937931	TGCAGTAACTTTCACGATATTTCTTCGAAATAACTGAATCATTATCCCTACGAAGTTTTACTGGACATA	TGCAGTAACTTTCACGATATTTCTTCGAAATAACTGAATCATTATCCCTACGAAGTTTTACTGGACATA	NW_016019319.1_Scaffold_49	542287	1	9.67e-28	14:T>C	14	1	0.638298	0.393617	0.606383	0.361702	0.031915	0.461747	0.477365	0.469556	81.027	75.4545	0.978261	1	0	0	1	0	1	1	1	1	1	-	0	0	1	1	1	0	1	0	1	1	0	0	1	1	0	1	1
54933234|F|0--59:G>A	54933234	TGCAGAAGTTCGCGAGTTCTCCACTTGGTGGAACTGTTGACGCTTTGGGGTCGGTGGAGGAAAGGAAAT	TGCAGAAGTTCGCGAGTTCTCCACTTGGTGGAACTGTTGACGCTTTGGGGTCGGTGGAGGAAAGGAAAT	NW_016019552.1_Scaffold_7	3198178	1	2.08e-29		59	1	0.925532	0.117021	0.882979	0.074468	0.042553	0.137845	0.206655	0.17225	81.9565	75.2	1	1	0	1	1	1	1	1	1	1	1	1	1	1	1	0	1	1	1	1	1	1	1	1	1	1	1	1	1
54933234|F|0-59:G>A-59:G>A	54933234	TGCAGAAGTTCGCGAGTTCTCCACTTGGTGGAACTGTTGACGCTTTGGGGTCGGTGGAGAAAAGGAAAT	TGCAGAAGTTCGCGAGTTCTCCACTTGGTGGAACTGTTGACGCTTTGGGGTCGGTGGAGAAAAGGAAAT	NW_016019552.1_Scaffold_7	3198178	1	2.08e-29	59:G>A	59	1	0.925532	0.117021	0.882979	0.074468	0.042553	0.137845	0.206655	0.17225	81.9565	75.2	1	0	1	0	0	0	0	0	0	0	0	0	0	0	0	1	0	0	0	0	0	0	0	0	0	0	0	0	0
54939136|F|0--24:A>G	54939136	TGCAGGGATATATTCCTCTCGCTCATCGTCCCGTCTCGTTGTTCGTTTTCGATCTGTCATTTTTGCGAT	TGCAGGGATATATTCCTCTCGCTCATCGTCCCGTCTCGTTGTTCGTTTTCGATCTGTCATTTTTGCGAT	NW_016019330.1_Scaffold_5	2616757	1	1.62e-25		24	0.648936	0.081967	0.95082	0.04918	0.918033	0.032787	0.150497	0.093523	0.12201	100	75.1096	1	0	0	-	-	-	-	0	0	0	0	0	-	0	-	0	0	0	-	0	0	0	0	0	0	0	0	0	0
54939136|F|0-24:A>G-24:A>G	54939136	TGCAGGGATATATTCCTCTCGCTCGTCGTCCCGTCTCGTTGTTCGTTTTCGATCTGTCATTTTTGCGAT	TGCAGGGATATATTCCTCTCGCTCGTCGTCCCGTCTCGTTGTTCGTTTTCGATCTGTCATTTTTGCGAT	NW_016019330.1_Scaffold_5	2616757	1	1.62e-25	24:A>G	24	0.648936	0.081967	0.95082	0.04918	0.918033	0.032787	0.150497	0.093523	0.12201	100	75.1096	1	1	1	-	-	-	-	1	1	1	1	1	-	1	-	1	1	1	-	1	1	1	1	1	1	1	1	1	1
54939616|F|0--13:T>C	54939616	TGCAGTGGCTCGCTGTGGATCGAGCATTAGAGATCGTAAAATTATTCTATTCCATCCTCGTCCCTTTTT	TGCAGTGGCTCGCTGTGGATCGAGCATTAGAGATCGTAAAATTATTCTATTCCATCCTCGTCCCTTTTT	NW_016019519.1_Scaffold_67	387691	1	2.09e-24		13	0.893617	0.321429	0.72619	0.27381	0.678571	0.047619	0.436224	0.397676	0.41695	76.8276	75.0952	1	0	0	1	0	1	0	0	0	0	0	0	0	-	0	-	-	0	0	0	1	0	1	1	0	0	1	0	0
54939616|F|0-13:T>C-13:T>C	54939616	TGCAGTGGCTCGCCGTGGATCGAGCATTAGAGATCGTAAAATTATTCTATTCCATCCTCGTCCCTTTTT	TGCAGTGGCTCGCCGTGGATCGAGCATTAGAGATCGTAAAATTATTCTATTCCATCCTCGTCCCTTTTT	NW_016019519.1_Scaffold_67	387691	1	2.09e-24	13:T>C	13	0.893617	0.321429	0.72619	0.27381	0.678571	0.047619	0.436224	0.397676	0.41695	76.8276	75.0952	1	1	1	0	1	0	1	1	1	1	1	1	1	-	1	-	-	1	1	1	0	1	0	0	1	1	0	1	1
100021015|F|0--35:G>A	100021015	TGCAGCCAGCTTCTGCAAAGTGCGAACCAGGAAAAGTCCATTGAAGTTTTACAGATCGGAAGAGCGGTT	TGCAGCCAGCTTCTGCAAAGTGCGAACCAGGAAAAGTCCATTGAAGTTTTAC	NW_016019219.1_Scaffold_4	2600651	1	1.36e-19		35	1	0.978723	0.021277	0.978723	0.021277	0	0.041648	0.041648	0.041648	107.943	75	1	1	1	1	1	1	1	1	1	1	1	1	1	1	1	1	1	1	1	1	1	1	1	1	1	1	1	1	1
100021015|F|0-35:G>A-35:G>A	100021015	TGCAGCCAGCTTCTGCAAAGTGCGAACCAGGAAAAATCCATTGAAGTTTTACAGATCGGAAGAGCGGTT	TGCAGCCAGCTTCTGCAAAGTGCGAACCAGGAAAAATCCATTGAAGTTTTAC	NW_016019219.1_Scaffold_4	2600651	1	1.36e-19	35:G>A	35	1	0.978723	0.021277	0.978723	0.021277	0	0.041648	0.041648	0.041648	107.943	75	1	0	0	0	0	0	0	0	0	0	0	0	0	0	0	0	0	0	0	0	0	0	0	0	0	0	0	0	0
54939013|F|0--11:G>A	54939013	TGCAGTTTTACGTTATTGTCGATTCGACGCAGCAGAAGATTTTACAGATCGGAAGAGCGGTTCAGCAGG	TGCAGTTTTACGTTATTGTCGATTCGACGCAGCAGAAGATTTTAC	NW_016019253.1_Scaffold_43	725462	1	3.73e-14		11	1	0.62766	0.404255	0.595745	0.37234	0.031915	0.467406	0.481666	0.474536	77.921	74.8148	0.971014	1	0	1	1	1	0	0	0	1	0	0	1	1	0	0	1	1	1	0	0	0	1	1	1	1	1	0	0
54939013|F|0-11:G>A-11:G>A	54939013	TGCAGTTTTACATTATTGTCGATTCGACGCAGCAGAAGATTTTACAGATCGGAAGAGCGGTTCAGCAGG	TGCAGTTTTACATTATTGTCGATTCGACGCAGCAGAAGATTTTAC	NW_016019253.1_Scaffold_43	725462	1	3.73e-14	11:G>A	11	1	0.62766	0.404255	0.595745	0.37234	0.031915	0.467406	0.481666	0.474536	77.921	74.8148	0.971014	0	1	0	0	0	1	1	1	0	1	1	0	0	1	1	0	0	0	1	1	1	0	0	0	0	0	1	1
54939478|F|0--17:A>G	54939478	TGCAGGGTGTTTGCGTTATTATCTGGACTGGAATTTCTCAGGCGAAGGAATAGAATAGTTTACAGATCG	TGCAGGGTGTTTGCGTTATTATCTGGACTGGAATTTCTCAGGCGAAGGAATAGAATAGTTTAC	NW_016018233.1_Scaffold_17	2173090	1	2.41e-23		17	0.840426	0.025316	0.974684	0.025316	0.974684	0	0.049351	0.049351	0.049351	81.5	74.7404	1	0	1	0	0	0	0	0	0	0	0	0	0	0	0	-	0	0	0	0	0	0	0	-	0	1	0	0	-
54939478|F|0-17:A>G-17:A>G	54939478	TGCAGGGTGTTTGCGTTGTTATCTGGACTGGAATTTCTCAGGCGAAGGAATAGAATAGTTTACAGATCG	TGCAGGGTGTTTGCGTTGTTATCTGGACTGGAATTTCTCAGGCGAAGGAATAGAATAGTTTAC	NW_016018233.1_Scaffold_17	2173090	1	2.41e-23	17:A>G	17	0.840426	0.025316	0.974684	0.025316	0.974684	0	0.049351	0.049351	0.049351	81.5	74.7404	1	1	0	1	1	1	1	1	1	1	1	1	1	1	1	-	1	1	1	1	1	1	1	-	1	0	1	1	-
54933496|F|0--46:C>T	54933496	TGCAGACTTGTAATCACACGCGTCAGATGCACGAAAGGGATAGCAACCGATTAGAATACCGCGAGTAAC	TGCAGACTTGTAATCACACGCGTCAGATGCACGAAAGGGATAGCAACCGATTAGAATACCGCGAGTAAC	NW_016018566.1_Scaffold_2	50866	1	2.08e-29		46	1	0.819149	0.191489	0.808511	0.180851	0.010638	0.296288	0.309642	0.302965	80.6122	74.5862	1	0	0	1	1	1	1	0	0	1	0	0	0	1	1	1	1	0	1	1	1	1	1	1	1	0	1	1	0
54933496|F|0-46:C>T-46:C>T	54933496	TGCAGACTTGTAATCACACGCGTCAGATGCACGAAAGGGATAGCAATCGATTAGAATACCGCGAGTAAC	TGCAGACTTGTAATCACACGCGTCAGATGCACGAAAGGGATAGCAATCGATTAGAATACCGCGAGTAAC	NW_016018566.1_Scaffold_2	50866	1	2.08e-29	46:C>T	46	1	0.819149	0.191489	0.808511	0.180851	0.010638	0.296288	0.309642	0.302965	80.6122	74.5862	1	1	1	0	0	0	0	1	1	0	1	1	1	0	0	0	0	1	0	0	0	0	0	0	0	1	0	0	1
54932943|F|0--26:T>C	54932943	TGCAGAAAATATCGATGAGAAAACTTTTGAACGTGAAGTTCATATATAATGCATGAAAAATCGTGACAA	TGCAGAAAATATCGATGAGAAAACTTTTGAACGTGAAGTTCATATATAATGCATGAAAAATCGTGACAA	NW_016018656.1_Scaffold_208	4352	1	9.67e-28		26	1	0.031915	0.968085	0.031915	0.968085	0	0.061793	0.061793	0.061793	82.6667	74.3658	1	0	0	0	0	0	0	0	0	0	0	0	0	0	0	0	0	0	0	0	0	0	0	0	0	0	0	0	0
54932943|F|0-26:T>C-26:T>C	54932943	TGCAGAAAATATCGATGAGAAAACTTCTGAACGTGAAGTTCATATATAATGCATGAAAAATCGTGACAA	TGCAGAAAATATCGATGAGAAAACTTCTGAACGTGAAGTTCATATATAATGCATGAAAAATCGTGACAA	NW_016018656.1_Scaffold_208	4352	1	9.67e-28	26:T>C	26	1	0.031915	0.968085	0.031915	0.968085	0	0.061793	0.061793	0.061793	82.6667	74.3658	1	1	1	1	1	1	1	1	1	1	1	1	1	1	1	1	1	1	1	1	1	1	1	1	1	1	1	1	1
54937377|F|0--47:G>A	54937377	TGCAGAGGACGCGCGCGCGTGTGCGTGGCCCGGCCACGATGCTTGGGGCTTTGTGGGCCCCGCTTCGTG	TGCAGAGGACGCGCGCGCGTGTGCGTGGCCCGGCCACGATGCTTGGGGCTTTGTGGGCCCCGCTTCGTG	NW_016017455.1_Scaffold_1	1921016	1	9.67e-28		47	0.691489	0.661538	0.338462	0.661538	0.338462	0	0.447811	0.447811	0.447811	75.4286	74.3333	1	1	0	0	1	1	0	1	1	1	0	1	0	1	1	1	1	0	1	0	1	1	0	1	1	-	-	1	1
54937377|F|0-47:G>A-47:G>A	54937377	TGCAGAGGACGCGCGCGCGTGTGCGTGGCCCGGCCACGATGCTTGGGACTTCGTGGGCCCCGCTTCGTG	TGCAGAGGACGCGCGCGCGTGTGCGTGGCCCGGCCACGATGCTTGGGACTTCGTGGGCCCCGCTTCGTG	NW_016017455.1_Scaffold_1	1921016	1	9.67e-28	47:G>A	47	0.691489	0.661538	0.338462	0.661538	0.338462	0	0.447811	0.447811	0.447811	75.4286	74.3333	1	0	1	1	0	0	1	0	0	0	1	0	1	0	0	0	0	1	0	1	0	0	1	0	0	-	-	0	0
54937703|F|0--54:A>G	54937703	TGCAGCTCGATAAGGGAAGGGGATTCGAATTTTCGAGTTTCCTCGATGATTCGCAATGACTCTCCCTTC	TGCAGCTCGATAAGGGAAGGGGATTCGAATTTTCGAGTTTCCTCGATGATTCGCAATGACTCTCCCTTC	NW_016019774.1_Scaffold_9	3135702	1	1.26e-21		54	1	0.074468	0.946809	0.053191	0.925532	0.021277	0.137845	0.100724	0.119285	89.375	74.2083	1	0	0	0	0	0	0	0	0	0	0	0	0	-	0	0	0	0	0	0	0	0	0	0	0	0	0	0	0
54937703|F|0-54:A>G-54:A>G	54937703	TGCAGCTCGATAAGGGAAGGGGATTCGAATTTTCGAGTTTCCTCGATGATTCGCGATGACTCTCCCTTC	TGCAGCTCGATAAGGGAAGGGGATTCGAATTTTCGAGTTTCCTCGATGATTCGCGATGACTCTCCCTTC	NW_016019774.1_Scaffold_9	3135702	1	1.26e-21	54:A>G	54	1	0.074468	0.946809	0.053191	0.925532	0.021277	0.137845	0.100724	0.119285	89.375	74.2083	1	1	1	1	1	1	1	1	1	1	1	1	1	-	1	1	1	1	1	1	1	1	1	1	1	1	1	1	1
54933410|F|0--16:A>G	54933410	TGCAGACCGAAGATGCAGCATCCATGGCACTTTGGTTACGAGCATTACATGAGCATGCTGCCGCTGAAA	TGCAGACCGAAGATGCAGCATCCATGGCACTTTGGTTACGAGCATTACATGAGCATGCTGCCGCTGAAA	NW_016017456.1_Scaffold_10	3002572	1	9.67e-28		16	1	0.37234	0.648936	0.351064	0.62766	0.021277	0.467406	0.455636	0.461521	77.6667	74.0909	0.978261	1	0	0	1	0	1	1	1	1	1	-	0	0	1	0	0	1	0	1	1	-	0	1	1	0	0	0	1
54933410|F|0-16:A>G-16:A>G	54933410	TGCAGACCGAAGATGCGGCATCCATGGCACTTTGGTTACGAGCATTACATGAGCATGCTGCCGCTGAAA	TGCAGACCGAAGATGCGGCATCCATGGCACTTTGGTTACGAGCATTACATGAGCATGCTGCCGCTGAAA	NW_016017456.1_Scaffold_10	3002572	1	9.67e-28	16:A>G	16	1	0.37234	0.648936	0.351064	0.62766	0.021277	0.467406	0.455636	0.461521	77.6667	74.0909	0.978261	0	1	1	0	1	0	0	0	0	0	-	1	1	0	1	1	0	1	0	0	-	1	0	0	1	1	1	0
54939610|F|0--9:G>A	54939610	TGCAGCTCCGAACGTAATCATTTGCAATCGACGAAAGATCGTTGGAAAGGAGAAACTATACTCTTTACA	TGCAGCTCCGAACGTAATCATTTGCAATCGACGAAAGATCGTTGGAAAGGAGAAACTATACTCTTTACA	NW_016017667.1_Scaffold_119	114190	1	2.69e-28		9	0.638298	0.75	0.266667	0.733333	0.25	0.016667	0.375	0.391111	0.383056	81.569	73.8846	0.988889	-	-	1	1	1	1	0	0	0	0	1	1	-	1	-	1	-	1	0	-	1	-	-	-	1	1	1	1
54939610|F|0-9:G>A-9:G>A	54939610	TGCAGCTCCAAACGTAATCATTTGCAATCGACGAAAGATCGTTGGAAAGGAGAAACTATACTCTTTACA	TGCAGCTCCAAACGTAATCATTTGCAATCGACGAAAGATCGTTGGAAAGGAGAAACTATACTCTTTACA	NW_016017667.1_Scaffold_119	114190	1	2.69e-28	9:G>A	9	0.638298	0.75	0.266667	0.733333	0.25	0.016667	0.375	0.391111	0.383056	81.569	73.8846	0.988889	-	-	0	0	0	0	1	1	1	1	0	0	-	0	-	0	-	0	1	-	0	-	-	-	0	0	0	0
54932970|F|0--36:G>A	54932970	TGCAGTAACAGTGAATTTACAATTGGATCGTGACGAGTGTTTCAAAATTCCAACTTACTGGCACGATAG	TGCAGTAACAGTGAATTTACAATTGGATCGTGACGAGTGTTTCAAAATTCCAACTTACTGGCACGATAG	NW_016019275.1_Scaffold_45	1372229	1	2.08e-29		36	1	0.734043	0.297872	0.702128	0.265957	0.031915	0.390448	0.418289	0.404368	74.3684	73.8824	1	1	1	0	1	1	1	1	1	1	1	1	0	0	1	1	1	1	1	1	1	1	1	1	1	1	1	1	1
54932970|F|0-36:G>A-36:G>A	54932970	TGCAGTAACAGTGAATTTACAATTGGATCGTGACGAATGTTTCAAAATTCCAACTTACTGGCACGATAG	TGCAGTAACAGTGAATTTACAATTGGATCGTGACGAATGTTTCAAAATTCCAACTTACTGGCACGATAG	NW_016019275.1_Scaffold_45	1372229	1	2.08e-29	36:G>A	36	1	0.734043	0.297872	0.702128	0.265957	0.031915	0.390448	0.418289	0.404368	74.3684	73.8824	1	0	0	1	0	0	0	0	0	0	0	0	1	1	0	0	0	0	0	0	0	0	0	0	0	0	0	0	0
54939111|F|0--54:G>A	54939111	TGCAGCTATTCAGATTCAATCCTCAAGGTGAATTGGAATATCGCGAGGAGAGACGCGAAACGTGTTATT	TGCAGCTATTCAGATTCAATCCTCAAGGTGAATTGGAATATCGCGAGGAGAGACGCGAAACGTGTTATT	NW_016017734.1_Scaffold_125	153562	1	2.08e-29		54	1	0.202128	0.819149	0.180851	0.797872	0.021277	0.322544	0.296288	0.309416	76.2857	73.8518	0.992754	0	0	0	0	0	0	0	0	0	0	0	0	0	0	0	0	0	1	0	0	0	0	0	0	0	0	0	0
54939111|F|0-54:G>A-54:G>A	54939111	TGCAGCTATTCAGATTCAATCCTCAAGGTGAATTGGAATATCGCGAGGAGAGACACGAAACGTGTTATT	TGCAGCTATTCAGATTCAATCCTCAAGGTGAATTGGAATATCGCGAGGAGAGACACGAAACGTGTTATT	NW_016017734.1_Scaffold_125	153562	1	2.08e-29	54:G>A	54	1	0.202128	0.819149	0.180851	0.797872	0.021277	0.322544	0.296288	0.309416	76.2857	73.8518	0.992754	1	1	1	1	1	1	1	1	1	1	1	1	1	1	1	1	1	0	1	1	1	1	1	1	1	1	1	1
54939549|F|0--21:T>C	54939549	TGCAGGCGACGAGGCCACGCGTTTCTACGCAAAGCGTTTTCTTTCCTTTTCTCTCTCTCTCTCTCATCG	TGCAGGCGACGAGGCCACGCGTTTCTACGCAAAGCGTTTTCTTTCCTTTTCTCTCTCTCTCTCTCATCG		0	0	999		21	0.797872	0.92	0.08	0.92	0.08	0	0.1472	0.1472	0.1472	81.3678	73.8182	1	-	0	1	1	0	-	-	1	-	1	1	1	1	1	0	1	1	0	1	1	1	1	1	1	1	1	1	1
54939549|F|0-21:T>C-21:T>C	54939549	TGCAGGCGACGAGGCCACGCGCTTCTACGCAAACCGTTTTCTTTCCGTTTCTCTCTCTCTCTCTCATCG	TGCAGGCGACGAGGCCACGCGCTTCTACGCAAACCGTTTTCTTTCCGTTTCTCTCTCTCTCTCTCATCG		0	0	999	21:T>C	21	0.797872	0.92	0.08	0.92	0.08	0	0.1472	0.1472	0.1472	81.3678	73.8182	1	-	1	0	0	1	-	-	0	-	0	0	0	0	0	1	0	0	1	0	0	0	0	0	0	0	0	0	0
54938228|F|0--67:T>C	54938228	TGCAGCCACGAAAAGTTGTGCGCTGACGGATAAATATCGCCGATAAATACGTTCTTAGAACGTTTCGTA	TGCAGCCACGAAAAGTTGTGCGCTGACGGATAAATATCGCCGATAAATACGTTCTTAGAACGTTTCGTA	NW_016019538.1_Scaffold_687	588	1	1.62e-25		67	0.531915	0.62	0.38	0.62	0.38	0	0.4712	0.4712	0.4712	74.1351	73.625	1	-	1	1	-	-	-	-	-	-	-	0	-	-	1	0	0	-	1	-	1	1	1	0	0	1	0	1	1
54938228|F|0-67:T>C-67:T>C	54938228	TGCAGCCACGAAAAGTTGTGCGCTGACGGATAAATATCGCCGATAAATACGTTCTTAGAACGTTTCGCA	TGCAGCCACGAAAAGTTGTGCGCTGACGGATAAATATCGCCGATAAATACGTTCTTAGAACGTTTCGCA	NW_016019538.1_Scaffold_687	588	1	1.62e-25	67:T>C	67	0.531915	0.62	0.38	0.62	0.38	0	0.4712	0.4712	0.4712	74.1351	73.625	1	-	0	0	-	-	-	-	-	-	-	1	-	-	0	1	1	-	0	-	0	0	0	1	1	0	1	0	0
54935424|F|0--32:G>C	54935424	TGCAGTATAAGATACGAGGATGCAGCGATAAAGGAATCGTAGGATTGGCTCGTCTGAATTTTGCCAATG	TGCAGTATAAGATACGAGGATGCAGCGATAAAGGAATCGTAGGATTGGCTCGTCTGAATTTTGCCAATG		0	0	999		32	1	0.138298	0.861702	0.138298	0.861702	0	0.238343	0.238343	0.238343	74.875	73.5818	1	0	0	1	0	0	0	0	0	0	0	0	1	0	0	0	0	0	0	0	0	0	0	0	1	0	0	1	1
54935424|F|0-32:G>C-32:G>C	54935424	TGCAGTATAAGATACGAGGATGCAGCGATAAACGAATCGTAGGATTGGCTCGTCTGAATTTTGCCAATG	TGCAGTATAAGATACGAGGATGCAGCGATAAACGAATCGTAGGATTGGCTCGTCTGAATTTTGCCAATG		0	0	999	32:G>C	32	1	0.138298	0.861702	0.138298	0.861702	0	0.238343	0.238343	0.238343	74.875	73.5818	1	1	1	0	1	1	1	1	1	1	1	1	0	1	1	1	1	1	1	1	1	1	1	1	0	1	1	0	0
54937396|F|0--9:A>G	54937396	TGCAGAGGTAATTTCAAATCGAGCCGGTTGAACAATTACCGTTTCGAATCGAGATTACGGGAAATGTAT	TGCAGAGGTAATTTCAAATCGAGCCGGTTGAACAATTACCGTTTCGAATCGAGATTACGGGAAATGTAT	NW_016018267.1_Scaffold_173	51302	1	1.25e-26		9	0.425532	0.975	0.025	0.975	0.025	0	0.04875	0.04875	0.04875	99.2128	73.5	1	-	1	-	-	-	-	-	-	-	-	-	1	1	1	1	1	1	1	-	-	-	1	-	-	-	-	-	1
54937396|F|0-9:A>G-9:A>G	54937396	TGCAGAGGTGATTTCAAATCGAGCCGGTTGAACAATTACCGTTTCGAATCGAGATTACGGGAAATGTAT	TGCAGAGGTGATTTCAAATCGAGCCGGTTGAACAATTACCGTTTCGAATCGAGATTACGGGAAATGTAT	NW_016018267.1_Scaffold_173	51302	1	1.25e-26	9:A>G	9	0.425532	0.975	0.025	0.975	0.025	0	0.04875	0.04875	0.04875	99.2128	73.5	1	-	0	-	-	-	-	-	-	-	-	-	0	0	0	0	0	0	0	-	-	-	0	-	-	-	-	-	0
54938725|F|0--65:T>C	54938725	TGCAGGTTTTTGGATATTTGAATTTTCGTTTCACGGATCCGTAAAATATTCTGAGGGAGATGTAATGAT	TGCAGGTTTTTGGATATTTGAATTTTCGTTTCACGGATCCGTAAAATATTCTGAGGGAGATGTAATGAT	NW_016019819.1_Scaffold_94	192425	1	4.5e-26		65	1	0.829787	0.191489	0.808511	0.170213	0.021277	0.282481	0.309642	0.296062	74.5192	73.5	1	1	1	0	1	1	1	1	1	1	1	1	0	-	1	1	1	1	1	1	1	1	1	1	1	0	1	1	1
54938725|F|0-65:T>C-65:T>C	54938725	TGCAGGTTTTTGGATATTTGAATTTTCGTTTCACGGATCCGTAAAATATTCTGAGGGAGATGTAACGAT	TGCAGGTTTTTGGATATTTGAATTTTCGTTTCACGGATCCGTAAAATATTCTGAGGGAGATGTAACGAT	NW_016019819.1_Scaffold_94	192425	1	4.5e-26	65:T>C	65	1	0.829787	0.191489	0.808511	0.170213	0.021277	0.282481	0.309642	0.296062	74.5192	73.5	1	0	0	1	0	0	0	0	0	0	0	0	1	-	0	0	0	0	0	0	0	0	0	0	0	1	0	0	0
54933895|F|0--61:A>G	54933895	TGCAGATGTGTTCAATTTTTATCTATCAATCCATCCGTTATTAGAAATACTCCCGATACACATGAAATC	TGCAGATGTGTTCAATTTTTATCTATCAATCCATCCGTTATTAGAAATACTCCCGATACACATGAAATC	NW_016019508.1_Scaffold_66	520794	2	5.82e-25		61	0.510638	0.25	0.75	0.25	0.75	0	0.375	0.375	0.375	89.1111	73.434	1	0	0	-	1	0	0	0	0	1	1	1	-	1	0	0	0	0	-	0	0	0	-	-	0	0	-	0	0
54933895|F|0-61:A>G-61:A>G	54933895	TGCAGATGTGTTCAATTTTTATCTATCAATCCATCCGTTATTAGAAATACTCCCGATACACGTGAAATC	TGCAGATGTGTTCAATTTTTATCTATCAATCCATCCGTTATTAGAAATACTCCCGATACACGTGAAATC	NW_016019508.1_Scaffold_66	520794	2	5.82e-25	61:A>G	61	0.510638	0.25	0.75	0.25	0.75	0	0.375	0.375	0.375	89.1111	73.434	1	1	1	-	0	1	1	1	1	0	0	0	-	0	1	1	1	1	-	1	1	1	-	-	1	1	-	1	1
54934799|F|0--64:C>A	54934799	TGCAGGAACGCCGGTATCGCTTCCGGTGGGAGTCCTTGAAAATTCTCTGCACAGACAAACGAAACCTGT	TGCAGGAACGCCGGTATCGCTTCCGGTGGGAGTCCTTGAAAATTCTCTGCACAGACAAACGAAACCTGT	NW_016019297.1_Scaffold_47	1213749	1	2.08e-29		64	1	0.56383	0.510638	0.489362	0.43617	0.074468	0.491852	0.499774	0.495813	98.8182	73.4328	1	0	1	1	0	1	0	0	0	0	0	0	0	-	1	1	1	1	-	0	0	0	0	1	1	1	1	1	0
54934799|F|0-64:C>A-64:C>A	54934799	TGCAGGAACGCCGGTATCGCTTCCGGTGGGAGTCCTTGAAAATTCTCTGCACAGACAAACGAAAACTTG	TGCAGGAACGCCGGTATCGCTTCCGGTGGGAGTCCTTGAAAATTCTCTGCACAGACAAACGAAAACTTG	NW_016019297.1_Scaffold_47	1213749	1	2.08e-29	64:C>A	64	1	0.56383	0.510638	0.489362	0.43617	0.074468	0.491852	0.499774	0.495813	98.8182	73.4328	1	1	0	0	1	0	1	1	1	1	1	1	1	-	0	0	0	0	-	1	1	1	1	0	0	0	0	0	1
54938449|F|0--28:A>G	54938449	TGCAGCGATTCGAAAGCCTAATTTTTTCAATTTTTCTATTTTCCATCTACCCTGACCTAATAAATTACA	TGCAGCGATTCGAAAGCCTAATTTTTTCAATTTTTCTATTTTCCATCTACCCTGACCTAATAAATTACA		0	0	999		28	1	0.87234	0.12766	0.87234	0.12766	0	0.222725	0.222725	0.222725	75.5536	73.4	0.992754	1	0	1	1	1	1	1	1	1	1	1	1	1	1	1	1	1	1	1	0	1	0	0	1	1	1	1	1
54938449|F|0-28:A>G-28:A>G	54938449	TGCAGCGATTCGAAAGCCTAATTTTTTCGATTTTTCTATTTTCCATCTACCCTGACCTAATAAATTACA	TGCAGCGATTCGAAAGCCTAATTTTTTCGATTTTTCTATTTTCCATCTACCCTGACCTAATAAATTACA		0	0	999	28:A>G	28	1	0.87234	0.12766	0.87234	0.12766	0	0.222725	0.222725	0.222725	75.5536	73.4	0.992754	0	1	0	0	0	0	0	0	0	0	0	0	0	0	0	0	0	0	0	1	0	1	1	0	0	0	0	0
54934784|F|0--67:T>C	54934784	TGCAGGAAATCTGTCCACAAAAATCTATTCAAAATTTTTCTAATATTCGAAGCACACTTTTACAAGTTT	TGCAGGAAATCTGTCCACAAAAATCTATTCAAAATTTTTCTAATATTCGAAGCACACTTTTACAAGTTT	NW_016018678.1_Scaffold_21	1078288	1	9.67e-28		67	1	0.340426	0.702128	0.297872	0.659574	0.042553	0.449072	0.418289	0.43368	89.8333	73.3636	0.956522	0	1	0	0	1	0	0	0	-	-	0	0	0	0	0	0	0	0	0	0	0	0	1	-	0	1	-	0
54934784|F|0-67:T>C-67:T>C	54934784	TGCAGGAAATCTGTCCACAAAAATCTATTCAAAATTTTTCTAATATTCGAAGCACACTTTTACAAGTCT	TGCAGGAAATCTGTCCACAAAAATCTATTCAAAATTTTTCTAATATTCGAAGCACACTTTTACAAGTCT	NW_016018678.1_Scaffold_21	1078288	1	9.67e-28	67:T>C	67	1	0.340426	0.702128	0.297872	0.659574	0.042553	0.449072	0.418289	0.43368	89.8333	73.3636	0.956522	1	0	1	1	0	1	1	1	-	-	1	1	1	1	1	1	1	1	1	1	1	1	0	-	1	0	-	1
54939478|F|0--46:G>C	54939478	TGCAGGGTGTTTGCGTTGTTATCTGGACTGGAATTTCTCAGGCGAAGGAATAGAATAGTTTACAGATCG	TGCAGGGTGTTTGCGTTGTTATCTGGACTGGAATTTCTCAGGCGAAGGAATAGAATAGTTTAC	NW_016018233.1_Scaffold_17	2173090	1	5.17e-25		46	0.978723	0.815217	0.217391	0.782609	0.184783	0.032609	0.301276	0.340265	0.32077	76.1863	73.2609	1	1	-	1	1	1	1	1	1	1	1	1	1	1	1	0	0	1	1	1	1	1	1	0	1	-	1	1	0
54939478|F|0-46:G>C-46:G>C	54939478	TGCAGGGTGTTTGCGTTGTTATCTGGACTGGAATTTCTCAGGCGAACGAATAGAATAGTTTACAGATCG	TGCAGGGTGTTTGCGTTGTTATCTGGACTGGAATTTCTCAGGCGAACGAATAGAATAGTTTAC	NW_016018233.1_Scaffold_17	2173090	1	5.17e-25	46:G>C	46	0.978723	0.815217	0.217391	0.782609	0.184783	0.032609	0.301276	0.340265	0.32077	76.1863	73.2609	1	0	-	0	0	0	0	0	0	0	0	0	0	0	0	1	1	0	0	0	0	0	0	1	0	-	0	0	1
54932974|F|0--29:C>T	54932974	TGCAGTTCGTTCGCATCGTCTCGAAATACCTCTTCCAAGCGAAAAACCATATTCTTCCCCTTTCGAAAT	TGCAGTTCGTTCGCATCGTCTCGAAATACCTCTTCCAAGCGAAAAACCATATTCTTCCCCTTTCGAAAT	NW_016019011.1_Scaffold_24	1770496	1	4.53e-21		29	1	0.648936	0.414894	0.585106	0.351064	0.06383	0.455636	0.485514	0.470575	75.8809	73.1458	0.978261	1	1	0	1	0	1	1	1	1	1	-	0	1	0	1	0	1	1	1	1	1	0	0	1	0	1	1	1
54932974|F|0-29:C>T-29:C>T	54932974	TGCAGTTCGTTCGCATCGTCTCGAAATACTTCTTCCAAGCGAAAAACCATATTCTTCCCCTTTCGAAAT	TGCAGTTCGTTCGCATCGTCTCGAAATACTTCTTCCAAGCGAAAAACCATATTCTTCCCCTTTCGAAAT	NW_016019011.1_Scaffold_24	1770496	1	4.53e-21	29:C>T	29	1	0.648936	0.414894	0.585106	0.351064	0.06383	0.455636	0.485514	0.470575	75.8809	73.1458	0.978261	0	0	1	0	1	0	0	0	0	0	-	1	0	1	0	1	0	0	0	0	0	1	1	0	1	0	0	0
54938938|F|0--35:G>A	54938938	TGCAGCAAATAATTACCATAATATAAAACATGCTCGTAACGGAAGAAGCTTTTACAGATCGGAAGAGCG	TGCAGCAAATAATTACCATAATATAAAACATGCTCGTAACGGAAGAAGCTTTTAC	NW_016017678.1_Scaffold_12	1186134	1	3.22e-21		35	1	0.37234	0.638298	0.361702	0.62766	0.010638	0.467406	0.461747	0.464577	73.8036	73.1268	0.978261	1	0	1	1	1	1	1	1	1	1	1	1	0	0	1	0	0	1	0	0	0	0	0	0	0	0	0	0
54938938|F|0-35:G>A-35:G>A	54938938	TGCAGCAAATAATTACCATAATATAAAACATGCTCATAACGGAAGAAGCTTTTACAGATCGGAAGAGCG	TGCAGCAAATAATTACCATAATATAAAACATGCTCATAACGGAAGAAGCTTTTAC	NW_016017678.1_Scaffold_12	1186134	1	3.22e-21	35:G>A	35	1	0.37234	0.638298	0.361702	0.62766	0.010638	0.467406	0.461747	0.464577	73.8036	73.1268	0.978261	0	1	0	0	0	0	0	0	0	0	0	0	1	1	0	1	1	0	1	1	1	1	1	1	1	1	1	1
54935912|F|0--13:T>C	54935912	TGCAGTTTATGCATCATCGAAATTTCTCGTAGTTCGAGTAAATTTCTATTTCTAACGTATTTTGAATTA	TGCAGTTTATGCATCATCGAAATTTCTCGTAGTTCGAGTAAATTTCTATTTCTAACGTATTTTGAATTA	NW_016019519.1_Scaffold_67	41455	1	9.67e-28		13	1	0.031915	0.968085	0.031915	0.968085	0	0.061793	0.061793	0.061793	80	73.1138	1	0	0	0	0	0	0	0	0	0	0	0	0	0	0	0	0	0	1	0	0	0	0	0	0	0	0	0	0
54935912|F|0-13:T>C-13:T>C	54935912	TGCAGTTTATGCACCATCGAAATTTCTCGTAGTTCGAGTAAATTTCTATTTCTAACGTATTTTGAATTA	TGCAGTTTATGCACCATCGAAATTTCTCGTAGTTCGAGTAAATTTCTATTTCTAACGTATTTTGAATTA	NW_016019519.1_Scaffold_67	41455	1	9.67e-28	13:T>C	13	1	0.031915	0.968085	0.031915	0.968085	0	0.061793	0.061793	0.061793	80	73.1138	1	1	1	1	1	1	1	1	1	1	1	1	1	1	1	1	1	1	0	1	1	1	1	1	1	1	1	1	1
54939345|F|0--62:C>T	54939345	TGCAGTTTGGGATAGGTCAGTGAGAGCGGGCGCGAGCGAGAGATCCGAGCGAGTAACAAGGACGAAGAT	TGCAGTTTGGGATAGGTCAGTGAGAGCGGGCGCGAGCGAGAGATCCGAGCGAGTAACAAGGACGAAGAT	NW_016018900.1_Scaffold_23	844714	1	4.5e-26		62	0.595745	0.785714	0.232143	0.767857	0.214286	0.017857	0.336735	0.356505	0.34662	91	73.0455	1	-	0	0	-	0	-	-	-	-	-	-	-	1	1	-	1	1	1	0	-	1	-	1	1	1	-	1	-
54939345|F|0-62:C>T-62:C>T	54939345	TGCAGTTTGGGATAGGTCAGTGAGAGCGGGCGCGAGCGAGAGATCCGAGCGAGCAACAAGGATGAAGAT	TGCAGTTTGGGATAGGTCAGTGAGAGCGGGCGCGAGCGAGAGATCCGAGCGAGCAACAAGGATGAAGAT	NW_016018900.1_Scaffold_23	844714	1	4.5e-26	62:C>T	62	0.595745	0.785714	0.232143	0.767857	0.214286	0.017857	0.336735	0.356505	0.34662	91	73.0455	1	-	1	1	-	1	-	-	-	-	-	-	-	0	0	-	0	0	0	1	-	0	-	0	0	0	-	0	-
54939116|F|0--59:T>C	54939116	TGCAGCTTCGTATCGCCATTCGAAGCGGACAGAAGATCGGCGAGGAAGATCCACGAGGATTTTACAGAT	TGCAGCTTCGTATCGCCATTCGAAGCGGACAGAAGATCGGCGAGGAAGATCCACGAGGATTTTAC	NW_016019086.1_Scaffold_28	1710554	1	5.43e-25		59	1	0.308511	0.744681	0.255319	0.691489	0.053191	0.426664	0.380263	0.403463	84.3143	72.9588	0.971014	0	0	0	0	0	0	0	0	0	0	0	1	-	1	0	-	0	0	0	0	0	0	1	0	-	1	0	0
54939116|F|0-59:T>C-59:T>C	54939116	TGCAGCTTCGTATCGCCATTCGAAGCGGACAGAAGATCGGCGAGGAAGATCCACGAGGACTTTACAGAT	TGCAGCTTCGTATCGCCATTCGAAGCGGACAGAAGATCGGCGAGGAAGATCCACGAGGACTTTAC	NW_016019086.1_Scaffold_28	1710554	1	5.43e-25	59:T>C	59	1	0.308511	0.744681	0.255319	0.691489	0.053191	0.426664	0.380263	0.403463	84.3143	72.9588	0.971014	1	1	1	1	1	1	1	1	1	1	1	0	-	0	1	-	1	1	1	1	1	1	0	1	-	0	1	1
54935253|F|0--53:A>T	54935253	TGCAGGTCGCCTACCTTTTGCCAAAAATAGTGCGTGAAAATAACCGTTCGGTTAGTAAATTACAGATCG	TGCAGGTCGCCTACCTTTTGCCAAAAATAGTGCGTGAAAATAACCGTTCGGTTAGTAAATTAC	NW_016019164.1_Scaffold_35	1549899	1	3.11e-22		53	1	0.223404	0.808511	0.191489	0.776596	0.031915	0.34699	0.309642	0.328316	75.8214	72.8713	0.978261	0	0	0	0	0	0	0	0	0	0	-	1	-	0	1	1	0	0	0	0	0	0	0	0	0	0	0	0
54935253|F|0-53:A>T-53:A>T	54935253	TGCAGGTCGCCTACCTTTTGCCAAAAATAGTGCGTGAAAATAACCGTTCGGTTTGCAAATTACAGATCG	TGCAGGTCGCCTACCTTTTGCCAAAAATAGTGCGTGAAAATAACCGTTCGGTTTGCAAATTAC	NW_016019164.1_Scaffold_35	1549899	1	3.11e-22	53:A>T	53	1	0.223404	0.808511	0.191489	0.776596	0.031915	0.34699	0.309642	0.328316	75.8214	72.8713	0.978261	1	1	1	1	1	1	1	1	1	1	-	0	-	1	0	0	1	1	1	1	1	1	1	1	1	1	1	1
54933484|F|0--58:C>T	54933484	TGCAGACTGGCTCGCATTTCCGGGAGAATTGAAAGCGATTGGACTCATTTCAAAATTCCCGAACTTGGA	TGCAGACTGGCTCGCATTTCCGGGAGAATTGAAAGCGATTGGACTCATTTCAAAATTCCCGAACTTGGA	NW_016019108.1_Scaffold_3	846982	1	2.08e-29		58	1	0.861702	0.148936	0.851064	0.138298	0.010638	0.238343	0.253508	0.245926	72.8	72.7727	1	1	1	1	0	1	0	0	1	1	1	0	1	1	1	1	1	1	1	1	1	1	1	1	1	1	1	1	1
54933484|F|0-58:C>T-58:C>T	54933484	TGCAGACTGGCTCGCATTTCCGGGAGAATTGAAAGCGATTGGACTCATTTCAAAATTCTCGAACTTGGA	TGCAGACTGGCTCGCATTTCCGGGAGAATTGAAAGCGATTGGACTCATTTCAAAATTCTCGAACTTGGA	NW_016019108.1_Scaffold_3	846982	1	2.08e-29	58:C>T	58	1	0.861702	0.148936	0.851064	0.138298	0.010638	0.238343	0.253508	0.245926	72.8	72.7727	1	0	0	0	1	0	1	1	0	0	0	1	0	0	0	0	0	0	0	0	0	0	0	0	0	0	0	0	0
54939610|F|0--50:A>C	54939610	TGCAGCTCCGAACGTAATCATTTGCAATCGACGAAAGATCGTTGGAAAGGAGAAACTATACTCTTTACA	TGCAGCTCCGAACGTAATCATTTGCAATCGACGAAAGATCGTTGGAAAGGAGAAACTATACTCTTTACA	NW_016017667.1_Scaffold_119	114190	1	2.69e-28		50	0.617021	0.775862	0.224138	0.775862	0.224138	0	0.3478	0.3478	0.3478	81.569	72.7059	1	1	0	1	1	1	1	-	-	-	-	1	1	-	1	-	1	-	1	-	0	1	0	0	0	1	1	1	1
54939610|F|0-50:A>C-50:A>C	54939610	TGCAGCTCCGAACGTAATCATTTGCAATCGACGAAAGATCGTTGAAAAGGCAAAACTATACTCTTTACA	TGCAGCTCCGAACGTAATCATTTGCAATCGACGAAAGATCGTTGAAAAGGCAAAACTATACTCTTTACA	NW_016017667.1_Scaffold_119	114190	1	2.69e-28	50:A>C	50	0.617021	0.775862	0.224138	0.775862	0.224138	0	0.3478	0.3478	0.3478	81.569	72.7059	1	0	1	0	0	0	0	-	-	-	-	0	0	-	0	-	0	-	0	-	1	0	1	1	1	0	0	0	0
54938403|F|0--8:C>T	54938403	TGCAGTTCCAACGCGACTTTCAAATTGAATATACATTACAGATCGGAAGAGCGGTTCAGCAGGAATGCC	TGCAGTTCCAACGCGACTTTCAAATTGAATATACATTAC		0	0	999		8	1	0.93617	0.074468	0.925532	0.06383	0.010638	0.119511	0.137845	0.128678	81.5424	72.6667	1	1	1	0	1	1	1	1	1	1	1	1	1	1	1	1	1	1	1	1	1	1	1	1	1	1	1	1	1
54938403|F|0-8:C>T-8:C>T	54938403	TGCAGTTCTAACGCGACTTCCAAATTGAGTATACATTACAGATCGGAAGAGCGGTTCAGCAGGAATGCC	TGCAGTTCTAACGCGACTTCCAAATTGAGTATACATTAC		0	0	999	8:C>T	8	1	0.93617	0.074468	0.925532	0.06383	0.010638	0.119511	0.137845	0.128678	81.5424	72.6667	1	0	0	1	0	0	0	0	0	0	0	0	0	0	0	0	0	0	0	0	0	0	0	0	0	0	0	0	0
54939228|F|0--31:T>C	54939228	TGCAGCCAAACGCGATATAGAAAATTCGTGGTCTCAGAGGGAGAAAAGATTTTACAGATCGGAAGAGCG	TGCAGCCAAACGCGATATAGAAAATTCGTGGTCTCAGAGGGAGAAAAGATTTTAC	NW_016017712.1_Scaffold_123	322405	1	1.5e-19		31	1	0.585106	0.457447	0.542553	0.414894	0.042553	0.485514	0.496378	0.490946	79.7794	72.6349	0.927536	0	1	1	0	1	0	0	0	0	0	-	1	0	1	1	1	1	1	1	1	0	0	1	1	0	1	0	0
54939228|F|0-31:T>C-31:T>C	54939228	TGCAGCCAAACGCGATATAGAAAATTCGTGGCCTCAGAGGGAGAAAAGATTTTACAGATCGGAAGAGCG	TGCAGCCAAACGCGATATAGAAAATTCGTGGCCTCAGAGGGAGAAAAGATTTTAC	NW_016017712.1_Scaffold_123	322405	1	1.5e-19	31:T>C	31	1	0.585106	0.457447	0.542553	0.414894	0.042553	0.485514	0.496378	0.490946	79.7794	72.6349	0.927536	1	0	0	1	0	1	1	1	1	1	-	0	1	0	0	0	0	0	0	0	1	1	0	0	1	0	1	1
54938893|F|0--37:C>T	54938893	TGCAGAATATCAAATACAATTATTATTTTACATACCACATTTTACAGATCGGAAGAGCGGTTCAGCAGG	TGCAGAATATCAAATACAATTATTATTTTACATACCACATTTTAC	NW_016018566.1_Scaffold_2	4928561	1	3.73e-14		37	1	0.202128	0.819149	0.180851	0.797872	0.021277	0.322544	0.296288	0.309416	79	72.6286	1	0	0	1	0	0	0	0	0	0	0	0	1	0	1	0	0	0	0	1	0	0	1	0	1	-	0	-	1
54938893|F|0-37:C>T-37:C>T	54938893	TGCAGAATATCAAATACAATTATTATTTTACATACCATATTTTACAGATCGGAAGAGCGGTTCAGCAGG	TGCAGAATATCAAATACAATTATTATTTTACATACCATATTTTAC	NW_016018566.1_Scaffold_2	4928561	1	3.73e-14	37:C>T	37	1	0.202128	0.819149	0.180851	0.797872	0.021277	0.322544	0.296288	0.309416	79	72.6286	1	1	1	0	1	1	1	1	1	1	1	1	0	1	0	1	1	1	1	0	1	1	0	1	0	-	1	-	0
54936853|F|0--17:A>G	54936853	TGCAGTATATCAGGCCGAGGGTGAAAATTACAGCGCCGACGAAGATGTTACAGATCGGAAGAGCGGTTC	TGCAGTATATCAGGCCGAGGGTGAAAATTACAGCGCCGACGAAGATGTTAC	NW_016019280.1_Scaffold_454	2868	1	2.19e-17		17	1	0.234043	0.808511	0.191489	0.765957	0.042553	0.358533	0.309642	0.334088	75.6667	72.6038	0.978261	0	0	0	0	0	0	0	0	0	0	0	0	0	0	0	0	0	0	0	0	1	0	0	0	0	1	-	1
54936853|F|0-17:A>G-17:A>G	54936853	TGCAGTATATCAGGCCGGGGGTGAAAATTACAGCGCCGACGAAGATGTTACAGATCGGAAGAGCGGTTC	TGCAGTATATCAGGCCGGGGGTGAAAATTACAGCGCCGACGAAGATGTTAC	NW_016019280.1_Scaffold_454	2868	1	2.19e-17	17:A>G	17	1	0.234043	0.808511	0.191489	0.765957	0.042553	0.358533	0.309642	0.334088	75.6667	72.6038	0.978261	1	1	1	1	1	1	1	1	1	1	1	1	1	1	1	1	1	1	1	1	0	1	1	1	1	0	-	0
54935348|F|0--40:G>A	54935348	TGCAGTAACCTTGCCACTTGGACCGTGCATTGGAGGGGATGTATACGGATCACGTTGAAACACTTGCCG	TGCAGTAACCTTGCCACTTGGACCGTGCATTGGAGGGGATGTATACGGATCACGTTGAAACACTTGCCG	NW_016019586.1_Scaffold_73	536932	1	2.08e-29		40	1	0.776596	0.255319	0.744681	0.223404	0.031915	0.34699	0.380263	0.363626	84.9897	72.5938	1	0	1	1	1	0	1	1	1	0	0	0	1	1	1	1	1	1	1	1	1	0	0	0	1	1	0	-	1
54935348|F|0-40:G>A-40:G>A	54935348	TGCAGTAACCTTGCCACTTGGACCGTGCATTGGAGGGGATATATACGGATCACGTTGAAACACTTGCCG	TGCAGTAACCTTGCCACTTGGACCGTGCATTGGAGGGGATATATACGGATCACGTTGAAACACTTGCCG	NW_016019586.1_Scaffold_73	536932	1	2.08e-29	40:G>A	40	1	0.776596	0.255319	0.744681	0.223404	0.031915	0.34699	0.380263	0.363626	84.9897	72.5938	1	1	0	0	0	1	0	0	0	1	1	1	0	0	0	0	0	0	0	0	0	1	1	1	0	0	1	-	0
54939011|F|0--29:T>C	54939011	TGCAGTTTCTACAAGATTATGGGATACGATCTGCTCGTTTTACAGATCGGAAGAGCGGTTCAGCAGGAA	TGCAGTTTCTACAAGATTATGGGATACGATCTGCTCGTTTTAC		0	0	999		29	1	0.159574	0.861702	0.138298	0.840426	0.021277	0.268221	0.238343	0.253282	85.6667	72.4454	1	0	1	0	0	0	0	0	0	0	0	0	0	0	0	0	0	0	1	1	0	0	0	0	0	1	0	0	0
54939011|F|0-29:T>C-29:T>C	54939011	TGCAGTTTCTACAAGATTATGGGATACGACCTGCTCGTTTTACAGATCGGAAGAGCGGTTCAGCAGGAA	TGCAGTTTCTACAAGATTATGGGATACGACCTGCTCGTTTTAC		0	0	999	29:T>C	29	1	0.159574	0.861702	0.138298	0.840426	0.021277	0.268221	0.238343	0.253282	85.6667	72.4454	1	1	0	1	1	1	1	1	1	1	1	1	1	1	1	1	1	1	0	0	1	1	1	1	1	0	1	1	1
54933664|F|0--19:A>G	54933664	TGCAGAGTATAAAATTCTGAATCGTGAATGCTTCAGTCCCATCAATCAAACACTGCCACACAATCTATA	TGCAGAGTATAAAATTCTGAATCGTGAATGCTTCAGTCCCATCAATCAAACACTGCCACACAATCTATA	NW_016019419.1_Scaffold_58	1070261	1	9.67e-28		19	1	0.287234	0.723404	0.276596	0.712766	0.010638	0.409461	0.400181	0.404821	72.5405	72.2418	0.992754	1	0	0	0	0	1	0	0	1	1	1	0	-	0	0	0	0	0	0	0	0	1	0	0	0	0	0	0
54933664|F|0-19:A>G-19:A>G	54933664	TGCAGAGTATAAAATTCTGGATCGTGAATGCTTCAGTCCCATCAATCAAACACTGCCACACAATCTATA	TGCAGAGTATAAAATTCTGGATCGTGAATGCTTCAGTCCCATCAATCAAACACTGCCACACAATCTATA	NW_016019419.1_Scaffold_58	1070261	1	9.67e-28	19:A>G	19	1	0.287234	0.723404	0.276596	0.712766	0.010638	0.409461	0.400181	0.404821	72.5405	72.2418	0.992754	0	1	1	1	1	0	1	1	0	0	0	1	-	1	1	1	1	1	1	1	1	0	1	1	1	1	1	1
54937157|F|0--65:C>T	54937157	TGCAGAAGAACGTGTTGCTGGAGGACTCAAATGGCACAAGATGTGCTTCAAGTGTGGTAAGCGCCCGTT	TGCAGAAGAACGTGTTGCTGGAGGACTCAAATGGCACAAGATGTGCTTCAAGTGTGGTAAGCGCCCGTT	NW_016019086.1_Scaffold_28	1399699	1	2.08e-29		65	1	0.659574	0.37234	0.62766	0.340426	0.031915	0.449072	0.467406	0.458239	75.3953	72.186	1	1	1	1	1	0	1	1	1	1	1	1	1	-	1	0	0	1	-	1	1	1	1	1	1	0	1	1	1
54937157|F|0-65:C>T-65:C>T	54937157	TGCAGAAGAACGTGTTGCTGGAGGACTCAAATGGCACAAGATGTGCTTCAAGTGTGGTAAGCGCCTGTT	TGCAGAAGAACGTGTTGCTGGAGGACTCAAATGGCACAAGATGTGCTTCAAGTGTGGTAAGCGCCTGTT	NW_016019086.1_Scaffold_28	1399699	1	2.08e-29	65:C>T	65	1	0.659574	0.37234	0.62766	0.340426	0.031915	0.449072	0.467406	0.458239	75.3953	72.186	1	0	0	0	0	1	0	0	0	0	0	0	0	-	0	1	1	0	-	0	0	0	0	0	0	1	0	0	0
54938131|F|0--13:T>C	54938131	TGCAGTTTGACAGTTATGTCCTTTCCAATCCATTCGATTTTTTTCAACGCCGATCAAGTGCAATGTGTC	TGCAGTTTGACAGTTATGTCCTTTCCAATCCATTCGATTTTTTTCAACGCCGATCAAGTGCAATGTGTC		0	0	999		13	1	0.085106	0.914894	0.085106	0.914894	0	0.155727	0.155727	0.155727	77.4444	72.1282	1	0	0	0	0	0	0	0	0	0	0	0	0	0	0	0	0	0	1	0	0	0	0	1	0	0	0	0	0
54938131|F|0-13:T>C-13:T>C	54938131	TGCAGTTTGACAGCTATGTCCTTTCCAATCCATTCGATTTTTTTCAACGCCGATCAAGTGCAATGTGTC	TGCAGTTTGACAGCTATGTCCTTTCCAATCCATTCGATTTTTTTCAACGCCGATCAAGTGCAATGTGTC		0	0	999	13:T>C	13	1	0.085106	0.914894	0.085106	0.914894	0	0.155727	0.155727	0.155727	77.4444	72.1282	1	1	1	1	1	1	1	1	1	1	1	1	1	1	1	1	1	1	0	1	1	1	1	0	1	1	1	1	1
54939568|F|0--45:G>A	54939568	TGCAGATCGCGGGTAATCCTCGACTGCGGATCGAAAAATAAAATCGCCTTGTGGAATGCTTTTACAGAT	TGCAGATCGCGGGTAATCCTCGACTGCGGATCGAAAAATAAAATCGCCTTGTGGAATGCTTTTAC	NW_016018156.1_Scaffold_163	243298	1	1.17e-26		45	1	0.468085	0.585106	0.414894	0.531915	0.053191	0.497963	0.485514	0.491738	72.2615	72.0303	0.978261	1	1	0	1	1	1	1	1	1	1	1	0	-	0	0	0	1	0	0	0	0	0	1	0	1	0	0	1
54939568|F|0-45:G>A-45:G>A	54939568	TGCAGATCGCGGGTAATCCTCGACTGCGGATCGAAAAATAAAATCACCTTGTGGAATGCTTTTACAGAT	TGCAGATCGCGGGTAATCCTCGACTGCGGATCGAAAAATAAAATCACCTTGTGGAATGCTTTTAC	NW_016018156.1_Scaffold_163	243298	1	1.17e-26	45:G>A	45	1	0.468085	0.585106	0.414894	0.531915	0.053191	0.497963	0.485514	0.491738	72.2615	72.0303	0.978261	0	0	1	0	0	0	0	0	0	0	0	1	-	1	1	1	0	1	1	1	1	1	0	1	0	1	1	0
54938155|F|0--49:G>T	54938155	TGCAGTTTTTTCGGCCAAGTTTACAACGAAACAGTGTAGTACAGATTATGATGCTTGAAACATAGATAC	TGCAGTTTTTTCGGCCAAGTTTACAACGAAACAGTGTAGTACAGATTATGATGCTTGAAACATAGATAC	NW_016019397.1_Scaffold_56	31241	1	9.67e-28		49	1	0.808511	0.255319	0.744681	0.191489	0.06383	0.309642	0.380263	0.344952	85.7327	72	0.978261	1	0	1	1	1	1	1	1	1	1	-	1	-	1	1	1	1	1	1	1	1	1	-	1	1	1	1	1
54938155|F|0-49:G>T-49:G>T	54938155	TGCAGTTTTTTCGGCCAAGTTTACAACGAAACAGTGTAGTACAGATTATTATGCTTGAAACATAGATAC	TGCAGTTTTTTCGGCCAAGTTTACAACGAAACAGTGTAGTACAGATTATTATGCTTGAAACATAGATAC	NW_016019397.1_Scaffold_56	31241	1	9.67e-28	49:G>T	49	1	0.808511	0.255319	0.744681	0.191489	0.06383	0.309642	0.380263	0.344952	85.7327	72	0.978261	0	1	0	0	0	0	0	0	0	0	-	0	-	0	0	0	0	0	0	0	0	0	-	0	0	0	0	0
100014203|F|0--17:A>G	100014203	TGCAGAATTTTCGCGTCAAAACTCGGATAATTCTATTACAGATCGGAAGAGCGGTTCAGCAGGAATGCC	TGCAGAATTTTCGCGTCAAAACTCGGATAATTCTATTAC		0	0	999		17	1	0.021277	0.978723	0.021277	0.978723	0	0.041648	0.041648	0.041648	82	71.9758	1	0	0	0	0	0	0	0	0	0	0	0	0	0	0	0	0	0	0	0	0	0	0	0	0	0	0	0	0
100014203|F|0-17:A>G-17:A>G	100014203	TGCAGAATTTTCGCGTCGAAACTCGGATAATTCTATTACAGATCGGAAGAGCGGTTCAGCAGGAATGCC	TGCAGAATTTTCGCGTCGAAACTCGGATAATTCTATTAC		0	0	999	17:A>G	17	1	0.021277	0.978723	0.021277	0.978723	0	0.041648	0.041648	0.041648	82	71.9758	1	1	1	1	1	1	1	1	1	1	1	1	1	1	1	1	1	1	1	1	1	1	1	1	1	1	1	1	1
54938324|F|0--20:G>A	54938324	TGCAGCCCTAGCTGCGACGTGTGGGCCACTCGTGAATTCGGAATTCCATTACAGATCGGAAGAGCGGTT	TGCAGCCCTAGCTGCGACGTGTGGGCCACTCGTGAATTCGGAATTCCATTAC	NW_016019475.1_Scaffold_63	222689	1	1.36e-19		20	1	0.744681	0.297872	0.702128	0.255319	0.042553	0.380263	0.418289	0.399276	81.6304	71.8684	1	1	1	0	0	1	1	1	0	1	1	1	0	1	1	0	1	0	1	1	1	0	0	0	0	1	0	-	0
54938324|F|0-20:G>A-20:G>A	54938324	TGCAGCCCTAGCTGCGACGTATGGGCCACTCGTGAATTCGGAATTCCATTACAGATCGGAAGAGCGGTT	TGCAGCCCTAGCTGCGACGTATGGGCCACTCGTGAATTCGGAATTCCATTAC	NW_016019475.1_Scaffold_63	222689	1	1.36e-19	20:G>A	20	1	0.744681	0.297872	0.702128	0.255319	0.042553	0.380263	0.418289	0.399276	81.6304	71.8684	1	0	0	1	1	0	0	0	1	0	0	0	1	0	0	1	0	1	0	0	0	1	1	1	1	0	1	-	1
54938895|F|0--17:G>A	54938895	TGCAGAATATTCTCCGTGGATGGTACAAGTTTTACAGATCGGAAGAGCGGTTCAGCAGGAATGCCGAGA	TGCAGAATATTCTCCGTGGATGGTACAAGTTTTAC		0	0	999		17	1	0.382979	0.670213	0.329787	0.617021	0.053191	0.472612	0.442055	0.457334	74.8478	71.8588	0.978261	0	0	0	1	0	0	0	0	1	0	1	0	-	1	0	0	0	0	0	0	0	0	0	0	0	0	0	0
54938895|F|0-17:G>A-17:G>A	54938895	TGCAGAATATTCTCCGTAGATGGTACAAGTTTTACAGATCGGAAGAGCGGTTCAGCAGGAATGCCGAGA	TGCAGAATATTCTCCGTAGATGGTACAAGTTTTAC		0	0	999	17:G>A	17	1	0.382979	0.670213	0.329787	0.617021	0.053191	0.472612	0.442055	0.457334	74.8478	71.8588	0.978261	1	1	1	0	1	1	1	1	0	1	0	1	-	0	1	1	1	1	1	1	1	1	1	1	1	1	1	1
54939155|F|0--16:A>G	54939155	TGCAGTCTCTTTATCGATTGATTCTCTTTGAAGATCTTTGACTCGAAGAACGAAGTAATTTTACAGATC	TGCAGTCTCTTTATCGATTGATTCTCTTTGAAGATCTTTGACTCGAAGAACGAAGTAATTTTAC	NW_016019663.1_Scaffold_8	3135921	1	4.1e-26		16	1	0.829787	0.212766	0.787234	0.170213	0.042553	0.282481	0.334993	0.308737	78.2294	71.7619	1	1	1	1	1	1	1	1	1	1	1	1	1	-	1	1	1	1	1	1	1	0	1	1	1	1	1	0	1
54939155|F|0-16:A>G-16:A>G	54939155	TGCAGTCTCTTTATCGGTTGATTCTCTTTGAAGATCTTTGACTCGAAGAACGAAGTAATTTTACAGATC	TGCAGTCTCTTTATCGGTTGATTCTCTTTGAAGATCTTTGACTCGAAGAACGAAGTAATTTTAC	NW_016019663.1_Scaffold_8	3135921	1	4.1e-26	16:A>G	16	1	0.829787	0.212766	0.787234	0.170213	0.042553	0.282481	0.334993	0.308737	78.2294	71.7619	1	0	0	0	0	0	0	0	0	0	0	0	0	-	0	0	0	0	0	0	0	1	0	0	0	0	0	1	0
54938944|F|0--24:T>C	54938944	TGCAGCCACTGGAAAATGGCGCAATGCTTTACAGATCGGAAGAGCGGTTCAGCAGGAATGCCGAGACCG	TGCAGCCACTGGAAAATGGCGCAATGCTTTAC		0	0	999		24	1	0.042553	0.957447	0.042553	0.957447	0	0.081485	0.081485	0.081485	88.8	71.7541	0.992754	0	0	0	0	0	0	0	0	0	0	0	0	0	0	0	0	0	0	0	0	0	0	0	0	0	0	0	0
54938944|F|0-24:T>C-24:T>C	54938944	TGCAGCCACTGGAAAATGGCGCAACGCTTTACAGATCGGAAGAGCGGTTCAGCAGGAATGCCGAGACCG	TGCAGCCACTGGAAAATGGCGCAACGCTTTAC		0	0	999	24:T>C	24	1	0.042553	0.957447	0.042553	0.957447	0	0.081485	0.081485	0.081485	88.8	71.7541	0.992754	1	1	1	1	1	1	1	1	1	1	1	1	1	1	1	1	1	1	1	1	1	1	1	1	1	1	1	1
54938940|F|0--7:C>T	54938940	TGCAGCACACACGACACTCGAACAGCGAAAAATCTAGTAAAATTTTACAGATCGGAAGAGCGGTTCAGC	TGCAGCACACACGACACTCGAACAGCGAAAAATCTAGTAAAATTTTAC	NW_016018900.1_Scaffold_23	1025711	1	1.96e-17		7	1	0.776596	0.287234	0.712766	0.223404	0.06383	0.34699	0.409461	0.378225	75.0099	71.6452	1	1	1	1	1	1	1	1	1	1	1	1	0	-	0	1	1	0	1	1	-	1	0	1	1	1	1	1	1
54938940|F|0-7:C>T-7:C>T	54938940	TGCAGCATACACGACACTCGAACAGCGAAAAATCTAGTAAAATTTTACAGATCGGAAGAGCGGTTCAGC	TGCAGCATACACGACACTCGAACAGCGAAAAATCTAGTAAAATTTTAC	NW_016018900.1_Scaffold_23	1025711	1	1.96e-17	7:C>T	7	1	0.776596	0.287234	0.712766	0.223404	0.06383	0.34699	0.409461	0.378225	75.0099	71.6452	1	0	0	0	0	0	0	0	0	0	0	0	1	-	1	0	0	1	0	0	-	0	1	0	0	0	0	0	0
54938756|F|0--53:A>G	54938756	TGCAGTCGAACCATGTAAATCGTAAGCTCGCCGATCACACAGGTAATCGCGAAAATTCGCGTCAAGGAA	TGCAGTCGAACCATGTAAATCGTAAGCTCGCCGATCACACAGGTAATCGCGAAAATTCGCGTCAAGGAA	NW_016019705.1_Scaffold_837	5095	1	9.67e-28		53	0.712766	0.910448	0.134328	0.865672	0.089552	0.044776	0.163065	0.232569	0.197817	86.5432	71.5556	1	1	-	-	1	-	1	1	1	1	1	1	-	1	1	1	1	1	-	1	1	1	1	0	1	1	0	0	1
54938756|F|0-53:A>G-53:A>G	54938756	TGCAGTCGAACCATGTAAATCGTAAGCTCGCCGATCACACAGGTAATCGCGAAGATTCGCGTCAAGGAA	TGCAGTCGAACCATGTAAATCGTAAGCTCGCCGATCACACAGGTAATCGCGAAGATTCGCGTCAAGGAA	NW_016019705.1_Scaffold_837	5095	1	9.67e-28	53:A>G	53	0.712766	0.910448	0.134328	0.865672	0.089552	0.044776	0.163065	0.232569	0.197817	86.5432	71.5556	1	0	-	-	0	-	0	0	0	0	0	0	-	0	0	0	0	0	-	0	0	0	0	1	0	0	1	1	0
54939374|F|0--17:C>T	54939374	TGCAGGTCAAAGCGTAGCGAGCCCAATTTGCGAAAAATAACGATGAAACACTGTTTTACAGATCGGAAG	TGCAGGTCAAAGCGTAGCGAGCCCAATTTGCGAAAAATAACGATGAAACACTGTTTTAC	NW_016017455.1_Scaffold_1	119909	1	2.17e-23		17	0.893617	0.892857	0.142857	0.857143	0.107143	0.035714	0.191327	0.244898	0.218112	72.7476	71.5333	1	1	1	0	1	1	1	1	1	1	1	1	0	1	1	-	1	1	1	1	-	1	1	1	1	0	1	1	1
54939374|F|0-17:C>T-17:C>T	54939374	TGCAGGTCAAAGCGTAGTGAGCCCAATTTGCGAAAAATAACGATGAAACACTGTTTTACAGATCGGAAG	TGCAGGTCAAAGCGTAGTGAGCCCAATTTGCGAAAAATAACGATGAAACACTGTTTTAC	NW_016017455.1_Scaffold_1	119909	1	2.17e-23	17:C>T	17	0.893617	0.892857	0.142857	0.857143	0.107143	0.035714	0.191327	0.244898	0.218112	72.7476	71.5333	1	0	0	1	0	0	0	0	0	0	0	0	1	0	0	-	0	0	0	0	-	0	0	0	0	1	0	0	0
54937577|F|0--5:T>C	54937577	TGCAGTATTCGATACCGATTTCAAATATTCTTTTTCAAAGTATGCCTTCGAAGCAAAAAGCGTTCCTCG	TGCAGTATTCGATACCGATTTCAAATATTCTTTTTCAAAGTATGCCTTCGAAGCAAAAAGCGTTCCTCG	NW_016018233.1_Scaffold_17	2765029	1	9.67e-28		5	1	0.095745	0.904255	0.095745	0.904255	0	0.173155	0.173155	0.173155	71.5	71.4737	1	0	0	1	0	0	0	0	0	0	0	0	1	0	0	0	0	0	0	0	0	0	0	0	0	0	0	0	0
54937577|F|0-5:T>C-5:T>C	54937577	TGCAGCATTCGATACCGATTTCAAATATTCTTTTTCAAAGTATGCCTTCGAAGCAAAAAGCGTTCCTCG	TGCAGCATTCGATACCGATTTCAAATATTCTTTTTCAAAGTATGCCTTCGAAGCAAAAAGCGTTCCTCG	NW_016018233.1_Scaffold_17	2765029	1	9.67e-28	5:T>C	5	1	0.095745	0.904255	0.095745	0.904255	0	0.173155	0.173155	0.173155	71.5	71.4737	1	1	1	0	1	1	1	1	1	1	1	1	0	1	1	1	1	1	1	1	1	1	1	1	1	1	1	1	1
54936565|F|0--35:G>C	54936565	TGCAGATTCCCTTCTCTCGAAACGAAGCTTTCCAAGCTCGCGTATTACAGATCGGAAGAGCGGTTCAGC	TGCAGATTCCCTTCTCTCGAAACGAAGCTTTCCAAGCTCGCGTATTAC	NW_016017756.1_Scaffold_127	470798	1	9.11e-16		35	1	0.085106	0.925532	0.074468	0.914894	0.010638	0.155727	0.137845	0.146786	77.625	71.4706	1	0	0	0	0	0	0	0	0	0	0	0	0	0	0	0	0	0	0	0	0	0	0	0	0	0	1	0	0
54936565|F|0-35:G>C-35:G>C	54936565	TGCAGATTCCCTTCTCTCGAAACGAAGCTTTCCAACCTCGCGTATTACAGATCGGAAGAGCGGTTCAGC	TGCAGATTCCCTTCTCTCGAAACGAAGCTTTCCAACCTCGCGTATTAC	NW_016017756.1_Scaffold_127	470798	1	9.11e-16	35:G>C	35	1	0.085106	0.925532	0.074468	0.914894	0.010638	0.155727	0.137845	0.146786	77.625	71.4706	1	1	1	1	1	1	1	1	1	1	1	1	1	1	1	1	1	1	1	1	1	1	1	1	1	1	0	1	1
54936001|F|0--21:T>C	54936001	TGCAGAAAGATTGGAAATTCGTATCGGTTCTGAGTTTCGGCGCAATTCCTCCACGTCCTTTTCCGTTCT	TGCAGAAAGATTGGAAATTCGTATCGGTTCTGAGTTTCGGCGCAATTCCTCCACGTCCTTTTCCGTTCT	NW_016019874.1_Scaffold_99	29869	1	9.67e-28		21	0.904255	0.188235	0.847059	0.152941	0.811765	0.035294	0.305606	0.2591	0.282353	73.2222	71.3958	0.972222	0	0	-	0	0	0	0	0	0	0	0	0	1	0	-	0	0	0	0	-	0	0	-	0	0	0	0	0
54936001|F|0-21:T>C-21:T>C	54936001	TGCAGAAAGATTGGAAATTCGCATCGGTTCTGAGTTTCGGCGCAATTCCTCCACGTCCTTTTCCGTTCT	TGCAGAAAGATTGGAAATTCGCATCGGTTCTGAGTTTCGGCGCAATTCCTCCACGTCCTTTTCCGTTCT	NW_016019874.1_Scaffold_99	29869	1	9.67e-28	21:T>C	21	0.904255	0.188235	0.847059	0.152941	0.811765	0.035294	0.305606	0.2591	0.282353	73.2222	71.3958	0.972222	1	1	-	1	1	1	1	1	1	1	1	1	0	1	-	1	1	1	1	-	1	1	-	1	1	1	1	1
54938103|F|0--65:C>G	54938103	TGCAGTTGCAGAAATTGAAGCTGATCGCTGCTCTGTTCCATTAGGGGATGAAAAATATCGGCCACCCTC	TGCAGTTGCAGAAATTGAAGCTGATCGCTGCTCTGTTCCATTAGGGGATGAAAAATATCGGCCACCCTC	NW_016017490.1_Scaffold_103	281811	1	9.67e-28		65	1	0.425532	0.595745	0.404255	0.574468	0.021277	0.488909	0.481666	0.485287	72.4138	71.3944	0.992754	-	1	1	0	1	0	0	1	1	0	0	1	0	1	1	1	0	0	0	0	0	1	1	0	1	1	0	0
54938103|F|0-65:C>G-65:C>G	54938103	TGCAGTTGCAGAAATTGAAGCTGATCGCTGCTCTGTTCCATTAGGGGATGAAAAATATCGGCCACGCTC	TGCAGTTGCAGAAATTGAAGCTGATCGCTGCTCTGTTCCATTAGGGGATGAAAAATATCGGCCACGCTC	NW_016017490.1_Scaffold_103	281811	1	9.67e-28	65:C>G	65	1	0.425532	0.595745	0.404255	0.574468	0.021277	0.488909	0.481666	0.485287	72.4138	71.3944	0.992754	-	0	0	1	0	1	1	0	0	1	1	0	1	0	0	0	1	1	1	1	1	0	0	1	0	0	1	1
54937833|F|0--21:A>G	54937833	TGCAGGCGACGGGGCAGGCGAAAAGCGTATCGCGGGAAGCGGACGATCGAGTGGGAGTGGATCCGCAAA	TGCAGGCGACGGGGCAGGCGAAAAGCGTATCGCGGGAAGCGGACGATCGAGTGGGAGTGGATCCGCAAA	NW_016019586.1_Scaffold_73	349979	1	4.5e-26		21	0.87234	0.243902	0.780488	0.219512	0.756098	0.02439	0.368828	0.342653	0.355741	84.2222	71.3625	1	0	0	1	0	0	0	-	0	0	0	-	1	1	0	0	0	0	0	-	0	-	0	0	0	0	0	-	-
54937833|F|0-21:A>G-21:A>G	54937833	TGCAGGCGACGGGGCAGGCGAGAAGCGTATCGCGGGAAGCGGACGATCGAGTGGGGGTGGATCCGCAAA	TGCAGGCGACGGGGCAGGCGAGAAGCGTATCGCGGGAAGCGGACGATCGAGTGGGGGTGGATCCGCAAA	NW_016019586.1_Scaffold_73	349979	1	4.5e-26	21:A>G	21	0.87234	0.243902	0.780488	0.219512	0.756098	0.02439	0.368828	0.342653	0.355741	84.2222	71.3625	1	1	1	0	1	1	1	-	1	1	1	-	0	0	1	1	1	1	1	-	1	-	1	1	1	1	1	-	-
54934144|F|0--14:C>T	54934144	TGCAGCAGTTTCGGCCGTGTAGATCGAGATGGCAGGGAAGTTATGGAATAAAGAAGGTGTGGTAAGGCA	TGCAGCAGTTTCGGCCGTGTAGATCGAGATGGCAGGGAAGTTATGGAATAAAGAAGGTGTGGTAAGGCA	NW_016017645.1_Scaffold_117	415554	1	9.67e-28		14	0.93617	0.068182	0.931818	0.068182	0.931818	0	0.127066	0.127066	0.127066	91	71.3451	1	0	0	0	0	0	0	0	0	0	0	0	0	0	0	0	0	1	0	0	1	0	1	0	0	-	1	0	0
54934144|F|0-14:C>T-14:C>T	54934144	TGCAGCAGTTTCGGTCGTGTAGATCGAGATGGCAGGGAAGTTATGGAATAAAGAAGGTGTGGTGAGGCA	TGCAGCAGTTTCGGTCGTGTAGATCGAGATGGCAGGGAAGTTATGGAATAAAGAAGGTGTGGTGAGGCA	NW_016017645.1_Scaffold_117	415554	1	9.67e-28	14:C>T	14	0.93617	0.068182	0.931818	0.068182	0.931818	0	0.127066	0.127066	0.127066	91	71.3451	1	1	1	1	1	1	1	1	1	1	1	1	1	1	1	1	1	0	1	1	0	1	0	1	1	-	0	1	1
54939320|F|0--50:C>A	54939320	TGCAGGGATCATGCCTTGATTCCTCGTGCAGTTGATAACAAATGATCGATCATGTGATGAATGATACTT	TGCAGGGATCATGCCTTGATTCCTCGTGCAGTTGATAACAAATGATCGATCATGTGATGAATGATACTT	NW_016019120.1_Scaffold_31	215455	1	2.08e-29		50	0.87234	0.439024	0.597561	0.402439	0.560976	0.036585	0.492564	0.480964	0.486764	73.1875	71.2064	0.972222	1	0	-	0	0	1	0	1	1	1	-	-	0	0	-	0	-	0	1	1	0	0	0	1	0	1	1	0
54939320|F|0-50:C>A-50:C>A	54939320	TGCAGGGATCATGCCTTGATTCCTCGTGCAGTTGATAACAAATGATCGATAATGTGATGAATGATACTT	TGCAGGGATCATGCCTTGATTCCTCGTGCAGTTGATAACAAATGATCGATAATGTGATGAATGATACTT	NW_016019120.1_Scaffold_31	215455	1	2.08e-29	50:C>A	50	0.87234	0.439024	0.597561	0.402439	0.560976	0.036585	0.492564	0.480964	0.486764	73.1875	71.2064	0.972222	0	1	-	1	1	0	1	0	0	0	-	-	1	1	-	1	-	1	0	0	1	1	1	0	1	0	0	1
54934621|F|0--47:A>G	54934621	TGCAGCTCGTCGCTGATACCGGTAAAAGTGTTTACAGTGGTCTTGTCATCTGGGATGATGGTAGATTTT	TGCAGCTCGTCGCTGATACCGGTAAAAGTGTTTACAGTGGTCTTGTCATCTGGGATGATGGTAGATTTT	NW_016017579.1_Scaffold_111	197341	1	9.67e-28		47	1	0.053191	0.946809	0.053191	0.946809	0	0.100724	0.100724	0.100724	75	71.1736	1	0	0	0	0	0	0	0	0	0	0	0	0	0	0	0	0	0	0	0	0	0	0	0	0	0	1	0	0
54934621|F|0-47:A>G-47:A>G	54934621	TGCAGCTCGTCGCTGATACCGGTAAAAGTGTTTACAGTGGTCTTGTCGTCTGGGATGATGGTAGATTTT	TGCAGCTCGTCGCTGATACCGGTAAAAGTGTTTACAGTGGTCTTGTCGTCTGGGATGATGGTAGATTTT	NW_016017579.1_Scaffold_111	197341	1	9.67e-28	47:A>G	47	1	0.053191	0.946809	0.053191	0.946809	0	0.100724	0.100724	0.100724	75	71.1736	1	1	1	1	1	1	1	1	1	1	1	1	1	1	1	1	1	1	1	1	1	1	1	1	1	1	0	1	1
54937243|F|0--22:C>T	54937243	TGCAGAAGTTACCAAAGAATCTCGGCAATTGAAAACTCAATTGATAAAGCAGAGAGAGAATGGAAATAA	TGCAGAAGTTACCAAAGAATCTCGGCAATTGAAAACTCAATTGATAAAGCAGAGAGAGAATGGAAATAA	NW_016019441.1_Scaffold_6	2776529	3	9.67e-28		22	1	0.62766	0.404255	0.595745	0.37234	0.031915	0.467406	0.481666	0.474536	77.4375	71.1429	0.978261	1	1	1	0	0	0	1	1	0	1	0	0	1	-	1	1	1	0	1	0	0	0	0	1	1	1	0	0
54937243|F|0-22:C>T-22:C>T	54937243	TGCAGAAGTTACCAAAGAATCTTGGCAATTGAAAACTCAATTGATAAAGCAGAGAGAGAATGGAAATAA	TGCAGAAGTTACCAAAGAATCTTGGCAATTGAAAACTCAATTGATAAAGCAGAGAGAGAATGGAAATAA	NW_016019441.1_Scaffold_6	2776529	3	9.67e-28	22:C>T	22	1	0.62766	0.404255	0.595745	0.37234	0.031915	0.467406	0.481666	0.474536	77.4375	71.1429	0.978261	0	0	0	1	1	1	0	0	1	0	1	1	0	-	0	0	0	1	0	1	1	1	1	0	0	0	1	1
54936623|F|0--11:A>C	54936623	TGCAGCATAGGAACCCACGCTCTATTTGAAAAATGGAACGATAAATTACAGATCGGAAGAGCGGTTCAG	TGCAGCATAGGAACCCACGCTCTATTTGAAAAATGGAACGATAAATTAC	NW_016019852.1_Scaffold_97	381861	1	5.66e-18		11	0.957447	0.422222	0.588889	0.411111	0.577778	0.011111	0.487901	0.484198	0.486049	71.7843	71.1304	0.966667	1	0	0	0	0	1	1	0	1	1	-	0	-	0	1	1	1	0	0	1	0	1	0	0	0	0	0	0
54936623|F|0-11:A>C-11:A>C	54936623	TGCAGCATAGGCATCCACGCTCTATTTGAAAAATGGAACGATAAATTACAGATCGGAAGAGCGGTTCAG	TGCAGCATAGGCATCCACGCTCTATTTGAAAAATGGAACGATAAATTAC	NW_016019852.1_Scaffold_97	381861	1	5.66e-18	11:A>C	11	0.957447	0.422222	0.588889	0.411111	0.577778	0.011111	0.487901	0.484198	0.486049	71.7843	71.1304	0.966667	0	1	1	1	1	0	0	1	0	0	-	1	-	1	0	0	0	1	1	0	1	0	1	1	1	1	1	1
54939400|F|0--17:T>C	54939400	TGCAGCCAATTGTTATTTTGCATGTACACTTGATCACTGAACACAAGATCGTCACGATATTGAACATTT	TGCAGCCAATTGTTATTTTGCATGTACACTTGATCACTGAACACAAGATCGTCACGATATTGAACATTT	NW_016019011.1_Scaffold_24	373047	1	4.5e-26		17	0.776596	0.068493	0.931507	0.068493	0.931507	0	0.127604	0.127604	0.127604	78.7143	71	1	0	0	0	0	0	0	0	0	0	0	0	0	0	1	1	-	-	1	-	0	0	0	0	-	0	0	0	0
54939400|F|0-17:T>C-17:T>C	54939400	TGCAGCCAATTGTTATTCTACATGTACACTTGATCACTGAACACAAGATCGTCACGATATTGAACATTT	TGCAGCCAATTGTTATTCTACATGTACACTTGATCACTGAACACAAGATCGTCACGATATTGAACATTT	NW_016019011.1_Scaffold_24	373047	1	4.5e-26	17:T>C	17	0.776596	0.068493	0.931507	0.068493	0.931507	0	0.127604	0.127604	0.127604	78.7143	71	1	1	1	1	1	1	1	1	1	1	1	1	1	1	0	0	-	-	0	-	1	1	1	1	-	1	1	1	1
54939401|F|0--53:T>A	54939401	TGCAGCCAATTGTTATTCTACATGTACACTTGATCACTGAACACAAGATCGTCTCAATATTGAACATTT	TGCAGCCAATTGTTATTCTACATGTACACTTGATCACTGAACACAAGATCGTCTCAATATTGAACATTT	NW_016019011.1_Scaffold_24	373047	1	4.5e-26		53	0.946809	0.235955	0.764045	0.235955	0.764045	0	0.360561	0.360561	0.360561	74.1364	71	1	0	0	0	0	0	0	0	0	0	0	0	0	0	-	-	1	1	-	1	0	0	0	0	1	0	0	0	0
54939401|F|0-53:T>A-53:T>A	54939401	TGCAGCCAATTGTTATTCTACATGTACACTTGATCACTGAACACAAGATCGTCACGATATTGAACATTT	TGCAGCCAATTGTTATTCTACATGTACACTTGATCACTGAACACAAGATCGTCACGATATTGAACATTT	NW_016019011.1_Scaffold_24	373047	1	4.5e-26	53:T>A	53	0.946809	0.235955	0.764045	0.235955	0.764045	0	0.360561	0.360561	0.360561	74.1364	71	1	1	1	1	1	1	1	1	1	1	1	1	1	1	-	-	0	0	-	0	1	1	1	1	0	1	1	1	1
54934093|F|0--59:C>T	54934093	TGCAGCACGGTTAGACGATTCGATGAAGATCCTTGGAAGAAACAACGACGATGGATCGACGTGGAATCT	TGCAGCACGGTTAGACGATTCGATGAAGATCCTTGGAAGAAACAACGACGATGGATCGACGTGGAATCT		0	0	999		59	1	0.819149	0.212766	0.787234	0.180851	0.031915	0.296288	0.334993	0.315641	70.9381	70.8438	1	0	0	1	0	1	1	1	1	0	0	1	1	-	0	1	1	1	1	1	0	1	0	1	1	1	1	1	1
54934093|F|0-59:C>T-59:C>T	54934093	TGCAGCACGGTTAGACGATTCGATGAAGATCCTTGGAAGAAACAACGACGATGGATCGATGTGGAATCT	TGCAGCACGGTTAGACGATTCGATGAAGATCCTTGGAAGAAACAACGACGATGGATCGATGTGGAATCT		0	0	999	59:C>T	59	1	0.819149	0.212766	0.787234	0.180851	0.031915	0.296288	0.334993	0.315641	70.9381	70.8438	1	1	1	0	1	0	0	0	0	1	1	0	0	-	1	0	0	0	0	0	1	0	1	0	0	0	0	0	0
54937376|F|0--66:T>A	54937376	TGCAGAGGACGACACGGGCGTGCGCGCCCCATTTATTCCACGTCTCTGGAGCACCACTCCCGAAGTTGT	TGCAGAGGACGACACGGGCGTGCGCGCCCCATTTATTCCACGTCTCTGGAGCACCACTCCCGAAGTTGT	NW_016018400.1_Scaffold_185	90465	1	9.67e-28		66	1	0.414894	0.62766	0.37234	0.585106	0.042553	0.485514	0.467406	0.47646	75.0208	70.4024	1	1	0	0	0	0	0	1	0	1	1	0	0	0	0	0	0	0	0	0	1	0	1	0	0	1	0	0	0
54937376|F|0-66:T>A-66:T>A	54937376	TGCAGAGGACGACACGGGCGTGCGCGCCCCATTTATTCCACGTCTCTGGAGCACCACTCCCGAAGTAGT	TGCAGAGGACGACACGGGCGTGCGCGCCCCATTTATTCCACGTCTCTGGAGCACCACTCCCGAAGTAGT	NW_016018400.1_Scaffold_185	90465	1	9.67e-28	66:T>A	66	1	0.414894	0.62766	0.37234	0.585106	0.042553	0.485514	0.467406	0.47646	75.0208	70.4024	1	0	1	1	1	1	1	0	1	0	0	1	1	1	1	1	1	1	1	1	0	1	0	1	1	0	1	1	1
100023560|F|0--59:A>G	100023560	TGCAGTGGCTCGCTGTGGATCGAGCATTAGAGATCGTAAAATTATTCTATTCCATCCTCATCCCTTTTT	TGCAGTGGCTCGCTGTGGATCGAGCATTAGAGATCGTAAAATTATTCTATTCCATCCTCATCCCTTTTT	NW_016019519.1_Scaffold_67	387691	1	9.73e-23		59	0.829787	0.153846	0.858974	0.141026	0.846154	0.012821	0.260355	0.242275	0.251315	85.4737	70.1556	1	0	0	1	0	1	0	0	0	0	0	0	0	0	0	1	1	0	0	0	0	0	-	-	0	0	-	0	0
100023560|F|0-59:A>G-59:A>G	100023560	TGCAGTGGCTCGCCGTGGATCGAGCATTAGAGATCGTAAAATTATTCTATTCCATCCTCGTCCCTTTTT	TGCAGTGGCTCGCCGTGGATCGAGCATTAGAGATCGTAAAATTATTCTATTCCATCCTCGTCCCTTTTT	NW_016019519.1_Scaffold_67	387691	1	9.73e-23	59:A>G	59	0.829787	0.153846	0.858974	0.141026	0.846154	0.012821	0.260355	0.242275	0.251315	85.4737	70.1556	1	1	1	0	1	0	1	1	1	1	1	1	1	1	1	0	0	1	1	1	1	1	-	-	1	1	-	1	1
54939247|F|0--15:C>T	54939247	TGCAGTGTTTCTCAACTTGTGAATCGTTGTCTAGTAACTTTTTTGATTTTTACAGATCGGAAGAGCGGT	TGCAGTGTTTCTCAACTTGTGAATCGTTGTCTAGTAACTTTTTTGATTTTTAC	NW_016018153.1_Scaffold_1627	3154	1	1.82e-18		15	1	0.404255	0.617021	0.382979	0.595745	0.021277	0.481666	0.472612	0.477139	73.8214	69.9722	1	1	0	0	1	1	1	1	1	1	0	0	0	-	0	0	0	0	0	0	0	1	0	0	0	0	1	1	1
54939247|F|0-15:C>T-15:C>T	54939247	TGCAGTGTTTCTCAATTTGTGAATCGTTGTCTAGTAACTTTTTTGATTTTTACAGATCGGAAGAGCGGT	TGCAGTGTTTCTCAATTTGTGAATCGTTGTCTAGTAACTTTTTTGATTTTTAC	NW_016018153.1_Scaffold_1627	3154	1	1.82e-18	15:C>T	15	1	0.404255	0.617021	0.382979	0.595745	0.021277	0.481666	0.472612	0.477139	73.8214	69.9722	1	0	1	1	0	0	0	0	0	0	1	1	1	-	1	1	1	1	1	1	1	0	1	1	1	1	0	0	0
54934187|F|0--65:T>C	54934187	TGCAGCATTACAAAGCATTTTTCTACGTGGTTTGAGTACCAATCACGTGTTCCATTTGTTCACGATGTT	TGCAGCATTACAAAGCATTTTTCTACGTGGTTTGAGTACCAATCACGTGTTCCATTTGTTCACGATGTT	NW_016019175.1_Scaffold_36	1345254	1	9.67e-28		65	1	0.234043	0.787234	0.212766	0.765957	0.021277	0.358533	0.334993	0.346763	71.9167	69.8846	1	0	0	0	0	0	0	0	0	0	0	0	0	0	0	0	0	0	0	-	0	1	0	0	1	0	0	1	1
54934187|F|0-65:T>C-65:T>C	54934187	TGCAGCATTACAAAGCATTTTTCTACGTGGTTTGAGTACCAATCACGTGTTCCATTTGTTCACGACGTT	TGCAGCATTACAAAGCATTTTTCTACGTGGTTTGAGTACCAATCACGTGTTCCATTTGTTCACGACGTT	NW_016019175.1_Scaffold_36	1345254	1	9.67e-28	65:T>C	65	1	0.234043	0.787234	0.212766	0.765957	0.021277	0.358533	0.334993	0.346763	71.9167	69.8846	1	1	1	1	1	1	1	1	1	1	1	1	1	1	1	1	1	1	1	-	1	0	1	1	0	1	1	0	0
54938995|F|0--6:G>C	54938995	TGCAGTGCCATCTGTTGAACGATTTCAAATGAATCTTTTTACAGATCGGAAGAGCGGTTCAGCAGGAAT	TGCAGTGCCATCTGTTGAACGATTTCAAATGAATCTTTTTAC		0	0	999		6	1	0.62766	0.404255	0.595745	0.37234	0.031915	0.467406	0.481666	0.474536	71.6027	69.6429	1	1	1	1	0	0	0	1	0	0	1	0	1	1	1	0	0	1	-	0	-	1	1	0	1	1	1	1	1
54938995|F|0-6:G>C-6:G>C	54938995	TGCAGTCCCATCTGTTGAACGATTTCAAATGAATCTTTTTACAGATCGGAAGAGCGGTTCAGCAGGAAT	TGCAGTCCCATCTGTTGAACGATTTCAAATGAATCTTTTTAC		0	0	999	6:G>C	6	1	0.62766	0.404255	0.595745	0.37234	0.031915	0.467406	0.481666	0.474536	71.6027	69.6429	1	0	0	0	1	1	1	0	1	1	0	1	0	0	0	1	1	0	-	1	-	0	0	1	0	0	0	0	0
54935493|F|0--8:T>C	54935493	TGCAGTCATTCTAACTAGTATCGTGTAAGAAACAGTAGACTCTTCTCTTTTGGAAGATCGAGGTTACTT	TGCAGTCATTCTAACTAGTATCGTGTAAGAAACAGTAGACTCTTCTCTTTTGGAAGATCGAGGTTACTT	NW_016019075.1_Scaffold_27	404731	1	2.09e-24		8	1	0.585106	0.43617	0.56383	0.414894	0.021277	0.485514	0.491852	0.488683	71.3038	69.5918	1	1	0	0	1	1	1	1	1	1	1	1	0	1	0	0	0	1	0	0	1	1	0	0	1	0	0	1	1
54935493|F|0-8:T>C-8:T>C	54935493	TGCAGTCACTCTAACTAGTATCGTGTAAGAAACAGTAGACTCTTCTCTTTTGGAAGATCGAGGTTACTT	TGCAGTCACTCTAACTAGTATCGTGTAAGAAACAGTAGACTCTTCTCTTTTGGAAGATCGAGGTTACTT	NW_016019075.1_Scaffold_27	404731	1	2.09e-24	8:T>C	8	1	0.585106	0.43617	0.56383	0.414894	0.021277	0.485514	0.491852	0.488683	71.3038	69.5918	1	0	1	1	0	0	0	0	0	0	0	0	1	0	1	1	1	0	1	1	0	0	1	1	0	1	1	0	0
54937664|F|0--46:G>A	54937664	TGCAGCGGAAGATGAATCGCGGGACACGAGAAGAGGACAGAGCGGAGCTACGTGGCGCGAATCTGGCTA	TGCAGCGGAAGATGAATCGCGGGACACGAGAAGAGGACAGAGCGGAGCTACGTGGCGCGAATCTGGCTA	NW_016019552.1_Scaffold_7	2563448	1	9.67e-28		46	1	0.287234	0.765957	0.234043	0.712766	0.053191	0.409461	0.358533	0.383997	75.3611	69.5579	1	0	0	0	0	1	0	0	0	0	0	0	1	-	1	1	0	0	-	0	0	1	0	0	0	0	0	0	0
54937664|F|0-46:G>A-46:G>A	54937664	TGCAGCGGAAGATGAATCGCGGGACACGAGAAGAGGACAGAGCGGAACTACGTGGCGCGAATCTGGCTA	TGCAGCGGAAGATGAATCGCGGGACACGAGAAGAGGACAGAGCGGAACTACGTGGCGCGAATCTGGCTA	NW_016019552.1_Scaffold_7	2563448	1	9.67e-28	46:G>A	46	1	0.287234	0.765957	0.234043	0.712766	0.053191	0.409461	0.358533	0.383997	75.3611	69.5579	1	1	1	1	1	0	1	1	1	1	1	1	0	-	0	0	1	1	-	1	1	0	1	1	1	1	1	1	1
54937658|F|0--6:A>G	54937658	TGCAGCACCCAGTAAACGAGCTCTGATAAGACCTTCCCGTTTTTGCGCCCTAATAATCTGCACTTTCGG	TGCAGCACCCAGTAAACGAGCTCTGATAAGACCTTCCCGTTTTTGCGCCCTAATAATCTGCACTTTCGG	NW_016017678.1_Scaffold_12	1924480	1	9.67e-28		6	1	0.053191	0.957447	0.042553	0.946809	0.010638	0.100724	0.081485	0.091105	78	69.5328	1	0	0	0	0	0	0	0	0	0	0	0	0	0	0	0	0	0	0	0	0	0	0	0	0	0	0	0	0
54937658|F|0-6:A>G-6:A>G	54937658	TGCAGCGCCCAGTAAACGAGCTCTGATAAGACCTTCCCGTTTTTGCGCCCTAATAATCTGCACTTTCGG	TGCAGCGCCCAGTAAACGAGCTCTGATAAGACCTTCCCGTTTTTGCGCCCTAATAATCTGCACTTTCGG	NW_016017678.1_Scaffold_12	1924480	1	9.67e-28	6:A>G	6	1	0.053191	0.957447	0.042553	0.946809	0.010638	0.100724	0.081485	0.091105	78	69.5328	1	1	1	1	1	1	1	1	1	1	1	1	1	1	1	1	1	1	1	1	1	1	1	1	1	1	1	1	1
54937997|F|0--15:A>G	54937997	TGCAGTCGTGACAGTAACGTTTTCGCCCAACACCGGAATCAGTTGAAAACGGATTTCGTCGTTCACCAG	TGCAGTCGTGACAGTAACGTTTTCGCCCAACACCGGAATCAGTTGAAAACGGATTTCGTCGTTCACCAG	NW_016018678.1_Scaffold_21	339131	1	4.5e-26		15	0.914894	0.313953	0.72093	0.27907	0.686047	0.034884	0.430773	0.40238	0.416577	70.6944	69.4706	1	0	0	1	0	0	0	0	0	0	0	0	1	0	0	1	1	0	0	0	0	0	-	-	0	0	0	0	0
54937997|F|0-15:A>G-15:A>G	54937997	TGCAGTCGTGACAGTGACGTTTTCGCCCAACACCGGGATCAGTTGAAAACGGATTTCGTCGTTCACCAG	TGCAGTCGTGACAGTGACGTTTTCGCCCAACACCGGGATCAGTTGAAAACGGATTTCGTCGTTCACCAG	NW_016018678.1_Scaffold_21	339131	1	4.5e-26	15:A>G	15	0.914894	0.313953	0.72093	0.27907	0.686047	0.034884	0.430773	0.40238	0.416577	70.6944	69.4706	1	1	1	0	1	1	1	1	1	1	1	1	0	1	1	0	0	1	1	1	1	1	-	-	1	1	1	1	1
54938316|F|0--5:C>T	54938316	TGCAGCATCGCATACTTGTGCACATTTATTACAGATCGGAAGAGCGGTTCAGCAGGAATGCCGAGACCG	TGCAGCATCGCATACTTGTGCACATTTATTAC		0	0	999		5	1	0.648936	0.393617	0.606383	0.351064	0.042553	0.455636	0.477365	0.466501	70.2289	69.4468	1	1	1	1	0	1	1	1	0	0	0	0	0	1	1	1	1	0	1	1	0	0	1	1	1	1	1	0	0
54938316|F|0-5:C>T-5:C>T	54938316	TGCAGTATCGCATACTTGTGCACATTTATTACAGATCGGAAGAGCGGTTCAGCAGGAATGCCGAGACCG	TGCAGTATCGCATACTTGTGCACATTTATTAC		0	0	999	5:C>T	5	1	0.648936	0.393617	0.606383	0.351064	0.042553	0.455636	0.477365	0.466501	70.2289	69.4468	1	0	0	0	1	0	0	0	1	1	1	1	1	0	0	0	0	1	0	0	1	1	0	0	0	0	0	1	1
54938795|F|0--30:T>C	54938795	TGCAGTTACTCCAAGAACTTCGTCATTGCATAGTCTTCACCATAGATTTCGAAGGAAAAGTCGCGATTT	TGCAGTTACTCCAAGAACTTCGTCATTGCATAGTCTTCACCATAGATTTCGAAGGAAAAGTCGCGATTT	NW_016019097.1_Scaffold_29	1498088	1	2.09e-24		30	1	0.191489	0.819149	0.180851	0.808511	0.010638	0.309642	0.296288	0.302965	70.2	69.402	1	0	1	0	0	0	0	1	0	0	0	1	0	0	0	0	0	0	0	0	0	0	0	0	0	0	1	0	0
54938795|F|0-30:T>C-30:T>C	54938795	TGCAGTTACTCCAAGAACTTCGTCATTGCACGGTCTTCACCATAGATTTCGAAGGAAAAGTCGCGATTT	TGCAGTTACTCCAAGAACTTCGTCATTGCACGGTCTTCACCATAGATTTCGAAGGAAAAGTCGCGATTT	NW_016019097.1_Scaffold_29	1498088	1	2.09e-24	30:T>C	30	1	0.191489	0.819149	0.180851	0.808511	0.010638	0.309642	0.296288	0.302965	70.2	69.402	1	1	0	1	1	1	1	0	1	1	1	0	1	1	1	1	1	1	1	1	1	1	1	1	1	1	0	1	1
54934971|F|0--24:T>C	54934971	TGCAGGCAAGTATATATCGTCGATTGTGACGATCCTCCGTTTTTAGATTAGATTGATCAATCGTAATCG	TGCAGGCAAGTATATATCGTCGATTGTGACGATCCTCCGTTTTTAGATTAGATTGATCAATCGTAATCG	NW_016019754.1_Scaffold_881	5714	1	4.5e-26		24	1	0.351064	0.670213	0.329787	0.648936	0.021277	0.455636	0.442055	0.448846	70.5111	69.3691	0.992754	1	0	1	0	0	0	1	0	0	1	1	1	0	0	1	0	0	0	1	0	0	0	1	0	0	0	0	0
54934971|F|0-24:T>C-24:T>C	54934971	TGCAGGCAAGTATATATCGTCGATCGTGACGATCCTCCGTTTTTAGATTAGATTGATCAATCGTAATCG	TGCAGGCAAGTATATATCGTCGATCGTGACGATCCTCCGTTTTTAGATTAGATTGATCAATCGTAATCG	NW_016019754.1_Scaffold_881	5714	1	4.5e-26	24:T>C	24	1	0.351064	0.670213	0.329787	0.648936	0.021277	0.455636	0.442055	0.448846	70.5111	69.3691	0.992754	0	1	0	1	1	1	0	1	1	0	0	0	1	1	0	1	1	1	0	1	1	1	0	1	1	1	1	1
54939290|F|0--12:A>G	54939290	TGCAGCAACCACATACACTTGCGCACCAGCCTTGTTGACCGAGCGCATATCCAACGGACGAAAAGGGTT	TGCAGCAACCACATACACTTGCGCACCAGCCTTGTTGACCGAGCGCATATCCAACGGACGAAAAGGGTT	NW_016019636.1_Scaffold_775	503	2	9.67e-28		12	0.808511	0.302632	0.736842	0.263158	0.697368	0.039474	0.422091	0.387812	0.404952	73.3871	69.2025	0.992424	1	-	0	0	0	1	1	0	0	0	0	0	0	1	0	0	-	0	0	1	-	0	-	0	1	0	0	-
54939290|F|0-12:A>G-12:A>G	54939290	TGCAGCAACCACGTACACTTGCGCACCAGCCTTGTTGACCGAGCGCATATCCAACGGACGAAAAGGGTT	TGCAGCAACCACGTACACTTGCGCACCAGCCTTGTTGACCGAGCGCATATCCAACGGACGAAAAGGGTT	NW_016019636.1_Scaffold_775	503	2	9.67e-28	12:A>G	12	0.808511	0.302632	0.736842	0.263158	0.697368	0.039474	0.422091	0.387812	0.404952	73.3871	69.2025	0.992424	0	-	1	1	1	0	0	1	1	1	1	1	1	0	1	1	-	1	1	0	-	1	-	1	0	1	1	-
54938606|F|0--61:G>A	54938606	TGCAGCCTCGCGAGTTGCATTACACGGGGTATAAACGAAAACTGTTCCCGGTATTAGAAACGTGGAGCT	TGCAGCCTCGCGAGTTGCATTACACGGGGTATAAACGAAAACTGTTCCCGGTATTAGAAACGTGGAGCT	NW_016017455.1_Scaffold_1	4062674	1	9.67e-28		61	1	0.595745	0.425532	0.574468	0.404255	0.021277	0.481666	0.488909	0.485287	69.6933	69.0566	0.978261	1	0	1	0	0	1	0	1	1	-	1	1	1	0	1	0	0	1	0	1	1	-	0	0	0	1	1	1
54938606|F|0-61:G>A-61:G>A	54938606	TGCAGCCTCGCGAGTTGCATTACACGGGGTATAAACGAAAACTGTTCCCGGTATTAGAAACATGGAGCT	TGCAGCCTCGCGAGTTGCATTACACGGGGTATAAACGAAAACTGTTCCCGGTATTAGAAACATGGAGCT	NW_016017455.1_Scaffold_1	4062674	1	9.67e-28	61:G>A	61	1	0.595745	0.425532	0.574468	0.404255	0.021277	0.481666	0.488909	0.485287	69.6933	69.0566	0.978261	0	1	0	1	1	0	1	0	0	-	0	0	0	1	0	1	1	0	1	0	0	-	1	1	1	0	0	0
54935559|F|0--11:T>C	54935559	TGCAGTCGCGATCCGATAAATAATCGGAGGACGAGTCTGAGCGAGTGTAATAATTCATTGACAAATTTT	TGCAGTCGCGATCCGATAAATAATCGGAGGACGAGTCTGAGCGAGTGTAATAATTCATTGACAAATTTT	NW_016019053.1_Scaffold_25	975812	1	9.67e-28		11	1	0.606383	0.425532	0.574468	0.393617	0.031915	0.477365	0.488909	0.483137	69.4304	69.02	0.978261	1	1	1	1	1	1	1	1	1	1	0	1	0	1	0	0	0	1	0	0	1	0	1	0	0	-	1	1
54935559|F|0-11:T>C-11:T>C	54935559	TGCAGTCGCGACCCGATAAATAATCGGAGGACGAGTCTGAGCGAGTGTAATAATTCATTGACAAATTTT	TGCAGTCGCGACCCGATAAATAATCGGAGGACGAGTCTGAGCGAGTGTAATAATTCATTGACAAATTTT	NW_016019053.1_Scaffold_25	975812	1	9.67e-28	11:T>C	11	1	0.606383	0.425532	0.574468	0.393617	0.031915	0.477365	0.488909	0.483137	69.4304	69.02	0.978261	0	0	0	0	0	0	0	0	0	0	1	0	1	0	1	1	1	0	1	1	0	1	0	1	1	-	0	0
54939624|F|0--65:G>A	54939624	TGCAGTTTGGGATAGGTCAGTGAGACGAGGTGCGAGCGAGAGATCCGAGTAAGCGACAAGGACGGGGAT	TGCAGTTTGGGATAGGTCAGTGAGACGAGGTGCGAGCGAGAGATCCGAGTAAGCGACAAGGACGGGGAT	NW_016017523.1_Scaffold_106	107118	12	9.67e-28		65	0.946809	0.752809	0.292135	0.707865	0.247191	0.044944	0.372175	0.413584	0.39288	83.9468	69	1	1	1	1	1	1	1	1	1	1	1	1	-	-	1	1	1	1	1	0	1	1	1	0	-	0	1	1	1
54939624|F|0-65:G>A-65:G>A	54939624	TGCAGTTTGGGATAGGTCAGTGAGACGAGGTGCGAGCGAGAGATCCGAGTAAGCGACAAGGACGGAGAT	TGCAGTTTGGGATAGGTCAGTGAGACGAGGTGCGAGCGAGAGATCCGAGTAAGCGACAAGGACGGAGAT	NW_016017523.1_Scaffold_106	107118	12	9.67e-28	65:G>A	65	0.946809	0.752809	0.292135	0.707865	0.247191	0.044944	0.372175	0.413584	0.39288	83.9468	69	1	0	0	0	0	0	0	0	0	0	0	0	-	-	0	0	0	0	0	1	0	0	0	1	-	1	0	0	0
54939624|F|0--45:C>T	54939624	TGCAGTTTGGGATAGGTCAGTGAGACGAGGTGCGAGCGAGAGATCCGAGTAAGCGACAAGGACGGGGAT	TGCAGTTTGGGATAGGTCAGTGAGACGAGGTGCGAGCGAGAGATCCGAGTAAGCGACAAGGACGGGGAT	NW_016017523.1_Scaffold_106	107118	12	9.67e-28		45	0.797872	0.906667	0.093333	0.906667	0.093333	0	0.169244	0.169244	0.169244	83.0737	69	1	1	1	1	1	1	1	1	1	1	1	1	0	1	1	1	1	1	1	-	1	1	1	-	0	-	1	1	1
54939624|F|0-45:C>T-45:C>T	54939624	TGCAGTTTGGGATAGGTCAGTGAGACGAGGTGCGAGCGAGAGATCTGAGTAAGCGACAAGGACGGAGAT	TGCAGTTTGGGATAGGTCAGTGAGACGAGGTGCGAGCGAGAGATCTGAGTAAGCGACAAGGACGGAGAT	NW_016017523.1_Scaffold_106	107118	12	9.67e-28	45:C>T	45	0.797872	0.906667	0.093333	0.906667	0.093333	0	0.169244	0.169244	0.169244	83.0737	69	1	0	0	0	0	0	0	0	0	0	0	0	1	0	0	0	0	0	0	-	0	0	0	-	1	-	0	0	0
100018953|F|0--28:G>T	100018953	TGCAGACAGTTGAAATTGTTGTGCCCGGGCGTCGTGACAAATTACAGATCGGAAGAGCGGTTCAGCAGG	TGCAGACAGTTGAAATTGTTGTGCCCGGGCGTCGTGACAAATTAC	NW_016018555.1_Scaffold_199	58348	1	8.02e-16		28	1	0.978723	0.021277	0.978723	0.021277	0	0.041648	0.041648	0.041648	70.6452	69	1	1	1	1	1	1	1	1	1	1	1	1	1	1	1	1	1	1	1	1	1	1	1	1	1	1	1	1	1
100018953|F|0-28:G>T-28:G>T	100018953	TGCAGACAGTTGAAATTGTTGTGCCCGGTCGTCGTGACAAATTACAGATCGGAAGAGCGGTTCAGCAGG	TGCAGACAGTTGAAATTGTTGTGCCCGGTCGTCGTGACAAATTAC	NW_016018555.1_Scaffold_199	58348	1	8.02e-16	28:G>T	28	1	0.978723	0.021277	0.978723	0.021277	0	0.041648	0.041648	0.041648	70.6452	69	1	0	0	0	0	0	0	0	0	0	0	0	0	0	0	0	0	0	0	0	0	0	0	0	0	0	0	0	0
54934660|F|0--56:C>T	54934660	TGCAGCTGCTCTTCCAACCGTTCTCCTTGGAAAGGGTTGCACGAGTGCTCTGCCTCCCATCGCCCTACG	TGCAGCTGCTCTTCCAACCGTTCTCCTTGGAAAGGGTTGCACGAGTGCTCTGCCTCCCATCGCCCTACG	NW_016019131.1_Scaffold_32	432353	1	2.08e-29		56	1	0.904255	0.117021	0.882979	0.095745	0.021277	0.173155	0.206655	0.189905	77.7739	68.9231	1	1	1	1	1	1	1	1	1	1	1	1	1	-	1	1	1	1	1	1	1	1	1	0	1	1	1	1	1
54934660|F|0-56:C>T-56:C>T	54934660	TGCAGCTGCTCTTCCAACCGTTCTCCTTGGAAAGGGTTGCACGAGTGCTCTGCCTCTCATCGCCCTACG	TGCAGCTGCTCTTCCAACCGTTCTCCTTGGAAAGGGTTGCACGAGTGCTCTGCCTCTCATCGCCCTACG	NW_016019131.1_Scaffold_32	432353	1	2.08e-29	56:C>T	56	1	0.904255	0.117021	0.882979	0.095745	0.021277	0.173155	0.206655	0.189905	77.7739	68.9231	1	0	0	0	0	0	0	0	0	0	0	0	0	-	0	0	0	0	0	0	0	0	0	1	0	0	0	0	0
54934694|F|0--46:G>C	54934694	TGCAGCTTATGGATCGAACAATAAAACCGTAATGAATAATAAACGCGATGTTTTTATCGCTCGTCACAA	TGCAGCTTATGGATCGAACAATAAAACCGTAATGAATAATAAACGCGATGTTTTTATCGCTCGTCACAA	NW_016017455.1_Scaffold_1	3258190	1	2.08e-29		46	1	0.691489	0.340426	0.659574	0.308511	0.031915	0.426664	0.449072	0.437868	71.8864	68.8781	1	1	0	0	1	0	1	1	1	1	1	1	1	1	1	1	0	1	1	1	1	1	1	0	1	1	0	1	1
54934694|F|0-46:G>C-46:G>C	54934694	TGCAGCTTATGGATCGAACAATAAAACCGTAATGAATAATAAACGCCATGTTTTTATCGCTCGTCACAA	TGCAGCTTATGGATCGAACAATAAAACCGTAATGAATAATAAACGCCATGTTTTTATCGCTCGTCACAA	NW_016017455.1_Scaffold_1	3258190	1	2.08e-29	46:G>C	46	1	0.691489	0.340426	0.659574	0.308511	0.031915	0.426664	0.449072	0.437868	71.8864	68.8781	1	0	1	1	0	1	0	0	0	0	0	0	0	0	0	0	1	0	0	0	0	0	0	1	0	0	1	0	0
54933392|F|0--16:G>A	54933392	TGCAGACAGTCCACTGGTACGCTATATCCGTCAACAGATGCGCAATGTCGTCCAGATATCCTAAATTAC	TGCAGACAGTCCACTGGTACGCTATATCCGTCAACAGATGCGCAATGTCGTCCAGATATCCTAAATTAC	NW_016019253.1_Scaffold_43	505823	1	2.08e-29		16	1	0.680851	0.37234	0.62766	0.319149	0.053191	0.434586	0.467406	0.450996	70.3956	68.8	1	1	1	0	1	1	1	1	1	1	1	1	0	-	1	1	1	1	1	1	1	1	1	0	0	1	0	-	1
54933392|F|0-16:G>A-16:G>A	54933392	TGCAGACAGTCCACTGATACGCTATATCCGTCAACAGATGCGCAATGTCGTCCAGATATCCTAAATTAC	TGCAGACAGTCCACTGATACGCTATATCCGTCAACAGATGCGCAATGTCGTCCAGATATCCTAAATTAC	NW_016019253.1_Scaffold_43	505823	1	2.08e-29	16:G>A	16	1	0.680851	0.37234	0.62766	0.319149	0.053191	0.434586	0.467406	0.450996	70.3956	68.8	1	0	0	1	0	0	0	0	0	0	0	0	1	-	0	0	0	0	0	0	0	0	0	1	1	0	1	-	0
54939394|F|0--48:T>C	54939394	TGCAGAGGCTCCAGCCTTTGTAATCCTCTCCCCTCTCCTCCTCCAACCTTGGGAAAAGGTGTGTAGGCG	TGCAGAGGCTCCAGCCTTTGTAATCCTCTCCCCTCTCCTCCTCCAACCTTGGGAAAAGGTGTGTAGGCG		0	0	999		48	0.744681	0.857143	0.157143	0.842857	0.142857	0.014286	0.244898	0.264898	0.254898	79.9643	68.7857	1	1	1	-	1	-	1	1	1	1	1	1	0	1	1	0	1	-	-	-	1	0	-	-	-	1	-	-	-
54939394|F|0-48:T>C-48:T>C	54939394	TGCAGAGGCTCCAGCCTTTGTAATCCCCTCCCCTCTCCTCCTCCAACCCTGGGAAAAGGTGTGTAGGCG	TGCAGAGGCTCCAGCCTTTGTAATCCCCTCCCCTCTCCTCCTCCAACCCTGGGAAAAGGTGTGTAGGCG		0	0	999	48:T>C	48	0.744681	0.857143	0.157143	0.842857	0.142857	0.014286	0.244898	0.264898	0.254898	79.9643	68.7857	1	0	0	-	0	-	0	0	0	0	0	0	1	0	0	1	0	-	-	-	0	1	-	-	-	0	-	-	-
54938032|F|0--54:C>T	54938032	TGCAGTGCACTTGCAGAATATCCTCAAGACGAAAATCGGCAAGCATGTATTGAGCATGTAAAAGTAATC	TGCAGTGCACTTGCAGAATATCCTCAAGACGAAAATCGGCAAGCATGTATTGAGCATGTAAAAGTAATC	NW_016019552.1_Scaffold_7	2551665	1	9.67e-28		54	0.861702	0.777778	0.234568	0.765432	0.222222	0.012346	0.345679	0.359092	0.352385	71.0581	68.75	1	1	1	1	1	-	1	1	1	1	1	1	0	1	0	0	1	1	1	1	1	1	1	1	1	-	1	1	1
54938032|F|0-54:C>T-54:C>T	54938032	TGCAGTGCACTTGCAGAATATCCTCAAGACGAAAATCGGCAAGCATGTATTGAGTATGTAAAAGTAATC	TGCAGTGCACTTGCAGAATATCCTCAAGACGAAAATCGGCAAGCATGTATTGAGTATGTAAAAGTAATC	NW_016019552.1_Scaffold_7	2551665	1	9.67e-28	54:C>T	54	0.861702	0.777778	0.234568	0.765432	0.222222	0.012346	0.345679	0.359092	0.352385	71.0581	68.75	1	0	0	0	0	-	0	0	0	0	0	0	1	0	1	1	0	0	0	0	0	0	0	0	0	-	0	0	0
54939320|F|0--66:C>T	54939320	TGCAGGGATCATGCCTTGATTCCTCGTGCAGTTGATAACAAATGATCGATAATGTGATGAATGATACTT	TGCAGGGATCATGCCTTGATTCCTCGTGCAGTTGATAACAAATGATCGATAATGTGATGAATGATACTT	NW_016019120.1_Scaffold_31	215455	1	9.67e-28		66	0.680851	0.78125	0.25	0.75	0.21875	0.03125	0.341797	0.375	0.358398	70.1094	68.7273	1	-	1	0	1	1	-	1	-	-	-	1	0	-	1	0	1	0	-	0	-	1	1	1	1	1	-	-	1
54939320|F|0-66:C>T-66:C>T	54939320	TGCAGGGATCATGCCTTGATTCCTCGTGCAGTTGATAACAAATGATCGATAATGTGATGAATGATATTT	TGCAGGGATCATGCCTTGATTCCTCGTGCAGTTGATAACAAATGATCGATAATGTGATGAATGATATTT	NW_016019120.1_Scaffold_31	215455	1	9.67e-28	66:C>T	66	0.680851	0.78125	0.25	0.75	0.21875	0.03125	0.341797	0.375	0.358398	70.1094	68.7273	1	-	0	1	0	0	-	0	-	-	-	0	1	-	0	1	0	1	-	1	-	0	0	0	0	0	-	-	0
54938956|F|0--14:T>C	54938956	TGCAGCTGCGCCAGTCGAGGAAACTTTTTACAGATCGGAAGAGCGGTTCAGCAGGAATGCCGAGACCGA	TGCAGCTGCGCCAGTCGAGGAAACTTTTTAC		0	0	999		14	1	0.893617	0.138298	0.861702	0.106383	0.031915	0.190131	0.238343	0.214237	102.226	68.6667	0.992754	1	1	1	1	1	1	1	1	1	1	1	1	1	1	1	1	1	1	1	1	1	1	1	1	0	0	1	1
54938956|F|0-14:T>C-14:T>C	54938956	TGCAGCTGCGCCAGCCGAGGAAACTTTTTACAGATCGGAAGAGCGGTTCAGCAGGAATGCCGAGACCGA	TGCAGCTGCGCCAGCCGAGGAAACTTTTTAC		0	0	999	14:T>C	14	1	0.893617	0.138298	0.861702	0.106383	0.031915	0.190131	0.238343	0.214237	102.226	68.6667	0.992754	0	0	0	0	0	0	0	0	0	0	0	0	0	0	0	0	0	0	0	0	0	0	0	0	1	1	0	0
54935953|F|0--30:A>C	54935953	TGCAGTTTGGGATAGGTCAGTGAGACGAGGAGCGAGCGAGAGGCCCGAGTAAGGGAAAAGGACGGAGAT	TGCAGTTTGGGATAGGTCAGTGAGACGAGGAGCGAGCGAGAGGCCCGAGTAAGGGAAAAGGACGGAGAT	NW_016018011.1_Scaffold_15	2469640	9	9.67e-28		30	1	0.776596	0.234043	0.765957	0.223404	0.010638	0.34699	0.358533	0.352761	75.2843	68.6	1	1	1	1	1	1	1	1	1	1	1	1	1	1	1	1	1	1	1	1	1	1	1	1	1	0	1	1	1
54935953|F|0-30:A>C-30:A>C	54935953	TGCAGTTTGGGATAGGTCAGTGAGACGAGGCGCGAGCGAGAGGCCCGAGTAAGGGAAAAGGACGGAGAT	TGCAGTTTGGGATAGGTCAGTGAGACGAGGCGCGAGCGAGAGGCCCGAGTAAGGGAAAAGGACGGAGAT	NW_016018011.1_Scaffold_15	2469640	9	9.67e-28	30:A>C	30	1	0.776596	0.234043	0.765957	0.223404	0.010638	0.34699	0.358533	0.352761	75.2843	68.6	1	0	0	0	0	0	0	0	0	0	0	0	0	0	0	0	0	0	0	0	0	0	0	0	0	1	0	0	0
54939106|F|0--43:T>C	54939106	TGCAGCGTAATTTCTTCAAGGAGTAAAACGCAAGTGGAAATTTTTCTTCTTGGAATTGAACGGGTTTTA	TGCAGCGTAATTTCTTCAAGGAGTAAAACGCAAGTGGAAATTTTTCTTCTTGGAATTGAACGGGTTTTA	NW_016017455.1_Scaffold_1	1323508	1	2.08e-29		43	0.946809	0.460674	0.561798	0.438202	0.539326	0.022472	0.496907	0.492362	0.494635	73.7	68.5753	1	0	1	0	0	0	1	0	0	0	1	0	1	-	0	0	0	1	1	0	1	0	0	1	0	0	1	1	0
54939106|F|0-43:T>C-43:T>C	54939106	TGCAGCGTAATTTCTTCAAGGAGTAAAACGCAAGTGGAAATTTCTCTTCTTGGAATTGAAGGGGTTTTA	TGCAGCGTAATTTCTTCAAGGAGTAAAACGCAAGTGGAAATTTCTCTTCTTGGAATTGAAGGGGTTTTA	NW_016017455.1_Scaffold_1	1323508	1	2.08e-29	43:T>C	43	0.946809	0.460674	0.561798	0.438202	0.539326	0.022472	0.496907	0.492362	0.494635	73.7	68.5753	1	1	0	1	1	1	0	1	1	1	0	1	0	-	1	1	1	0	0	1	0	1	1	0	1	1	0	0	1
54935369|F|0--17:T>C	54935369	TGCAGTAATGGAATTCCTAATTTCTCGATTCTTATCTTACACACGATTTATTCATATCCAAGTACGAGA	TGCAGTAATGGAATTCCTAATTTCTCGATTCTTATCTTACACACGATTTATTCATATCCAAGTACGAGA	NW_016018200.1_Scaffold_167	203009	1	9.67e-28		17	1	0.978723	0.031915	0.968085	0.021277	0.010638	0.041648	0.061793	0.05172	85.8211	68.5	0.978261	1	1	1	1	1	1	1	1	1	1	-	1	1	1	1	1	1	1	1	1	1	1	1	1	1	1	1	1
54935369|F|0-17:T>C-17:T>C	54935369	TGCAGTAATGGAATTCCCAATTTCTCGATTCTTATCTTACACACGATTTATTCATATCCAAGTACGAGA	TGCAGTAATGGAATTCCCAATTTCTCGATTCTTATCTTACACACGATTTATTCATATCCAAGTACGAGA	NW_016018200.1_Scaffold_167	203009	1	9.67e-28	17:T>C	17	1	0.978723	0.031915	0.968085	0.021277	0.010638	0.041648	0.061793	0.05172	85.8211	68.5	0.978261	0	0	0	0	0	0	0	0	0	0	-	0	0	0	0	0	0	0	0	0	0	0	0	0	0	0	0	0
54938129|F|0--25:A>G	54938129	TGCAGTTTGAAATAGCTCGAGACGGAAAACGTAATAAACGATCAAAAAATACTTTTTTCTTTACATTAT	TGCAGTTTGAAATAGCTCGAGACGGAAAACGTAATAAACGATCAAAAAATACTTTTTTCTTTACATTAT	NW_016019153.1_Scaffold_34	883597	1	4.5e-26		25	0.925532	0.83908	0.16092	0.83908	0.16092	0	0.270049	0.270049	0.270049	75.2885	68.3333	1	1	1	1	1	1	1	1	1	1	1	1	1	1	1	1	1	1	0	0	1	-	1	1	1	1	1	-	-
54938129|F|0-25:A>G-25:A>G	54938129	TGCAGTTTGAAATAGCTCGAGACGGGAAACGTAATAAACGATCAAAAAATACTTTTTTCTTTACATTAT	TGCAGTTTGAAATAGCTCGAGACGGGAAACGTAATAAACGATCAAAAAATACTTTTTTCTTTACATTAT	NW_016019153.1_Scaffold_34	883597	1	4.5e-26	25:A>G	25	0.925532	0.83908	0.16092	0.83908	0.16092	0	0.270049	0.270049	0.270049	75.2885	68.3333	1	0	0	0	0	0	0	0	0	0	0	0	0	0	0	0	0	0	1	1	0	-	0	0	0	0	0	-	-
54933920|F|0--37:A>T	54933920	TGCAGATTCACGAATATATATCGCAATGATTGAAACTACATATTGAACCCGATCATTTTATTTACAAAT	TGCAGATTCACGAATATATATCGCAATGATTGAAACTACATATTGAACCCGATCATTTTATTTAC	NW_016019330.1_Scaffold_5	753834	1	1.95e-24		37	0.755319	0.070423	0.943662	0.056338	0.929577	0.014085	0.130926	0.106328	0.118627	75.1667	68.1809	1	0	-	0	0	0	0	0	0	0	0	0	0	-	-	0	0	0	0	0	0	-	0	0	0	0	0	-	-
54933920|F|0-37:A>T-37:A>T	54933920	TGCAGATTCACGAATATATATCGCAATGATTGAAACTTCATATTGAACCCGATCATTTTATTTACAAAT	TGCAGATTCACGAATATATATCGCAATGATTGAAACTTCATATTGAACCCGATCATTTTATTTAC	NW_016019330.1_Scaffold_5	753834	1	1.95e-24	37:A>T	37	0.755319	0.070423	0.943662	0.056338	0.929577	0.014085	0.130926	0.106328	0.118627	75.1667	68.1809	1	1	-	1	1	1	1	1	1	1	1	1	1	-	-	1	1	1	1	1	1	-	1	1	1	1	1	-	-
54934557|F|0--39:C>T	54934557	TGCAGCTAATCTAACCTATAAAGCGAAATATAAATTTTTCGTCCTTTTTCTATAACCATATACGTCATT	TGCAGCTAATCTAACCTATAAAGCGAAATATAAATTTTTCGTCCTTTTTCTATAACCATATACGTCATT	NW_016019175.1_Scaffold_36	615240	1	2.08e-29		39	1	0.882979	0.12766	0.87234	0.117021	0.010638	0.206655	0.222725	0.21469	81.4956	68.1667	1	1	1	1	1	1	1	1	1	1	1	1	1	1	1	1	1	1	1	1	1	1	1	0	1	1	1	1	1
54934557|F|0-39:C>T-39:C>T	54934557	TGCAGCTAATCTAACCTATAAAGCGAAATATAAATTTTTTGTCCTTTTTCTATAACCATATACGTCATT	TGCAGCTAATCTAACCTATAAAGCGAAATATAAATTTTTTGTCCTTTTTCTATAACCATATACGTCATT	NW_016019175.1_Scaffold_36	615240	1	2.08e-29	39:C>T	39	1	0.882979	0.12766	0.87234	0.117021	0.010638	0.206655	0.222725	0.21469	81.4956	68.1667	1	0	0	0	0	0	0	0	0	0	0	0	0	0	0	0	0	0	0	0	0	0	0	1	0	0	0	0	0
54934883|F|0--67:T>C	54934883	TGCAGGAGGAAATTTGAACTCGAGAAGAATCGTTTCACCTTGGAAATTCCCGCGCTCCATATTTTTATC	TGCAGGAGGAAATTTGAACTCGAGAAGAATCGTTTCACCTTGGAAATTCCCGCGCTCCATATTTTTATC	NW_016019286.1_Scaffold_46	1232435	1	2.69e-28		67	1	0.053191	0.946809	0.053191	0.946809	0	0.100724	0.100724	0.100724	79.6	68.1157	1	0	0	0	0	0	0	0	0	0	0	0	0	0	0	0	0	0	0	0	1	0	0	0	0	0	0	0	0
54934883|F|0-67:T>C-67:T>C	54934883	TGCAGGAGGAAATTTGAACTCGAGAAGAATCGTTTCACCTTGGAAATTCCCGCGCTCCATATTTTTACC	TGCAGGAGGAAATTTGAACTCGAGAAGAATCGTTTCACCTTGGAAATTCCCGCGCTCCATATTTTTACC	NW_016019286.1_Scaffold_46	1232435	1	2.69e-28	67:T>C	67	1	0.053191	0.946809	0.053191	0.946809	0	0.100724	0.100724	0.100724	79.6	68.1157	1	1	1	1	1	1	1	1	1	1	1	1	1	1	1	1	1	1	1	1	0	1	1	1	1	1	1	1	1
54938266|F|0--17:A>G	54938266	TGCAGAGAAACCGCCGCAGTGCAACTCGGTGTATTACAGATCGGAAGAGCGGTTCAGCAGGAATGCCGA	TGCAGAGAAACCGCCGCAGTGCAACTCGGTGTATTAC		0	0	999		17	1	0.06383	0.93617	0.06383	0.93617	0	0.119511	0.119511	0.119511	98	68.0083	1	0	0	0	0	0	0	0	0	0	0	0	0	0	0	0	0	0	0	0	0	0	0	0	0	0	0	0	0
54938266|F|0-17:A>G-17:A>G	54938266	TGCAGAGAAACCGCCGCGGTGCAACTCGGTGTATTACAGATCGGAAGAGCGGTTCAGCAGGAATGCCGA	TGCAGAGAAACCGCCGCGGTGCAACTCGGTGTATTAC		0	0	999	17:A>G	17	1	0.06383	0.93617	0.06383	0.93617	0	0.119511	0.119511	0.119511	98	68.0083	1	1	1	1	1	1	1	1	1	1	1	1	1	1	1	1	1	1	1	1	1	1	1	1	1	1	1	1	1
54937819|F|0--48:G>A	54937819	TGCAGGATTTAGTTACTCGTTCCCTTGCTAAATATAAGAGACAGGAGAGATTCGAACGAAGGCTTGCCG	TGCAGGATTTAGTTACTCGTTCCCTTGCTAAATATAAGAGACAGGAGAGATTCGAACGAAGGCTTGCCG	NW_016019175.1_Scaffold_36	1143722	1	9.67e-28		48	0.851064	0.9875	0.0125	0.9875	0.0125	0	0.024687	0.024687	0.024687	80.6792	68	1	1	1	1	1	1	1	1	1	1	1	1	1	1	1	1	1	1	1	1	1	1	1	1	1	1	0	1	1
54937819|F|0-48:G>A-48:G>A	54937819	TGCAGGATTTAGTTACTCGTTCCCTTGCTAAATATAAGAGACAGGAGAAATTCGAACGAAGGCTTGCCG	TGCAGGATTTAGTTACTCGTTCCCTTGCTAAATATAAGAGACAGGAGAAATTCGAACGAAGGCTTGCCG	NW_016019175.1_Scaffold_36	1143722	1	9.67e-28	48:G>A	48	0.851064	0.9875	0.0125	0.9875	0.0125	0	0.024687	0.024687	0.024687	80.6792	68	1	0	0	0	0	0	0	0	0	0	0	0	0	0	0	0	0	0	0	0	0	0	0	0	0	0	1	0	0
54938032|F|0--33:A>T	54938032	TGCAGTGCACTTGCAGAATATCCTCAAGACGAAAATCGGCAAGCATGTATTGAGCATGTAAAAGTAATC	TGCAGTGCACTTGCAGAATATCCTCAAGACGAAAATCGGCAAGCATGTATTGAGCATGTAAAAGTAATC	NW_016019552.1_Scaffold_7	2551665	1	9.67e-28		33	0.765957	0.902778	0.097222	0.902778	0.097222	0	0.17554	0.17554	0.17554	69.4659	68	1	1	1	1	1	-	1	1	1	1	1	1	-	1	-	-	1	1	1	1	1	1	1	1	1	0	1	1	1
54938032|F|0-33:A>T-33:A>T	54938032	TGCAGTGCACTTGCAGAATATCCTCAAGACGAATATCGGCAAGCATGTATTGAGCATGTAAAAGTAATC	TGCAGTGCACTTGCAGAATATCCTCAAGACGAATATCGGCAAGCATGTATTGAGCATGTAAAAGTAATC	NW_016019552.1_Scaffold_7	2551665	1	9.67e-28	33:A>T	33	0.765957	0.902778	0.097222	0.902778	0.097222	0	0.17554	0.17554	0.17554	69.4659	68	1	0	0	0	0	-	0	0	0	0	0	0	-	0	-	-	0	0	0	0	0	0	0	0	0	1	0	0	0
54937834|F|0--56:G>A	54937834	TGCAGGCGACGGGGCAGGCGAGAAGCGTATCGCGGGAAGCGGACGATCGAGTGGGGGTGGATCCGCAAA	TGCAGGCGACGGGGCAGGCGAGAAGCGTATCGCGGGAAGCGGACGATCGAGTGGGGGTGGATCCGCAAA	NW_016019586.1_Scaffold_73	349979	1	2.08e-29		56	0.819149	0.805195	0.194805	0.805195	0.194805	0	0.313712	0.313712	0.313712	73.1667	67.96	0.990741	0	1	-	1	1	0	0	1	1	0	0	-	-	1	1	1	1	1	0	1	0	1	1	1	1	1	0	0
54937834|F|0-56:G>A-56:G>A	54937834	TGCAGGCGACGGGGCAGGCGAGAAGCGTATCGCGGGAAGCGGACGATCGAGTGGGGATGGATCCGCAAA	TGCAGGCGACGGGGCAGGCGAGAAGCGTATCGCGGGAAGCGGACGATCGAGTGGGGATGGATCCGCAAA	NW_016019586.1_Scaffold_73	349979	1	2.08e-29	56:G>A	56	0.819149	0.805195	0.194805	0.805195	0.194805	0	0.313712	0.313712	0.313712	73.1667	67.96	0.990741	1	0	-	0	0	1	1	0	0	1	1	-	-	0	0	0	0	0	1	0	1	0	0	0	0	0	1	1
54937332|F|0--30:A>G	54937332	TGCAGACTTTTATTCACGATTTGTAGAGAAAGTGTTCGTAAATTGTTCGATATTTTTTACAAACCTTGA	TGCAGACTTTTATTCACGATTTGTAGAGAAAGTGTTCGTAAATTGTTCGATATTTTTTACAAACCTTGA		0	0	999		30	0.478723	0.044444	0.955556	0.044444	0.955556	0	0.084938	0.084938	0.084938	78	67.7679	1	0	-	-	-	0	-	-	0	-	0	0	-	0	-	-	-	0	-	0	-	-	-	-	-	-	-	0	0
54937332|F|0-30:A>G-30:A>G	54937332	TGCAGACTTTTATTCACGATTTGTAGAGAAGGTGTTCGTAAATTGTTCGATATTTTTTACAAACTTTGA	TGCAGACTTTTATTCACGATTTGTAGAGAAGGTGTTCGTAAATTGTTCGATATTTTTTACAAACTTTGA		0	0	999	30:A>G	30	0.478723	0.044444	0.955556	0.044444	0.955556	0	0.084938	0.084938	0.084938	78	67.7679	1	1	-	-	-	1	-	-	1	-	1	1	-	1	-	-	-	1	-	1	-	-	-	-	-	-	-	1	1
54936472|F|0--12:A>G	54936472	TGCAGAGAGTAGAAAATAGTAAGATATTATCATAATTTATAATCAAAAAACGATTACAGATCGGAAGAG	TGCAGAGAGTAGAAAATAGTAAGATATTATCATAATTTATAATCAAAAAACGATTAC	NW_016019663.1_Scaffold_8	1068439	1	1.23e-20		12	1	0.797872	0.212766	0.787234	0.202128	0.010638	0.322544	0.334993	0.328769	68.835	67.625	0.978261	1	1	1	1	1	1	1	1	1	1	1	0	1	1	1	1	1	1	1	1	1	1	1	1	1	1	0	0
54936472|F|0-12:A>G-12:A>G	54936472	TGCAGAGAGTAGGAAATAGTAAGATATTATCATAATTTATAATCAAAAAACGATTACAGATCGGAAGAG	TGCAGAGAGTAGGAAATAGTAAGATATTATCATAATTTATAATCAAAAAACGATTAC	NW_016019663.1_Scaffold_8	1068439	1	1.23e-20	12:A>G	12	1	0.797872	0.212766	0.787234	0.202128	0.010638	0.322544	0.334993	0.328769	68.835	67.625	0.978261	0	0	0	0	0	0	0	0	0	0	0	1	0	0	0	0	0	0	0	0	0	0	0	0	0	0	1	1
54935913|F|0--66:C>T	54935913	TGCAGTTTATGTCGGTTCGGTTACTCGTTACTGGCTACACGGCTGGATATCTTGCGAAACTATCCGCAA	TGCAGTTTATGTCGGTTCGGTTACTCGTTACTGGCTACACGGCTGGATATCTTGCGAAACTATCCGCAA	NW_016019108.1_Scaffold_3	4309223	1	9.67e-28		66	1	0.468085	0.574468	0.425532	0.531915	0.042553	0.497963	0.488909	0.493436	70.7258	67.5882	1	1	1	0	1	1	0	1	1	1	1	0	0	0	1	0	1	0	0	1	1	0	0	0	1	0	0	0	0
54935913|F|0-66:C>T-66:C>T	54935913	TGCAGTTTATGTCGGTTCGGTTACTCGTTACTGGCTACACGGCTGGATATCTTGCGAAACTATCCGTAA	TGCAGTTTATGTCGGTTCGGTTACTCGTTACTGGCTACACGGCTGGATATCTTGCGAAACTATCCGTAA	NW_016019108.1_Scaffold_3	4309223	1	9.67e-28	66:C>T	66	1	0.468085	0.574468	0.425532	0.531915	0.042553	0.497963	0.488909	0.493436	70.7258	67.5882	1	0	0	1	0	0	1	0	0	0	0	1	1	1	0	1	0	1	1	0	0	1	1	1	0	1	1	1	1
54939227|F|0--46:A>G	54939227	TGCAGCATAAATACGACTTTTTCAATTTTCGAAAACTATCGACAATATCTTTACAGATCGGAAGAGCGG	TGCAGCATAAATACGACTTTTTCAATTTTCGAAAACTATCGACAATATCTTTAC	NW_016018789.1_Scaffold_22	1132579	1	5.22e-19		46	1	0.202128	0.851064	0.148936	0.797872	0.053191	0.322544	0.253508	0.288026	88.375	67.514	1	0	0	1	0	0	0	0	0	0	0	0	1	-	0	0	1	0	0	-	-	0	0	0	1	0	0	0	0
54939227|F|0-46:A>G-46:A>G	54939227	TGCAGCATAAATACGACTTTTTCAATTTTCGAAAACTATCGACAATGTCTTTACAGATCGGAAGAGCGG	TGCAGCATAAATACGACTTTTTCAATTTTCGAAAACTATCGACAATGTCTTTAC	NW_016018789.1_Scaffold_22	1132579	1	5.22e-19	46:A>G	46	1	0.202128	0.851064	0.148936	0.797872	0.053191	0.322544	0.253508	0.288026	88.375	67.514	1	1	1	0	1	1	1	1	1	1	1	1	0	-	1	1	0	1	1	-	-	1	1	1	0	1	1	1	1
54936756|F|0--18:C>T	54936756	TGCAGGATTTTTAGTATCCATAGATGAATTTTTATTACAGATCGGAAGAGCGGTTCAGCAGGAATGCCG	TGCAGGATTTTTAGTATCCATAGATGAATTTTTATTAC	NW_016018478.1_Scaffold_192	145147	1	4.54e-12		18	1	0.62766	0.382979	0.617021	0.37234	0.010638	0.467406	0.472612	0.470009	79.8471	67.4524	1	1	0	1	1	0	1	1	1	1	1	1	1	1	1	1	1	1	1	0	-	0	1	1	0	1	0	0	0
54936756|F|0-18:C>T-18:C>T	54936756	TGCAGGATTTTTAGTATCTATAGATGAATTTTTATTACAGATCGGAAGAGCGGTTCAGCAGGAATGCCG	TGCAGGATTTTTAGTATCTATAGATGAATTTTTATTAC	NW_016018478.1_Scaffold_192	145147	1	4.54e-12	18:C>T	18	1	0.62766	0.382979	0.617021	0.37234	0.010638	0.467406	0.472612	0.470009	79.8471	67.4524	1	0	1	0	0	1	0	0	0	0	0	0	0	0	0	0	0	0	0	1	-	1	0	0	1	0	1	1	1
54933528|F|0--18:C>T	54933528	TGCAGAGAAGTGTTAGATCGTCCCAAATATTTTTCTCGTTTTCTTTCTTCTACTGACTGGATTTCCTTT	TGCAGAGAAGTGTTAGATCGTCCCAAATATTTTTCTCGTTTTCTTTCTTCTACTGACTGGATTTCCTTT	NW_016017891.1_Scaffold_1391	589	1	3.55e-12		18	1	0.904255	0.138298	0.861702	0.095745	0.042553	0.173155	0.238343	0.205749	74.3043	67.4	0.978261	1	1	1	1	1	1	1	1	1	1	1	1	1	1	1	1	1	1	1	1	1	1	1	1	1	1	-	1
54933528|F|0-18:C>T-18:C>T	54933528	TGCAGAGAAGTGTTAGATTGTCCTAAATATTTTTCTCGTTTTCTTTCTTCTACTGACTGGATTTCCTTT	TGCAGAGAAGTGTTAGATTGTCCTAAATATTTTTCTCGTTTTCTTTCTTCTACTGACTGGATTTCCTTT	NW_016017891.1_Scaffold_1391	589	1	3.55e-12	18:C>T	18	1	0.904255	0.138298	0.861702	0.095745	0.042553	0.173155	0.238343	0.205749	74.3043	67.4	0.978261	0	0	0	0	0	0	0	0	0	0	0	0	0	0	0	0	0	0	0	0	0	0	0	0	0	0	-	0
54939403|F|0--37:C>T	54939403	TGCAGCCTGTCATCGATCTATGATAACCTCAGATTGCCCAAATTCCATGATATTCAAGTATCTTACAGA	TGCAGCCTGTCATCGATCTATGATAACCTCAGATTGCCCAAATTCCATGATATTCAAGTATCTTACAGA	NW_016017512.1_Scaffold_105	195907	1	3.48e-27		37	1	0.191489	0.840426	0.159574	0.808511	0.031915	0.309642	0.268221	0.288932	68.5909	67.3925	1	0	1	0	0	0	0	0	0	0	0	0	1	-	0	0	0	0	0	0	1	0	0	1	1	1	0	0	0
54939403|F|0-37:C>T-37:C>T	54939403	TGCAGCCTGTCATCGATCTATGATAACCTCAGATTGCTCAAATTCCATGATATTCAAGTATCTTACAGA	TGCAGCCTGTCATCGATCTATGATAACCTCAGATTGCTCAAATTCCATGATATTCAAGTATCTTACAGA	NW_016017512.1_Scaffold_105	195907	1	3.48e-27	37:C>T	37	1	0.191489	0.840426	0.159574	0.808511	0.031915	0.309642	0.268221	0.288932	68.5909	67.3925	1	1	0	1	1	1	1	1	1	1	1	1	0	-	1	1	1	1	1	1	0	1	1	0	0	0	1	1	1
54933263|F|0--27:C>T	54933263	TGCAGAATCAAATTCCAACAACAACAACAAATTCCAACAATTGTTGCACGGAAACACAAGACACGATAA	TGCAGAATCAAATTCCAACAACAACAACAAATTCCAACAATTGTTGCACGGAAACACAAGACACGATAA	NW_016018566.1_Scaffold_2	3909380	1	2.08e-29		27	1	0.638298	0.37234	0.62766	0.361702	0.010638	0.461747	0.467406	0.464577	71.8929	67.3488	1	1	1	0	1	0	1	1	1	1	1	1	1	-	0	1	0	1	1	0	1	1	1	1	1	0	1	1	1
54933263|F|0-27:C>T-27:C>T	54933263	TGCAGAATCAAATTCCAACAACAACAATAAATTCCAACAATTGTTGCACGGAAACACAAGACACGATAA	TGCAGAATCAAATTCCAACAACAACAATAAATTCCAACAATTGTTGCACGGAAACACAAGACACGATAA	NW_016018566.1_Scaffold_2	3909380	1	2.08e-29	27:C>T	27	1	0.638298	0.37234	0.62766	0.361702	0.010638	0.461747	0.467406	0.464577	71.8929	67.3488	1	0	0	1	0	1	0	0	0	0	0	0	0	-	1	0	1	0	0	1	0	0	0	0	0	1	0	0	0
54939616|F|0--61:C>T	54939616	TGCAGTGGCTCGCCGTGGATCGAGCATTAGAGATCGTAAAATTATTCTATTCCATCCTCGTCCCTTTTT	TGCAGTGGCTCGCCGTGGATCGAGCATTAGAGATCGTAAAATTATTCTATTCCATCCTCGTCCCTTTTT	NW_016019519.1_Scaffold_67	387691	1	4.5e-26		61	0.734043	0.956522	0.043478	0.956522	0.043478	0	0.083176	0.083176	0.083176	70.9326	67.3333	1	1	1	-	1	-	1	1	1	1	1	1	1	1	1	-	-	1	1	1	1	1	-	-	1	1	-	1	1
54939616|F|0-61:C>T-61:C>T	54939616	TGCAGTGGCTCGCTGTGGATCGAGCATTAGAGATCGTAAAATTATTCTATTCCATCCTCGTTCGTTTTT	TGCAGTGGCTCGCTGTGGATCGAGCATTAGAGATCGTAAAATTATTCTATTCCATCCTCGTTCGTTTTT	NW_016019519.1_Scaffold_67	387691	1	4.5e-26	61:C>T	61	0.734043	0.956522	0.043478	0.956522	0.043478	0	0.083176	0.083176	0.083176	70.9326	67.3333	1	0	0	-	0	-	0	0	0	0	0	0	0	0	0	-	-	0	0	0	0	0	-	-	0	0	-	0	0
54935644|F|0--66:T>C	54935644	TGCAGTGATTATGGCACGGTGCCACGTTCACCGCCACTCAACGTTCAACTATTCAATGGTCTTCCATGT	TGCAGTGATTATGGCACGGTGCCACGTTCACCGCCACTCAACGTTCAACTATTCAATGGTCTTCCATGT	NW_016018233.1_Scaffold_17	2060717	1	9.67e-28		66	1	0.148936	0.882979	0.117021	0.851064	0.031915	0.253508	0.206655	0.230081	71.125	67.3274	0.978261	0	0	0	0	0	0	0	0	0	0	0	0	-	0	0	0	0	0	0	0	-	0	0	0	0	0	1	1
54935644|F|0-66:T>C-66:T>C	54935644	TGCAGTGATTATGGCACGGTGCCACGTTCACCGCCACTCAACGTTCAACTATTCAATGGTCTTCCACGT	TGCAGTGATTATGGCACGGTGCCACGTTCACCGCCACTCAACGTTCAACTATTCAATGGTCTTCCACGT	NW_016018233.1_Scaffold_17	2060717	1	9.67e-28	66:T>C	66	1	0.148936	0.882979	0.117021	0.851064	0.031915	0.253508	0.206655	0.230081	71.125	67.3274	0.978261	1	1	1	1	1	1	1	1	1	1	1	1	-	1	1	1	1	1	1	1	-	1	1	1	1	1	0	0
54938983|F|0--32:T>C	54938983	TGCAGTAGATTCTCTGCTTTGCAAAGGTCTGATAGTGTTTTTTTACAGATCGGAAGAGCGGTTCAGCAG	TGCAGTAGATTCTCTGCTTTGCAAAGGTCTGATAGTGTTTTTTTAC	NW_016019286.1_Scaffold_46	640219	1	1.08e-14		32	1	0.914894	0.085106	0.914894	0.085106	0	0.155727	0.155727	0.155727	69.1552	67.3	1	1	1	1	1	1	1	1	1	1	1	1	1	1	0	1	1	1	1	1	0	1	1	1	1	1	1	1	1
54938983|F|0-32:T>C-32:T>C	54938983	TGCAGTAGATTCTCTGCTTTGCAAAGGTCTGACAGTGTTTTTTTACAGATCGGAAGAGCGGTTCAGCAG	TGCAGTAGATTCTCTGCTTTGCAAAGGTCTGACAGTGTTTTTTTAC	NW_016019286.1_Scaffold_46	640219	1	1.08e-14	32:T>C	32	1	0.914894	0.085106	0.914894	0.085106	0	0.155727	0.155727	0.155727	69.1552	67.3	1	0	0	0	0	0	0	0	0	0	0	0	0	0	1	0	0	0	0	0	1	0	0	0	0	0	0	0	0
54934141|F|0--37:C>T	54934141	TGCAGCAGTTCCCTTTTCACTCTGAGTACTTCCTGTTCCAAAGGAAAAAATTGATTATATTTTATTCGT	TGCAGCAGTTCCCTTTTCACTCTGAGTACTTCCTGTTCCAAAGGAAAAAATTGATTATATTTTATTCGT	NW_016019586.1_Scaffold_73	390282	1	2.08e-29		37	1	0.87234	0.191489	0.808511	0.12766	0.06383	0.222725	0.309642	0.266184	82.3585	67.1539	0.978261	0	1	1	1	0	1	1	1	0	-	0	1	1	1	1	1	1	1	1	1	0	0	1	1	1	0	-	1
54934141|F|0-37:C>T-37:C>T	54934141	TGCAGCAGTTCCCTTTTCACTCTGAGTACTTCCTGTTTCAAAGGAAAAAATTGATTATATTTTATTCGT	TGCAGCAGTTCCCTTTTCACTCTGAGTACTTCCTGTTTCAAAGGAAAAAATTGATTATATTTTATTCGT	NW_016019586.1_Scaffold_73	390282	1	2.08e-29	37:C>T	37	1	0.87234	0.191489	0.808511	0.12766	0.06383	0.222725	0.309642	0.266184	82.3585	67.1539	0.978261	1	0	0	0	1	0	0	0	1	-	1	0	0	0	0	0	0	0	0	0	1	1	0	0	0	1	-	0
54934976|F|0--68:C>T	54934976	TGCAGGCAATCGGTGCACCGAGAAAGGGTGAGTTATTATTTATCGATCGTTCGATTCTCTTTCTTTTTC	TGCAGGCAATCGGTGCACCGAGAAAGGGTGAGTTATTATTTATCGATCGTTCGATTCTCTTTCTTTTTC	NW_016019641.1_Scaffold_78	776251	1	9.67e-28		68	1	0.914894	0.106383	0.893617	0.085106	0.021277	0.155727	0.190131	0.172929	71.5217	67.0769	0.978261	1	1	1	1	1	1	1	1	1	1	1	1	-	1	-	0	1	0	1	1	1	1	1	1	1	1	1	1
54934976|F|0-68:C>T-68:C>T	54934976	TGCAGGCAATCGGTGCACCGAGAAAGGGTGAGTTATTATTTATCGATCGTTCGATTCTCTTTCTTTTTT	TGCAGGCAATCGGTGCACCGAGAAAGGGTGAGTTATTATTTATCGATCGTTCGATTCTCTTTCTTTTTT	NW_016019641.1_Scaffold_78	776251	1	9.67e-28	68:C>T	68	1	0.914894	0.106383	0.893617	0.085106	0.021277	0.155727	0.190131	0.172929	71.5217	67.0769	0.978261	0	0	0	0	0	0	0	0	0	0	0	0	-	0	-	1	0	1	0	0	0	0	0	0	0	0	0	0
54933306|F|0--25:A>G	54933306	TGCAGAATGGGATAGGAAGGCGAGAAGACGATTCCATGGACATAAAAGGGACCGGTTGAATAGGCGAGA	TGCAGAATGGGATAGGAAGGCGAGAAGACGATTCCATGGACATAAAAGGGACCGGTTGAATAGGCGAGA	NW_016019097.1_Scaffold_29	1128946	1	4.5e-26		25	1	0.148936	0.882979	0.117021	0.851064	0.031915	0.253508	0.206655	0.230081	72	66.9391	1	0	0	0	0	0	0	0	0	0	0	0	0	0	0	0	0	0	0	0	0	0	0	0	0	0	0	0	0
54933306|F|0-25:A>G-25:A>G	54933306	TGCAGAATGGGATAGGAAGGCGAGAGGACGATTCCATGAACATAAAAGGGACCGGTTGAATAGGCGAGA	TGCAGAATGGGATAGGAAGGCGAGAGGACGATTCCATGAACATAAAAGGGACCGGTTGAATAGGCGAGA	NW_016019097.1_Scaffold_29	1128946	1	4.5e-26	25:A>G	25	1	0.148936	0.882979	0.117021	0.851064	0.031915	0.253508	0.206655	0.230081	72	66.9391	1	1	1	1	1	1	1	1	1	1	1	1	1	1	1	1	1	1	1	1	1	1	1	1	1	1	1	1	1
54939590|F|0--6:G>C	54939590	TGCAGAGTGAGTTTAGTGGCCCAGTTCAAACTTATACAGAAATAATATTCTAAATTCATTCACTTCTCA	TGCAGAGTGAGTTTAGTGGCCCAGTTCAAACTTATACAGAAATAATATTCTAAATTCATTCACTTCTCA	NW_016018566.1_Scaffold_2	4849986	1	2.09e-24		6	1	0.93617	0.06383	0.93617	0.06383	0	0.119511	0.119511	0.119511	81.6814	66.9231	1	1	1	1	0	1	0	0	1	1	1	0	1	1	1	1	1	0	1	1	1	1	1	1	1	1	1	1	1
54939590|F|0-6:G>C-6:G>C	54939590	TGCAGACTGAGTTTCGTGGCCCAGTTCAAACTTATACAGAAATAATATTCTAAATTCATTCACTTCTCA	TGCAGACTGAGTTTCGTGGCCCAGTTCAAACTTATACAGAAATAATATTCTAAATTCATTCACTTCTCA	NW_016018566.1_Scaffold_2	4849986	1	2.09e-24	6:G>C	6	1	0.93617	0.06383	0.93617	0.06383	0	0.119511	0.119511	0.119511	81.6814	66.9231	1	0	0	0	1	0	1	1	0	0	0	1	0	0	0	0	0	1	0	0	0	0	0	0	0	0	0	0	0
100007683|F|0--47:G>C	100007683	TGCAGAAATGTAATTGCAAAGAATCACAAATCGGCATACTAAAAGAAGGAATAATCTCTCGCGGGTAAT	TGCAGAAATGTAATTGCAAAGAATCACAAATCGGCATACTAAAAGAAGGAATAATCTCTCGCGGGTAAT		0	0	999		47	1	0.010638	0.989362	0.010638	0.989362	0	0.02105	0.02105	0.02105	70	66.76	1	0	0	0	0	0	0	0	0	0	0	0	0	0	0	0	0	0	0	0	0	0	0	0	0	0	0	0	0
100007683|F|0-47:G>C-47:G>C	100007683	TGCAGAAATGTAATTGCAAAGAATCACAAATCGGCATACTAAAAGAACGAATAATCTCTCGCGGGTAAT	TGCAGAAATGTAATTGCAAAGAATCACAAATCGGCATACTAAAAGAACGAATAATCTCTCGCGGGTAAT		0	0	999	47:G>C	47	1	0.010638	0.989362	0.010638	0.989362	0	0.02105	0.02105	0.02105	70	66.76	1	1	1	1	1	1	1	1	1	1	1	1	1	1	1	1	1	1	1	1	1	1	1	1	1	1	1	1	1
54933069|F|0--16:C>T	54933069	TGCAGAAAGCGAATTTCGATCAGGAAGTGAACACGGCGGTAAGTCACGCTCGAAAGATTCAATTATTAT	TGCAGAAAGCGAATTTCGATCAGGAAGTGAACACGGCGGTAAGTCACGCTCGAAAGATTCAATTATTAT	NW_016018566.1_Scaffold_2	2000784	1	2.08e-29		16	1	0.882979	0.138298	0.861702	0.117021	0.021277	0.206655	0.238343	0.222499	67.1593	66.7333	1	1	1	1	1	1	1	1	1	1	1	1	1	1	0	1	0	1	1	1	1	1	1	0	1	1	1	1	1
54933069|F|0-16:C>T-16:C>T	54933069	TGCAGAAAGCGAATTTTGATCAGGAAGTGAACACGGCGGTAAGTCACGCTCGAAAGATTCAATTATTAT	TGCAGAAAGCGAATTTTGATCAGGAAGTGAACACGGCGGTAAGTCACGCTCGAAAGATTCAATTATTAT	NW_016018566.1_Scaffold_2	2000784	1	2.08e-29	16:C>T	16	1	0.882979	0.138298	0.861702	0.117021	0.021277	0.206655	0.238343	0.222499	67.1593	66.7333	1	0	0	0	0	0	0	0	0	0	0	0	0	0	1	0	1	0	0	0	0	0	0	1	0	0	0	0	0
54939289|F|0--8:T>C	54939289	TGCAGCAATCACGTACACTTGCGCACCAGCCTTGTTGACCGAGCGCATATCCAACGGACGAAAAGGGTT	TGCAGCAATCACGTACACTTGCGCACCAGCCTTGTTGACCGAGCGCATATCCAACGGACGAAAAGGGTT	NW_016019636.1_Scaffold_775	503	2	9.67e-28		8	0.904255	0.317647	0.694118	0.305882	0.682353	0.011765	0.433495	0.424637	0.429066	81.9655	66.7073	1	0	1	0	0	0	0	0	0	0	0	0	0	0	0	0	0	1	-	0	0	1	0	1	0	-	1	1	1
54939289|F|0-8:T>C-8:T>C	54939289	TGCAGCAACCACGTACACTTGCGCACCAGCCTTGTTGACCGAGCGCATATCCAACGGACGAAAAGGGTT	TGCAGCAACCACGTACACTTGCGCACCAGCCTTGTTGACCGAGCGCATATCCAACGGACGAAAAGGGTT	NW_016019636.1_Scaffold_775	503	2	9.67e-28	8:T>C	8	0.904255	0.317647	0.694118	0.305882	0.682353	0.011765	0.433495	0.424637	0.429066	81.9655	66.7073	1	1	0	1	1	1	1	1	1	1	1	1	1	1	1	1	1	0	-	1	1	0	1	0	1	-	0	0	0
54933393|F|0--28:G>A	54933393	TGCAGACAGTTGGACGTTGGTTGGAAGAGGCTTATCAGAATCGAATTGGTTTCCAACGGAGGAAGTATC	TGCAGACAGTTGGACGTTGGTTGGAAGAGGCTTATCAGAATCGAATTGGTTTCCAACGGAGGAAGTATC	NW_016019219.1_Scaffold_4	1438139	1	2.08e-29		28	1	0.723404	0.308511	0.691489	0.276596	0.031915	0.400181	0.426664	0.413422	74.9239	66.7027	0.978261	1	1	1	1	1	1	1	1	1	1	1	1	0	0	0	0	1	1	1	0	1	0	1	1	0	1	1	1
54933393|F|0-28:G>A-28:G>A	54933393	TGCAGACAGTTGGACGTTGGTTGGAAGAAGCTTATCAGAATCGAATTGGTTTCCAACGGAGGAAGTATC	TGCAGACAGTTGGACGTTGGTTGGAAGAAGCTTATCAGAATCGAATTGGTTTCCAACGGAGGAAGTATC	NW_016019219.1_Scaffold_4	1438139	1	2.08e-29	28:G>A	28	1	0.723404	0.308511	0.691489	0.276596	0.031915	0.400181	0.426664	0.413422	74.9239	66.7027	0.978261	0	0	0	0	0	0	0	0	0	0	0	0	1	1	1	1	0	0	0	1	0	1	0	0	1	0	0	0
54936129|F|0--42:A>G	54936129	TGCAGGGCCGAAAGTGAACGATGATGATGAAGAAGAAAAAGGAAAGAAATAAGCATCGAAGGAGGCCGA	TGCAGGGCCGAAAGTGAACGATGATGATGAAGAAGAAAAAGGAAAGAAATAAGCATCGAAGGAGGCCGA	NW_016018444.1_Scaffold_189	51062	1	2.09e-24		42	0.712766	0.149254	0.850746	0.149254	0.850746	0	0.253954	0.253954	0.253954	82.5385	66.5857	1	0	-	-	0	-	-	-	-	0	0	0	1	0	0	1	1	0	0	1	0	-	0	0	1	0	0	1	1
54936129|F|0-42:A>G-42:A>G	54936129	TGCAGGGCCGAAAGTGAACGATGATGATGAAGAAGAAAAAGGGAAGAAATAAGCATCGAAGGAGGCCGA	TGCAGGGCCGAAAGTGAACGATGATGATGAAGAAGAAAAAGGGAAGAAATAAGCATCGAAGGAGGCCGA	NW_016018444.1_Scaffold_189	51062	1	2.09e-24	42:A>G	42	0.712766	0.149254	0.850746	0.149254	0.850746	0	0.253954	0.253954	0.253954	82.5385	66.5857	1	1	-	-	1	-	-	-	-	1	1	1	0	1	1	0	0	1	1	0	1	-	1	1	0	1	1	0	0
54937304|F|0--65:A>G	54937304	TGCAGACCAATCTCCTGATTGAGAAAATACACGGAAAGAAAGAAAATCACAAAGAAAACACCCTGAAAT	TGCAGACCAATCTCCTGATTGAGAAAATACACGGAAAGAAAGAAAATCACAAAGAAAACACCCTGAAAT	NW_016019242.1_Scaffold_42	1235140	1	9.67e-28		65	1	0.93617	0.074468	0.925532	0.06383	0.010638	0.119511	0.137845	0.128678	69.2348	66.4615	0.992754	1	1	0	1	1	1	1	1	1	1	1	0	1	1	1	1	1	1	1	1	1	1	1	1	-	1	1	1
54937304|F|0-65:A>G-65:A>G	54937304	TGCAGACCAATCTCCTGATTGAGAAAATACACGGAAAGAAAGAAAATCACAAAGAAAACACCCTGGAAT	TGCAGACCAATCTCCTGATTGAGAAAATACACGGAAAGAAAGAAAATCACAAAGAAAACACCCTGGAAT	NW_016019242.1_Scaffold_42	1235140	1	9.67e-28	65:A>G	65	1	0.93617	0.074468	0.925532	0.06383	0.010638	0.119511	0.137845	0.128678	69.2348	66.4615	0.992754	0	0	1	0	0	0	0	0	0	0	0	1	0	0	0	0	0	0	0	0	0	0	0	0	-	0	0	0
54939020|F|0--13:T>A	54939020	TGCAGATATTCGTTCGATATTTCCAAGTTTTACAGATCGGAAGAGCGGTTCAGCAGGAATGCCGAGACC	TGCAGATATTCGTTCGATATTTCCAAGTTTTAC		0	0	999		13	0.755319	0.380282	0.661972	0.338028	0.619718	0.042254	0.471335	0.44753	0.459433	67.6667	66.4444	0.947368	0	0	-	0	-	1	0	1	1	0	-	1	0	0	1	1	1	0	1	1	-	1	1	0	1	0	0	0
54939020|F|0-13:T>A-13:T>A	54939020	TGCAGATATTCGTACGATATTTCCAAGTTTTACAGATCGGAAGAGCGGTTCAGCAGGAATGCCGAGACC	TGCAGATATTCGTACGATATTTCCAAGTTTTAC		0	0	999	13:T>A	13	0.755319	0.380282	0.661972	0.338028	0.619718	0.042254	0.471335	0.44753	0.459433	67.6667	66.4444	0.947368	1	1	-	1	-	0	1	0	0	1	-	0	1	1	0	0	0	1	0	0	-	0	0	1	0	1	1	1
100018899|F|0--9:A>G	100018899	TGCAGAAAAACAGCTGTTGAATAACGTTTTATTACAGATCGGAAGAGCGGTTCAGCAGGAATGCCGAGA	TGCAGAAAAACAGCTGTTGAATAACGTTTTATTAC		0	0	999		9	1	0.021277	0.978723	0.021277	0.978723	0	0.041648	0.041648	0.041648	82	66.3226	1	0	0	0	0	0	0	0	0	0	0	0	0	0	0	0	0	0	0	0	0	0	0	0	0	0	0	0	0
100018899|F|0-9:A>G-9:A>G	100018899	TGCAGAAAAGCAGCTGTTGAATAACGTTTTATTACAGATCGGAAGAGCGGTTCAGCAGGAATGCCGAGA	TGCAGAAAAGCAGCTGTTGAATAACGTTTTATTAC		0	0	999	9:A>G	9	1	0.021277	0.978723	0.021277	0.978723	0	0.041648	0.041648	0.041648	82	66.3226	1	1	1	1	1	1	1	1	1	1	1	1	1	1	1	1	1	1	1	1	1	1	1	1	1	1	1	1	1
54938219|F|0--35:G>A	54938219	TGCAGTCGGTATACTACCATCAACTGATTTCTTTGGTAAAGCGATAGAGATGGAGCAAGCGTAACAGAG	TGCAGTCGGTATACTACCATCAACTGATTTCTTTGGTAAAGCGATAGAGATGGAGCAAGCGTAACAGAG	NW_016017455.1_Scaffold_1	5590456	1	4.5e-26		35	0.37234	0.142857	0.857143	0.142857	0.857143	0	0.244898	0.244898	0.244898	86.3333	66.2162	1	-	0	-	-	0	-	-	-	-	-	-	-	0	1	-	-	-	1	-	-	-	-	0	0	-	-	-	-
54938219|F|0-35:G>A-35:G>A	54938219	TGCAGTCGGTATACTACCATCAACTGATTTCTTTGATAAAGCGATAGAGATGGAGCAAGCGTAACAGAG	TGCAGTCGGTATACTACCATCAACTGATTTCTTTGATAAAGCGATAGAGATGGAGCAAGCGTAACAGAG	NW_016017455.1_Scaffold_1	5590456	1	4.5e-26	35:G>A	35	0.37234	0.142857	0.857143	0.142857	0.857143	0	0.244898	0.244898	0.244898	86.3333	66.2162	1	-	1	-	-	1	-	-	-	-	-	-	-	1	0	-	-	-	0	-	-	-	-	1	1	-	-	-	-
54932958|F|0--38:T>C	54932958	TGCAGATTTTTGTAAATTTTGCATAAATGCATAAAGATTCACAATTTACTCATCACTTATAAACATCTT	TGCAGATTTTTGTAAATTTTGCATAAATGCATAAAGATTCACAATTTACTCATCACTTATAAACATCTT	NW_016018011.1_Scaffold_15	514385	1	9.67e-28		38	1	0.234043	0.787234	0.212766	0.765957	0.021277	0.358533	0.334993	0.346763	67.8621	66.1515	0.978261	0	0	1	0	0	0	0	0	0	0	-	1	0	1	1	0	0	0	0	1	0	0	0	0	0	0	0	0
54932958|F|0-38:T>C-38:T>C	54932958	TGCAGATTTTTGTAAATTTTGCATAAATGCATAAAGATCCACAATTTACTCATCACTTATAAACATCTT	TGCAGATTTTTGTAAATTTTGCATAAATGCATAAAGATCCACAATTTACTCATCACTTATAAACATCTT	NW_016018011.1_Scaffold_15	514385	1	9.67e-28	38:T>C	38	1	0.234043	0.787234	0.212766	0.765957	0.021277	0.358533	0.334993	0.346763	67.8621	66.1515	0.978261	1	1	0	1	1	1	1	1	1	1	-	0	1	0	0	1	1	1	1	0	1	1	1	1	1	1	1	1
54934085|F|0--48:A>G	54934085	TGCAGCACGAGGCCGGCCATGTTGGTTAGCTAATAGCGTCGGCTGTGCAGCACTTGATTTGCACGGGAT	TGCAGCACGAGGCCGGCCATGTTGGTTAGCTAATAGCGTCGGCTGTGCAGCACTTGATTTGCACGGGAT	NW_016018344.1_Scaffold_18	457964	1	4.5e-26		48	1	0.042553	0.968085	0.031915	0.957447	0.010638	0.081485	0.061793	0.071639	76.4	66.0902	1	0	0	0	0	0	0	0	0	0	0	0	0	-	0	0	0	0	0	1	0	0	0	0	0	0	0	0	0
54934085|F|0-48:A>G-48:A>G	54934085	TGCAGCACGAGGCCGGCCATGTTGGTTAGCTAATAGCGTCGGCTGTGCGGCACTTGATTTGCACGGGAT	TGCAGCACGAGGCCGGCCATGTTGGTTAGCTAATAGCGTCGGCTGTGCGGCACTTGATTTGCACGGGAT	NW_016018344.1_Scaffold_18	457964	1	4.5e-26	48:A>G	48	1	0.042553	0.968085	0.031915	0.957447	0.010638	0.081485	0.061793	0.071639	76.4	66.0902	1	1	1	1	1	1	1	1	1	1	1	1	1	-	1	1	1	1	1	0	1	1	1	1	1	1	1	1	1
54938542|F|0--25:C>T	54938542	TGCAGATAATTCTGGAAAATAGTGGCATAATAATAGTTACGAGTAAATTTATTATTCCGGTAAATTTTA	TGCAGATAATTCTGGAAAATAGTGGCATAATAATAGTTACGAGTAAATTTATTATTCCGGTAAATTTTA	NW_016019330.1_Scaffold_5	2433810	1	2.08e-29		25	0.989362	0.989247	0.010753	0.989247	0.010753	0	0.021274	0.021274	0.021274	84.3525	66	1	1	0	1	1	1	1	1	1	1	1	1	1	1	1	1	1	1	1	1	1	1	1	1	1	1	1	1	1
54938542|F|0-25:C>T-25:C>T	54938542	TGCAGATAATTCTGGAAAATAGTGGTAGAATAATAGTTACGAGTAAATTTATTATTCCGGTAAATTTTA	TGCAGATAATTCTGGAAAATAGTGGTAGAATAATAGTTACGAGTAAATTTATTATTCCGGTAAATTTTA	NW_016019330.1_Scaffold_5	2433810	1	2.08e-29	25:C>T	25	0.989362	0.989247	0.010753	0.989247	0.010753	0	0.021274	0.021274	0.021274	84.3525	66	1	0	1	0	0	0	0	0	0	0	0	0	0	0	0	0	0	0	0	0	0	0	0	0	0	0	0	0	0
54939003|F|0--20:G>A	54939003	TGCAGTTATTGATTCGGAAGGGAATTTAGGATGGAAGTTTACAGATCGGAAGAGCGGTTCAGCAGGAAT	TGCAGTTATTGATTCGGAAGGGAATTTAGGATGGAAGTTTAC	NW_016019231.1_Scaffold_41	6277	1	3.22e-14		20	1	0.93617	0.06383	0.93617	0.06383	0	0.119511	0.119511	0.119511	67	65.8889	1	1	1	1	1	1	1	1	1	1	1	1	1	1	1	0	1	1	1	1	1	1	1	1	1	1	1	1	1
54939003|F|0-20:G>A-20:G>A	54939003	TGCAGTTATTGATTCGGAAGAGAATTTAGGATGGAAGTTTACAGATCGGAAGAGCGGTTCAGCAGGAAT	TGCAGTTATTGATTCGGAAGAGAATTTAGGATGGAAGTTTAC	NW_016019231.1_Scaffold_41	6277	1	3.22e-14	20:G>A	20	1	0.93617	0.06383	0.93617	0.06383	0	0.119511	0.119511	0.119511	67	65.8889	1	0	0	0	0	0	0	0	0	0	0	0	0	0	0	1	0	0	0	0	0	0	0	0	0	0	0	0	0
54937776|F|0--22:C>T	54937776	TGCAGGAATTGCCAAAAAATTTCATCGTGGATGACTCGTCCGGTGTAACCTTTCGTAGTAGACGTGTCG	TGCAGGAATTGCCAAAAAATTTCATCGTGGATGACTCGTCCGGTGTAACCTTTCGTAGTAGACGTGTCG	NW_016019275.1_Scaffold_45	1333678	1	2.08e-29		22	0.957447	0.711111	0.311111	0.688889	0.288889	0.022222	0.410864	0.428642	0.419753	69.8636	65.8824	1	1	1	0	1	-	1	1	1	1	1	1	0	0	1	1	1	1	1	1	1	1	-	1	1	1	1	1	1
54937776|F|0-22:C>T-22:C>T	54937776	TGCAGGAATTGCCAAAAAATTTTATCGTGGATGACTCGTCCGGTGTAACCTTTCGTAGTAGACGTGTCG	TGCAGGAATTGCCAAAAAATTTTATCGTGGATGACTCGTCCGGTGTAACCTTTCGTAGTAGACGTGTCG	NW_016019275.1_Scaffold_45	1333678	1	2.08e-29	22:C>T	22	0.957447	0.711111	0.311111	0.688889	0.288889	0.022222	0.410864	0.428642	0.419753	69.8636	65.8824	1	0	0	1	0	-	0	0	0	0	0	0	1	1	0	0	0	0	0	0	0	0	-	0	0	0	0	0	0
54933394|F|0--26:G>A	54933394	TGCAGACATAACTGTCCAACCGTTCTGAAGTATAATTATTAGACTGATAGGTATACTCGCATATCTAGT	TGCAGACATAACTGTCCAACCGTTCTGAAGTATAATTATTAGACTGATAGGTATACTCGCATATCTAGT	NW_016019441.1_Scaffold_6	2549658	1	2.08e-29		26	1	0.553191	0.5	0.5	0.446809	0.053191	0.494341	0.5	0.497171	71.0308	65.8333	1	1	0	0	0	0	1	1	1	0	1	0	1	-	0	1	1	1	0	1	1	1	1	0	1	1	1	0	0
54933394|F|0-26:G>A-26:G>A	54933394	TGCAGACATAACTGTCCAACCGTTCTAAAGTATAATTATTAGACTGATAGGTATACTCGCATATCTAGT	TGCAGACATAACTGTCCAACCGTTCTAAAGTATAATTATTAGACTGATAGGTATACTCGCATATCTAGT	NW_016019441.1_Scaffold_6	2549658	1	2.08e-29	26:G>A	26	1	0.553191	0.5	0.5	0.446809	0.053191	0.494341	0.5	0.497171	71.0308	65.8333	1	0	1	1	1	1	0	0	0	1	0	1	0	-	1	0	0	0	1	0	0	0	0	1	0	0	0	1	1
54935959|F|0--27:A>G	54935959	TGCAGTTTGTGCATCGTTACGCAACGCACTGTTGCTCGATCTGCATTCGCATTGGATGGATTTATTTCT	TGCAGTTTGTGCATCGTTACGCAACGCACTGTTGCTCGATCTGCATTCGCATTGGATGGATTTATTTCT	NW_016018444.1_Scaffold_189	147942	2	9.67e-28		27	1	0.031915	0.968085	0.031915	0.968085	0	0.061793	0.061793	0.061793	73.6667	65.813	1	0	0	0	0	0	0	0	0	0	0	0	0	0	0	0	0	0	1	0	0	0	0	0	0	0	0	0	0
54935959|F|0-27:A>G-27:A>G	54935959	TGCAGTTTGTGCATCGTTACGCAACGCGCTGTTGCTCGATCTGCATTCGCATTGGATGGATTTATTTCT	TGCAGTTTGTGCATCGTTACGCAACGCGCTGTTGCTCGATCTGCATTCGCATTGGATGGATTTATTTCT	NW_016018444.1_Scaffold_189	147942	2	9.67e-28	27:A>G	27	1	0.031915	0.968085	0.031915	0.968085	0	0.061793	0.061793	0.061793	73.6667	65.813	1	1	1	1	1	1	1	1	1	1	1	1	1	1	1	1	1	1	0	1	1	1	1	1	1	1	1	1	1
54934597|F|0--17:A>G	54934597	TGCAGCTCCCCGCATTCACAATTCGTTCTCTACGTCATCTAAATTCGATTCGTAACCAATCGTCGAGCG	TGCAGCTCCCCGCATTCACAATTCGTTCTCTACGTCATCTAAATTCGATTCGTAACCAATCGTCGAGCG	NW_016019108.1_Scaffold_3	230597	1	2.09e-24		17	0.904255	0.211765	0.8	0.2	0.788235	0.011765	0.333841	0.32	0.32692	69.5652	65.7766	1	0	1	0	0	1	0	0	0	0	0	0	0	0	0	0	1	1	1	0	0	1	0	0	0	0	0	-	-
54934597|F|0-17:A>G-17:A>G	54934597	TGCAGCTCCCCGCATTCGCAATTCGTTCTCTACGCCATCTAAATTCGATTCGTAACCAATCGTCGAGCG	TGCAGCTCCCCGCATTCGCAATTCGTTCTCTACGCCATCTAAATTCGATTCGTAACCAATCGTCGAGCG	NW_016019108.1_Scaffold_3	230597	1	2.09e-24	17:A>G	17	0.904255	0.211765	0.8	0.2	0.788235	0.011765	0.333841	0.32	0.32692	69.5652	65.7766	1	1	0	1	1	0	1	1	1	1	1	1	1	1	1	1	0	0	0	1	1	0	1	1	1	1	1	-	-
54936385|F|0--45:A>G	54936385	TGCAGAACGAAATGTCGATTATCCGGAGGTCAATCTTGAGAATCGATGAATTACAGATCGGAAGAGCGG	TGCAGAACGAAATGTCGATTATCCGGAGGTCAATCTTGAGAATCGATGAATTAC	NW_016017889.1_Scaffold_139	60561	1	1.12e-20		45	0.776596	0.424658	0.60274	0.39726	0.575342	0.027397	0.488647	0.478889	0.483768	76.1556	65.7115	1	1	0	1	1	1	-	-	-	-	1	1	1	-	-	1	0	1	0	1	0	0	0	0	0	0	-	0	0
54936385|F|0-45:A>G-45:A>G	54936385	TGCAGAACGAAATGTCGATTATCCGGAGGTCAATCTTGAGAATCGGTGAATTACAGATCGGAAGAGCGG	TGCAGAACGAAATGTCGATTATCCGGAGGTCAATCTTGAGAATCGGTGAATTAC	NW_016017889.1_Scaffold_139	60561	1	1.12e-20	45:A>G	45	0.776596	0.424658	0.60274	0.39726	0.575342	0.027397	0.488647	0.478889	0.483768	76.1556	65.7115	1	0	1	0	0	0	-	-	-	-	0	0	0	-	-	0	1	0	1	0	1	1	1	1	1	1	-	1	1
54935927|F|0--62:C>T	54935927	TGCAGTTTCGCACCATGATTCCGATAATGCATGCGCAACGACGCTCTCGTTATGCGGCGCTGCCCGATA	TGCAGTTTCGCACCATGATTCCGATAATGCATGCGCAACGACGCTCTCGTTATGCGGCGCTGCCCGATA	NW_016019142.1_Scaffold_33	652159	1	2.08e-29		62	1	0.5	0.542553	0.457447	0.5	0.042553	0.5	0.496378	0.498189	66.5312	65.6866	0.992754	0	0	1	0	0	1	1	1	0	0	0	1	1	0	1	0	0	0	0	1	1	0	0	-	1	1	1	0
54935927|F|0-62:C>T-62:C>T	54935927	TGCAGTTTCGCACCATGATTCCGATAATGCATGCGCAACGACGCTCTCGTTATGCGGCGCTGTCCGATA	TGCAGTTTCGCACCATGATTCCGATAATGCATGCGCAACGACGCTCTCGTTATGCGGCGCTGTCCGATA	NW_016019142.1_Scaffold_33	652159	1	2.08e-29	62:C>T	62	1	0.5	0.542553	0.457447	0.5	0.042553	0.5	0.496378	0.498189	66.5312	65.6866	0.992754	1	1	0	1	1	0	0	0	1	1	1	0	0	1	0	1	1	1	1	0	0	1	1	-	0	0	0	1
54939442|F|0--36:G>C	54939442	TGCAGAAAAGAAGAAGAAAGAGTCTCCTCAAATCAGGCACTGAGAAGTTGATTTACAGATCGGAAGAGC	TGCAGAAAAGAAGAAGAAAGAGTCTCCTCAAATCAGGCACTGAGAAGTTGATTTAC	NW_016018344.1_Scaffold_18	2715843	1	9.23e-22		36	0.978723	0.434783	0.630435	0.369565	0.565217	0.065217	0.491493	0.465974	0.478733	74.0517	65.6667	0.978261	1	0	1	1	0	1	1	1	1	1	-	1	0	0	0	1	0	0	0	0	0	0	0	0	0	1	-	0
54939442|F|0-36:G>C-36:G>C	54939442	TGCAGAAAAGAAGAAGAAAGAGTCTCCTCAAATCAGCCACTGAGAAGTTGATTTACAGATCGGAAGAGC	TGCAGAAAAGAAGAAGAAAGAGTCTCCTCAAATCAGCCACTGAGAAGTTGATTTAC	NW_016018344.1_Scaffold_18	2715843	1	9.23e-22	36:G>C	36	0.978723	0.434783	0.630435	0.369565	0.565217	0.065217	0.491493	0.465974	0.478733	74.0517	65.6667	0.978261	0	1	0	0	1	0	0	0	0	0	-	0	1	1	1	0	1	1	1	1	1	1	1	1	1	0	-	1
54939381|F|0--5:T>G	54939381	TGCAGTGTAGTGAAAATGGCCGAATACGATTCGTTTCTGTGCTATCTACTACGTTTTTACAGATCGGAA	TGCAGTGTAGTGAAAATGGCCGAATACGATTCGTTTCTGTGCTATCTACTACGTTTTTAC	NW_016018790.1_Scaffold_220	113455	1	6.19e-24		5	1	0.606383	0.425532	0.574468	0.393617	0.031915	0.477365	0.488909	0.483137	70.061	65.5745	1	1	0	1	1	0	1	1	1	1	1	1	1	1	1	1	0	1	0	1	1	1	0	1	1	1	1	0	0
54939381|F|0-5:T>G-5:T>G	54939381	TGCAGGGTAGTGAAAATGGCCGAATACGATTCGTTTCTGTGCTATCTACTACGTTTTTACAGATCGGAA	TGCAGGGTAGTGAAAATGGCCGAATACGATTCGTTTCTGTGCTATCTACTACGTTTTTAC	NW_016018790.1_Scaffold_220	113455	1	6.19e-24	5:T>G	5	1	0.606383	0.425532	0.574468	0.393617	0.031915	0.477365	0.488909	0.483137	70.061	65.5745	1	0	1	0	0	1	0	0	0	0	0	0	0	0	0	0	1	0	1	0	0	0	1	0	0	0	0	1	1
54933771|F|0--61:C>T	54933771	TGCAGATATGACGACATTCGAGGTGTCTCGCGTTGAGATTTTTTCAGACGTATCTCGTTGACTCCACTT	TGCAGATATGACGACATTCGAGGTGTCTCGCGTTGAGATTTTTTCAGACGTATCTCGTTGACTCCACTT	NW_016018789.1_Scaffold_22	2108851	1	2.08e-29		61	1	0.744681	0.276596	0.723404	0.255319	0.021277	0.380263	0.400181	0.390222	68.8404	65.5588	0.978261	1	1	1	1	0	1	1	1	0	1	1	0	-	1	1	1	1	1	0	1	1	1	1	1	1	0	1	1
54933771|F|0-61:C>T-61:C>T	54933771	TGCAGATATGACGACATTCGAGGTGTCTCGCGTTGAGATTTTTTCAGACGTATCTCGTTGATTCCACTT	TGCAGATATGACGACATTCGAGGTGTCTCGCGTTGAGATTTTTTCAGACGTATCTCGTTGATTCCACTT	NW_016018789.1_Scaffold_22	2108851	1	2.08e-29	61:C>T	61	1	0.744681	0.276596	0.723404	0.255319	0.021277	0.380263	0.400181	0.390222	68.8404	65.5588	0.978261	0	0	0	0	1	0	0	0	1	0	0	1	-	0	0	0	0	0	1	0	0	0	0	0	0	1	0	0
54933032|F|0--46:T>C	54933032	TGCAGAAACAAAACTTTCCTCTCAACGATAAAAACGTTCTCGTCGATCCGAGAAAAAAAATAAGAGGGA	TGCAGAAACAAAACTTTCCTCTCAACGATAAAAACGTTCTCGTCGATCCGAGAAAAAAAATAAGAGGGA	NW_016017456.1_Scaffold_10	2302399	1	4.5e-26		46	0.542553	0.509804	0.529412	0.470588	0.490196	0.039216	0.499808	0.49827	0.499039	70.0571	65.4737	1	0	1	1	0	1	0	-	0	0	0	0	1	-	-	-	-	1	-	-	1	-	0	0	0	0	0	0	-
54933032|F|0-46:T>C-46:T>C	54933032	TGCAGAAACAAAACTTTCCTCTCAACGATAAAAACGTTCTCGTCGACCCGAGAAAAAAAATAAGAGGGA	TGCAGAAACAAAACTTTCCTCTCAACGATAAAAACGTTCTCGTCGACCCGAGAAAAAAAATAAGAGGGA	NW_016017456.1_Scaffold_10	2302399	1	4.5e-26	46:T>C	46	0.542553	0.509804	0.529412	0.470588	0.490196	0.039216	0.499808	0.49827	0.499039	70.0571	65.4737	1	1	0	0	1	0	1	-	1	1	1	1	0	-	-	-	-	0	-	-	0	-	1	1	1	1	1	1	-
54933480|F|0--44:C>T	54933480	TGCAGACTCTCTTATAGAAATAACGAGAAGAGAATAATATTTTCCCTCTGATATTCCCTCAAATTTATT	TGCAGACTCTCTTATAGAAATAACGAGAAGAGAATAATATTTTCCCTCTGATATTCCCTCAAATTTATT	NW_016018555.1_Scaffold_199	144196	1	9.67e-28		44	1	0.489362	0.553191	0.446809	0.510638	0.042553	0.499774	0.494341	0.497057	67.8548	65.4706	0.978261	1	0	1	0	1	0	0	1	0	1	1	1	0	0	0	0	1	0	1	0	0	0	0	0	0	1	1	1
54933480|F|0-44:C>T-44:C>T	54933480	TGCAGACTCTCTTATAGAAATAACGAGAAGAGAATAATATTTTCTCTCTGATATTCCCTCAAATTTATT	TGCAGACTCTCTTATAGAAATAACGAGAAGAGAATAATATTTTCTCTCTGATATTCCCTCAAATTTATT	NW_016018555.1_Scaffold_199	144196	1	9.67e-28	44:C>T	44	1	0.489362	0.553191	0.446809	0.510638	0.042553	0.499774	0.494341	0.497057	67.8548	65.4706	0.978261	0	1	0	1	0	1	1	0	1	0	0	0	1	1	1	1	0	1	0	1	1	1	1	1	1	0	0	0
54937776|F|0--23:A>G	54937776	TGCAGGAATTGCCAAAAAATTTCATCGTGGATGACTCGTCCGGTGTAACCTTTCGTAGTAGACGTGTCG	TGCAGGAATTGCCAAAAAATTTCATCGTGGATGACTCGTCCGGTGTAACCTTTCGTAGTAGACGTGTCG	NW_016019275.1_Scaffold_45	1333678	1	2.08e-29		23	0.734043	0.927536	0.101449	0.898551	0.072464	0.028986	0.134426	0.182315	0.15837	69.8636	65.4444	1	1	1	-	1	0	1	1	1	1	1	1	-	-	1	1	1	1	1	1	1	1	0	1	0	-	1	1	1
54937776|F|0-23:A>G-23:A>G	54937776	TGCAGGAATTGCCAAAAAATTTCGTCGTGGATGACTCGTCCGGTGTAACCTTTCGTAGTAGACGTGTCG	TGCAGGAATTGCCAAAAAATTTCGTCGTGGATGACTCGTCCGGTGTAACCTTTCGTAGTAGACGTGTCG	NW_016019275.1_Scaffold_45	1333678	1	2.08e-29	23:A>G	23	0.734043	0.927536	0.101449	0.898551	0.072464	0.028986	0.134426	0.182315	0.15837	69.8636	65.4444	1	0	0	-	0	1	0	0	0	0	0	0	-	-	0	0	0	0	0	0	0	0	1	0	1	-	0	0	0
54939236|F|0--14:G>A	54939236	TGCAGGATGAAAATGTGATCAGCTTAGGTGGCAATTTTTACAGATCGGAAGAGCGGTTCAGCAGGAATG	TGCAGGATGAAAATGTGATCAGCTTAGGTGGCAATTTTTAC		0	0	999		14	1	0.074468	0.93617	0.06383	0.925532	0.010638	0.137845	0.119511	0.128678	72.25	65.4286	1	0	0	0	0	0	0	0	0	0	0	0	0	0	0	1	0	0	0	0	0	0	0	0	0	0	0	0	0
54939236|F|0-14:G>A-14:G>A	54939236	TGCAGGATGAAAATATGATCAGCTTAGGTGGCAATTTTTACAGATCGGAAGAGCGGTTCAGCAGGAATG	TGCAGGATGAAAATATGATCAGCTTAGGTGGCAATTTTTAC		0	0	999	14:G>A	14	1	0.074468	0.93617	0.06383	0.925532	0.010638	0.137845	0.119511	0.128678	72.25	65.4286	1	1	1	1	1	1	1	1	1	1	1	1	1	1	1	0	1	1	1	1	1	1	1	1	1	1	1	1	1
54934055|F|0--21:A>G	54934055	TGCAGCAAGGTTGATTATTCGATGAAAGCCTCTCTGCCTAAAAACCGGGCAAAACTTGAAAAATTCTTC	TGCAGCAAGGTTGATTATTCGATGAAAGCCTCTCTGCCTAAAAACCGGGCAAAACTTGAAAAATTCTTC	NW_016019330.1_Scaffold_5	3941448	1	9.67e-28		21	1	0.191489	0.829787	0.170213	0.808511	0.021277	0.309642	0.282481	0.296062	66.1	65.287	1	0	0	0	0	0	0	0	0	0	0	0	1	0	0	0	0	0	0	0	0	0	0	0	0	0	0	1	0
54934055|F|0-21:A>G-21:A>G	54934055	TGCAGCAAGGTTGATTATTCGGTGAAAGCCTCTCTGCCTAAAAACCGGGCAAAACTTGAAAAATTCTTC	TGCAGCAAGGTTGATTATTCGGTGAAAGCCTCTCTGCCTAAAAACCGGGCAAAACTTGAAAAATTCTTC	NW_016019330.1_Scaffold_5	3941448	1	9.67e-28	21:A>G	21	1	0.191489	0.829787	0.170213	0.808511	0.021277	0.309642	0.282481	0.296062	66.1	65.287	1	1	1	1	1	1	1	1	1	1	1	1	0	1	1	1	1	1	1	1	1	1	1	1	1	1	1	0	1
54933021|F|0--32:C>T	54933021	TGCAGAAAATAGCGCAACCTATTTCTCTCGTTCCTGTCGTTTCGTCGAAGAATCGAATATGACGATGAA	TGCAGAAAATAGCGCAACCTATTTCTCTCGTTCCTGTCGTTTCGTCGAAGAATCGAATATGACGATGAA	NW_016017455.1_Scaffold_1	3944353	1	2.08e-29		32	1	0.797872	0.234043	0.765957	0.202128	0.031915	0.322544	0.358533	0.340539	72.068	65.2308	0.978261	1	1	1	1	1	1	1	1	1	1	-	1	1	1	1	1	1	1	1	1	1	1	1	1	1	0	1	1
54933021|F|0-32:C>T-32:C>T	54933021	TGCAGAAAATAGCGCAACCTATTTCTCTCGTTTCTGTCGTTTCGTCGAAGAATCGAATATGACGATGAA	TGCAGAAAATAGCGCAACCTATTTCTCTCGTTTCTGTCGTTTCGTCGAAGAATCGAATATGACGATGAA	NW_016017455.1_Scaffold_1	3944353	1	2.08e-29	32:C>T	32	1	0.797872	0.234043	0.765957	0.202128	0.031915	0.322544	0.358533	0.340539	72.068	65.2308	0.978261	0	0	0	0	0	0	0	0	0	0	-	0	0	0	0	0	0	0	0	0	0	0	0	0	0	1	0	0
54938793|F|0--12:A>G	54938793	TGCAGTTACGTCAAATGGATCTAGTATGAAAACAGAAATGGGAAAGAGGGAAATGGGGAATGAATAGTT	TGCAGTTACGTCAAATGGATCTAGTATGAAAACAGAAATGGGAAAGAGGGAAATGGGGAATGAATAGTT	NW_016017667.1_Scaffold_119	254931	1	9.67e-28		12	0.723404	0.647059	0.367647	0.632353	0.352941	0.014706	0.456747	0.464965	0.460856	69.2549	65.2143	0.941176	0	-	1	0	0	0	0	0	0	0	0	1	1	-	-	-	1	-	1	0	1	1	1	-	1	-	1	1
54938793|F|0-12:A>G-12:A>G	54938793	TGCAGTTACGTCGAATGGATCTAGTATGAAAACAGAAATGGGAAAGAGGGAAATGAGGAATGAATAGTT	TGCAGTTACGTCGAATGGATCTAGTATGAAAACAGAAATGGGAAAGAGGGAAATGAGGAATGAATAGTT	NW_016017667.1_Scaffold_119	254931	1	9.67e-28	12:A>G	12	0.723404	0.647059	0.367647	0.632353	0.352941	0.014706	0.456747	0.464965	0.460856	69.2549	65.2143	0.941176	1	-	0	1	1	1	1	1	1	1	1	0	0	-	-	-	0	-	0	1	0	0	0	-	0	-	0	0
54934747|F|0--31:C>T	54934747	TGCAGCTTTGGTAAAAATTCGAATTTTCCTCCGATTACTCGGAGAGAGAAGTTTTATCATCGTCCATCC	TGCAGCTTTGGTAAAAATTCGAATTTTCCTCCGATTACTCGGAGAGAGAAGTTTTATCATCGTCCATCC	NW_016019330.1_Scaffold_5	2469258	1	2.08e-29		31	1	0.808511	0.202128	0.797872	0.191489	0.010638	0.309642	0.322544	0.316093	67.1923	65.1739	0.978261	1	1	1	1	0	1	1	1	1	1	1	0	1	-	1	1	1	1	0	1	1	1	1	0	1	1	1	1
54934747|F|0-31:C>T-31:C>T	54934747	TGCAGCTTTGGTAAAAATTCGAATTTTCCTCTGATTACTCGGAGAGAGAAATTTTATCATCGTCCATCC	TGCAGCTTTGGTAAAAATTCGAATTTTCCTCTGATTACTCGGAGAGAGAAATTTTATCATCGTCCATCC	NW_016019330.1_Scaffold_5	2469258	1	2.08e-29	31:C>T	31	1	0.808511	0.202128	0.797872	0.191489	0.010638	0.309642	0.322544	0.316093	67.1923	65.1739	0.978261	0	0	0	0	1	0	0	0	0	0	0	1	0	-	0	0	0	0	1	0	0	0	0	1	0	0	0	0
54933331|F|0--40:C>T	54933331	TGCAGAATTGTCTGCAATCGTACTGAAATTTTCTTCGTCGCGTAATATACGTTTATTGGTGATAAAAAT	TGCAGAATTGTCTGCAATCGTACTGAAATTTTCTTCGTCGCGTAATATACGTTTATTGGTGATAAAAAT	NW_016019086.1_Scaffold_28	969645	1	9.67e-28		40	1	0.62766	0.414894	0.585106	0.37234	0.042553	0.467406	0.485514	0.47646	70.5732	65.0417	1	1	1	1	1	0	1	1	1	1	1	1	1	-	1	0	0	0	1	1	1	1	1	1	1	1	0	1	0
54933331|F|0-40:C>T-40:C>T	54933331	TGCAGAATTGTCTGCAATCGTACTGAAATTTTCTTCGTCGTGTAATATACGTTTATTGGTGATAAAAAT	TGCAGAATTGTCTGCAATCGTACTGAAATTTTCTTCGTCGTGTAATATACGTTTATTGGTGATAAAAAT	NW_016019086.1_Scaffold_28	969645	1	9.67e-28	40:C>T	40	1	0.62766	0.414894	0.585106	0.37234	0.042553	0.467406	0.485514	0.47646	70.5732	65.0417	1	0	0	0	0	1	0	0	0	0	0	0	0	-	0	1	1	1	0	0	0	0	0	0	0	0	1	0	1
54935509|F|0--35:T>C	54935509	TGCAGTCATTTCTGCGAAAGGACGCGTGTGGTGCATGATTCCTGGAACGGTAACTTTCCAGCCTCTTAT	TGCAGTCATTTCTGCGAAAGGACGCGTGTGGTGCATGATTCCTGGAACGGTAACTTTCCAGCCTCTTAT	NW_016018061.1_Scaffold_1544	4080	1	2.08e-29		35	1	0.319149	0.702128	0.297872	0.680851	0.021277	0.434586	0.418289	0.426437	69.4118	65.0319	1	0	0	0	0	0	0	0	0	1	1	0	0	0	1	0	0	0	0	0	0	1	0	0	1	1	0	1	0
54935509|F|0-35:T>C-35:T>C	54935509	TGCAGTCATTTCTGCGAAAGGACGCGTGTGGTGCACGATTCCTGGAACGGTAACTTTCCAGCCTCTTAT	TGCAGTCATTTCTGCGAAAGGACGCGTGTGGTGCACGATTCCTGGAACGGTAACTTTCCAGCCTCTTAT	NW_016018061.1_Scaffold_1544	4080	1	2.08e-29	35:T>C	35	1	0.319149	0.702128	0.297872	0.680851	0.021277	0.434586	0.418289	0.426437	69.4118	65.0319	1	1	1	1	1	1	1	1	1	0	0	1	1	1	0	1	1	1	1	1	1	0	1	1	0	0	1	0	1
54937407|F|0--10:A>G	54937407	TGCAGAGTGAAGAAGGGGAGGGGGAGGAGGTAGCGAATGCGTTCGCTTTTATCGATTCTAGTTTCTTTT	TGCAGAGTGAAGAAGGGGAGGGGGAGGAGGTAGCGAATGCGTTCGCTTTTATCGATTCTAGTTTCTTTT	NW_016019380.1_Scaffold_544	6305	1	9.67e-28		10	0.978723	0.086957	0.934783	0.065217	0.913043	0.021739	0.15879	0.121928	0.140359	87	64.9407	1	0	0	0	0	0	0	0	0	0	0	0	0	0	0	0	0	0	0	0	-	-	1	0	0	-	0	0	0
54937407|F|0-10:A>G-10:A>G	54937407	TGCAGAGTGAGGAAGGGGAGGGGGAGGAGGTAGCGAATGCGTTCGCTTTTATCGATTCTAGTTTCTTTT	TGCAGAGTGAGGAAGGGGAGGGGGAGGAGGTAGCGAATGCGTTCGCTTTTATCGATTCTAGTTTCTTTT	NW_016019380.1_Scaffold_544	6305	1	9.67e-28	10:A>G	10	0.978723	0.086957	0.934783	0.065217	0.913043	0.021739	0.15879	0.121928	0.140359	87	64.9407	1	1	1	1	1	1	1	1	1	1	1	1	1	1	1	1	1	1	1	1	-	-	0	1	1	-	1	1	1
54939517|F|0--59:C>T	54939517	TGCAGGGAACTGCGACAGATTCTCGCGTTTTCTCGCCGATTTTGTCTCCTTTTTCGCGACTTTTACAGA	TGCAGGGAACTGCGACAGATTCTCGCGTTTTCTCGCCGATTTTGTCTCCTTTTTCGCGACTTTTACAGA	NW_016017781.1_Scaffold_1292	4961	1	1.62e-25		59	0.755319	0.577465	0.43662	0.56338	0.422535	0.014085	0.487998	0.491966	0.489982	65.5	64.9348	1	0	1	-	0	1	0	0	0	0	0	0	-	1	1	1	1	-	1	0	0	0	1	1	0	1	0	0	0
54939517|F|0-59:C>T-59:C>T	54939517	TGCAGGGAACTGCGACAGATTCTCGCGTTTTCTCGCCGATTTTGTCTCCTTTTTCGCGATTTTTACAGA	TGCAGGGAACTGCGACAGATTCTCGCGTTTTCTCGCCGATTTTGTCTCCTTTTTCGCGATTTTTACAGA	NW_016017781.1_Scaffold_1292	4961	1	1.62e-25	59:C>T	59	0.755319	0.577465	0.43662	0.56338	0.422535	0.014085	0.487998	0.491966	0.489982	65.5	64.9348	1	1	0	-	1	0	1	1	1	1	1	1	-	0	0	0	0	-	0	1	1	1	0	0	1	0	1	1	1
54938063|F|0--16:G>A	54938063	TGCAGTGTTTCTGGGTGTAAGAAAAGAAGAAACATTTTACGAACTTTTCGTCCTCTGTAACAGATTCCT	TGCAGTGTTTCTGGGTGTAAGAAAAGAAGAAACATTTTACGAACTTTTCGTCCTCTGTAACAGATTCCT	NW_016019664.1_Scaffold_80	162985	1	2.08e-29		16	1	0.840426	0.202128	0.797872	0.159574	0.042553	0.268221	0.322544	0.295383	70.3211	64.9048	0.978261	1	1	1	1	1	1	1	1	1	1	1	1	1	0	1	-	1	1	1	1	1	1	1	-	1	1	1	1
54938063|F|0-16:G>A-16:G>A	54938063	TGCAGTGTTTCTGGGTATAAGAAAAGAAGAAACATTTTACGAACTTTTCGTCCTCTGTAACAGATTCCT	TGCAGTGTTTCTGGGTATAAGAAAAGAAGAAACATTTTACGAACTTTTCGTCCTCTGTAACAGATTCCT	NW_016019664.1_Scaffold_80	162985	1	2.08e-29	16:G>A	16	1	0.840426	0.202128	0.797872	0.159574	0.042553	0.268221	0.322544	0.295383	70.3211	64.9048	0.978261	0	0	0	0	0	0	0	0	0	0	0	0	0	1	0	-	0	0	0	0	0	0	0	-	0	0	0	0
54938115|F|0--62:G>C	54938115	TGCAGTTGGTCCACGAGACGAGCGTAGAACGAGGATTCGCGGCTGAATGCCGTAGAAAATTGGCAGCTC	TGCAGTTGGTCCACGAGACGAGCGTAGAACGAGGATTCGCGGCTGAATGCCGTAGAAAATTGGCAGCTC	NW_016019330.1_Scaffold_5	26998	2	9.67e-28		62	0.957447	0.055556	0.944444	0.055556	0.944444	0	0.104938	0.104938	0.104938	81	64.8879	1	0	0	0	0	0	0	0	0	0	0	0	0	0	0	0	0	0	0	-	0	0	0	0	-	0	0	1	0
54938115|F|0-62:G>C-62:G>C	54938115	TGCAGTTGGTCCACGAGACGAGCGTAGAACGAGGATTCGCGGCTGAATGCCGTAGAAAATTGCCAGCTC	TGCAGTTGGTCCACGAGACGAGCGTAGAACGAGGATTCGCGGCTGAATGCCGTAGAAAATTGCCAGCTC	NW_016019330.1_Scaffold_5	26998	2	9.67e-28	62:G>C	62	0.957447	0.055556	0.944444	0.055556	0.944444	0	0.104938	0.104938	0.104938	81	64.8879	1	1	1	1	1	1	1	1	1	1	1	1	1	1	1	1	1	1	1	-	1	1	1	1	-	1	1	0	1
54936389|F|0--16:G>A	54936389	TGCAGAACGTGTACATGTACAAACACTTTAGTACGAATTACAGATCGGAAGAGCGGTTCAGCAGGAATG	TGCAGAACGTGTACATGTACAAACACTTTAGTACGAATTAC	NW_016019153.1_Scaffold_34	323362	1	1.1e-13		16	0.989362	0.913978	0.086022	0.913978	0.086022	0	0.157244	0.157244	0.157244	72.1026	64.875	1	1	1	1	1	1	1	1	1	1	1	1	1	1	1	1	1	0	1	1	1	1	1	1	0	1	1	1	1
54936389|F|0-16:G>A-16:G>A	54936389	TGCAGAACGTGTACATATACAAACACTTTAGTACGAATTACAGATCGGAAGAGCGGTTCAGCAGGAATG	TGCAGAACGTGTACATATACAAACACTTTAGTACGAATTAC	NW_016019153.1_Scaffold_34	323362	1	1.1e-13	16:G>A	16	0.989362	0.913978	0.086022	0.913978	0.086022	0	0.157244	0.157244	0.157244	72.1026	64.875	1	0	0	0	0	0	0	0	0	0	0	0	0	0	0	0	0	1	0	0	0	0	0	0	1	0	0	0	0
54934526|F|0--33:C>T	54934526	TGCAGCGTGTATCAAAGCCGTATCGATAGCTCTCCGTTCAACTGTGTGCGAAAACGGTGAAACGCGATA	TGCAGCGTGTATCAAAGCCGTATCGATAGCTCTCCGTTCAACTGTGTGCGAAAACGGTGAAACGCGATA	NW_016017634.1_Scaffold_116	98510	1	2.08e-29		33	1	0.904255	0.095745	0.904255	0.095745	0	0.173155	0.173155	0.173155	69	64.8	1	1	1	1	1	1	1	1	1	1	1	1	1	1	1	1	1	1	1	1	1	1	0	1	0	1	0	1	1
54934526|F|0-33:C>T-33:C>T	54934526	TGCAGCGTGTATCAAAGCCGTATCGATAGCTCTTCGTTCAACTGTGTGCGAAAACGGTGAAACGCGATA	TGCAGCGTGTATCAAAGCCGTATCGATAGCTCTTCGTTCAACTGTGTGCGAAAACGGTGAAACGCGATA	NW_016017634.1_Scaffold_116	98510	1	2.08e-29	33:C>T	33	1	0.904255	0.095745	0.904255	0.095745	0	0.173155	0.173155	0.173155	69	64.8	1	0	0	0	0	0	0	0	0	0	0	0	0	0	0	0	0	0	0	0	0	0	1	0	1	0	1	0	0
54935954|F|0--64:A>G	54935954	TGCAGTTTGGGATAGGTCAGTGAGGCGAGGCGCGAGCGAGAGATCTGAGTAAACGATAGGGACGAAGAT	TGCAGTTTGGGATAGGTCAGTGAGGCGAGGCGCGAGCGAGAGATCTGAGTAAACGATAGGGACGAAGAT	NW_016019097.1_Scaffold_29	201864	6	1.25e-26		64	1	0.414894	0.638298	0.361702	0.585106	0.053191	0.485514	0.461747	0.473631	66.4561	64.76	1	1	1	0	1	0	1	1	1	0	0	-	0	-	0	0	0	0	1	0	-	0	1	0	0	0	1	0	0
54935954|F|0-64:A>G-64:A>G	54935954	TGCAGTTTGGGATAGGTCAGTGAGGCGAGGCGCGAGCGAGAGATCTGAGTAAACGATAGGGACGGAGAT	TGCAGTTTGGGATAGGTCAGTGAGGCGAGGCGCGAGCGAGAGATCTGAGTAAACGATAGGGACGGAGAT	NW_016019097.1_Scaffold_29	201864	6	1.25e-26	64:A>G	64	1	0.414894	0.638298	0.361702	0.585106	0.053191	0.485514	0.461747	0.473631	66.4561	64.76	1	0	0	1	0	1	0	0	0	1	1	-	1	-	1	1	1	1	0	1	-	1	0	1	1	1	0	1	1
100011163|F|0--53:A>G	100011163	TGCAGGGACGAAAGGTAAGGGAAATCGACTCGAATGAATCGATGATGCTCGATAGGGAGATGGTGTTGG	TGCAGGGACGAAAGGTAAGGGAAATCGACTCGAATGAATCGATGATGCTCGATAGGGAGATGGTGTTGG	NW_016017612.1_Scaffold_114	173339	1	9.67e-28		53	1	0.021277	0.978723	0.021277	0.978723	0	0.041648	0.041648	0.041648	80	64.75	1	0	0	0	0	0	0	0	0	0	0	0	0	0	0	0	0	0	0	0	0	0	0	0	0	0	0	0	0
100011163|F|0-53:A>G-53:A>G	100011163	TGCAGGGACGAAAGGTAAGGGAAATCGACTCGAATGAATCGATGATGCTCGATGGGGAGATGGTGTTGG	TGCAGGGACGAAAGGTAAGGGAAATCGACTCGAATGAATCGATGATGCTCGATGGGGAGATGGTGTTGG	NW_016017612.1_Scaffold_114	173339	1	9.67e-28	53:A>G	53	1	0.021277	0.978723	0.021277	0.978723	0	0.041648	0.041648	0.041648	80	64.75	1	1	1	1	1	1	1	1	1	1	1	1	1	1	1	1	1	1	1	1	1	1	1	1	1	1	1	1	1
54936064|F|0--14:A>G	54936064	TGCAGCAATGCCTGACCAAACGCTGGAAAGGAAAGGATCCTTGATCGCGAGCCAACATTGAACATTGAT	TGCAGCAATGCCTGACCAAACGCTGGAAAGGAAAGGATCCTTGATCGCGAGCCAACATTGAACATTGAT	NW_016018455.1_Scaffold_19	2528571	1	2.09e-24		14	0.851064	0.2625	0.75	0.25	0.7375	0.0125	0.387188	0.375	0.381094	65.8947	64.7183	0.973684	1	0	0	1	0	1	1	1	1	1	-	0	0	1	-	-	-	0	0	0	0	0	0	1	0	1	1	0
54936064|F|0-14:A>G-14:A>G	54936064	TGCAGCAATGCCTGGCCAAACGCTGGAAAGGAAAGGATCCTTGATCGCGAGCCAACATTGAACATTGAT	TGCAGCAATGCCTGGCCAAACGCTGGAAAGGAAAGGATCCTTGATCGCGAGCCAACATTGAACATTGAT	NW_016018455.1_Scaffold_19	2528571	1	2.09e-24	14:A>G	14	0.851064	0.2625	0.75	0.25	0.7375	0.0125	0.387188	0.375	0.381094	65.8947	64.7183	0.973684	0	1	1	0	1	0	0	0	0	0	-	1	1	0	-	-	-	1	1	1	1	1	1	0	1	0	0	1
54938010|F|0--43:T>A	54938010	TGCAGTCTGTTCTTCTCTCCGACTCCTTTCCAACCCCTCGCCCTTCTTCGCCCACCCTCCATACAGACT	TGCAGTCTGTTCTTCTCTCCGACTCCTTTCCAACCCCTCGCCCTTCTTCGCCCACCCTCCATACAGACT	NW_016019330.1_Scaffold_5	4673892	1	2.08e-29		43	0.606383	0.421053	0.578947	0.421053	0.578947	0	0.487535	0.487535	0.487535	66.32	64.7021	1	-	0	0	-	-	-	-	0	-	-	0	0	0	-	0	0	1	-	-	0	-	0	1	-	-	-	0	-
54938010|F|0-43:T>A-43:T>A	54938010	TGCAGTCTGTTCTTCTCTCCGACTCCTTTCCAACCCCTCGCCCATCTTCGCCCACCCTCCATACAGACT	TGCAGTCTGTTCTTCTCTCCGACTCCTTTCCAACCCCTCGCCCATCTTCGCCCACCCTCCATACAGACT	NW_016019330.1_Scaffold_5	4673892	1	2.08e-29	43:T>A	43	0.606383	0.421053	0.578947	0.421053	0.578947	0	0.487535	0.487535	0.487535	66.32	64.7021	1	-	1	1	-	-	-	-	1	-	-	1	1	1	-	1	1	0	-	-	1	-	1	0	-	-	-	1	-
54939316|F|0--11:A>G	54939316	TGCAGGCAAGGAATGTTGTTCGAGTATATTTTTCGTTTGCGGAATAATGAAGCACTAAAAGGTGATTTA	TGCAGGCAAGGAATGTTGTTCGAGTATATTTTTCGTTTGCGGAATAATGAAGCACTAAAAGGTGATTTA	NW_016019841.1_Scaffold_96	324529	1	4.5e-26		11	0.680851	0.078125	0.921875	0.078125	0.921875	0	0.144043	0.144043	0.144043	69.4286	64.6951	0.990196	0	-	1	0	0	0	0	0	0	0	-	0	0	-	-	0	-	-	-	0	0	0	0	-	0	-	0	0
54939316|F|0-11:A>G-11:A>G	54939316	TGCAGGCAAGGGATGTTGTTCGAGTATATTTTTCGTTTGCGGAATAATGAAGCACTAAAAGGTGATTTA	TGCAGGCAAGGGATGTTGTTCGAGTATATTTTTCGTTTGCGGAATAATGAAGCACTAAAAGGTGATTTA	NW_016019841.1_Scaffold_96	324529	1	4.5e-26	11:A>G	11	0.680851	0.078125	0.921875	0.078125	0.921875	0	0.144043	0.144043	0.144043	69.4286	64.6951	0.990196	1	-	0	1	1	1	1	1	1	1	-	1	1	-	-	1	-	-	-	1	1	1	1	-	1	-	1	1
54933236|F|0--44:G>T	54933236	TGCAGAAGTTTAGGATCGACAGTTGACACGCAAGATTCTCTCCCGCTTTCCGAGAGAATCGATTATAAT	TGCAGAAGTTTAGGATCGACAGTTGACACGCAAGATTCTCTCCCGCTTTCCGAGAGAATCGATTATAAT	NW_016017512.1_Scaffold_105	577247	1	2.08e-29		44	1	0.702128	0.308511	0.691489	0.297872	0.010638	0.418289	0.426664	0.422476	69.0805	64.65	0.978261	1	0	0	1	1	1	1	1	1	1	-	0	0	0	1	1	1	1	1	0	1	1	1	1	1	0	1	1
54933236|F|0-44:G>T-44:G>T	54933236	TGCAGAAGTTTAGGATCGACAGTTGACACGCAAGATTCTCTCCCTCTTTCCGAGAGAATCGATTATAAT	TGCAGAAGTTTAGGATCGACAGTTGACACGCAAGATTCTCTCCCTCTTTCCGAGAGAATCGATTATAAT	NW_016017512.1_Scaffold_105	577247	1	2.08e-29	44:G>T	44	1	0.702128	0.308511	0.691489	0.297872	0.010638	0.418289	0.426664	0.422476	69.0805	64.65	0.978261	0	1	1	0	0	0	0	0	0	0	-	1	1	1	0	0	0	0	0	1	0	0	0	0	0	1	0	0
54937676|F|0--54:G>A	54937676	TGCAGCGTCTGGTGAACTAAATTATGCAAGAAAAATATACCGAAACTCTTCGGTGGGATACGTTAGTGA	TGCAGCGTCTGGTGAACTAAATTATGCAAGAAAAATATACCGAAACTCTTCGGTGGGATACGTTAGTGA	NW_016019441.1_Scaffold_6	3678974	1	2.08e-29		54	1	0.095745	0.904255	0.095745	0.904255	0	0.173155	0.173155	0.173155	69.7778	64.5812	1	0	0	0	0	0	0	0	0	0	0	0	0	0	0	0	0	0	0	0	1	0	1	1	0	0	0	0	0
54937676|F|0-54:G>A-54:G>A	54937676	TGCAGCGTCTGGTGAACTAAATTATGCAAGAAAAATATACCGAAACTCTTCGGTAGGATACGTTAGTGA	TGCAGCGTCTGGTGAACTAAATTATGCAAGAAAAATATACCGAAACTCTTCGGTAGGATACGTTAGTGA	NW_016019441.1_Scaffold_6	3678974	1	2.08e-29	54:G>A	54	1	0.095745	0.904255	0.095745	0.904255	0	0.173155	0.173155	0.173155	69.7778	64.5812	1	1	1	1	1	1	1	1	1	1	1	1	1	1	1	1	1	1	1	1	0	1	0	0	1	1	1	1	1
54938641|F|0--26:A>G	54938641	TGCAGCTGCGCAAGCATTCCCACTCGACCGTCCACCTATGTCAGAAATGCGAAGGTCGGTGGATCGTTT	TGCAGCTGCGCAAGCATTCCCACTCGACCGTCCACCTATGTCAGAAATGCGAAGGTCGGTGGATCGTTT	NW_016018344.1_Scaffold_18	1536746	1	9.67e-28		26	1	0.87234	0.148936	0.851064	0.12766	0.021277	0.222725	0.253508	0.238117	77.7885	64.56	0.992754	0	1	1	1	1	0	0	1	0	0	1	1	1	1	1	1	0	1	1	1	1	1	1	1	1	1	1	1
54938641|F|0-26:A>G-26:A>G	54938641	TGCAGCTGCGCAAGCATTCCCACTCGGCCGTCCACCTATGTCAGAAATGCGAAGGTCGGTGGATCGTTT	TGCAGCTGCGCAAGCATTCCCACTCGGCCGTCCACCTATGTCAGAAATGCGAAGGTCGGTGGATCGTTT	NW_016018344.1_Scaffold_18	1536746	1	9.67e-28	26:A>G	26	1	0.87234	0.148936	0.851064	0.12766	0.021277	0.222725	0.253508	0.238117	77.7885	64.56	0.992754	1	0	0	0	0	1	1	0	1	1	0	0	0	0	0	0	1	0	0	0	0	0	0	0	0	0	0	0
100007633|F|0--47:T>G	100007633	TGCAGAAAGGAAGCAAAAACCTGCTAGCTAGTGTCACTCGTGAGTACTCAACTGTAATTACAAAAGAAC	TGCAGAAAGGAAGCAAAAACCTGCTAGCTAGTGTCACTCGTGAGTACTCAACTGTAATTACAAAAGAAC		0	0	999		47	1	0.978723	0.021277	0.978723	0.021277	0	0.041648	0.041648	0.041648	65.3871	64.5	1	1	1	1	1	1	1	1	1	1	1	1	1	1	1	1	1	1	1	1	1	1	0	1	1	1	1	1	1
100007633|F|0-47:T>G-47:T>G	100007633	TGCAGAAAGGAAGCAAAAACCTGCTAGCTAGTGTCACTCGTGAGTACGCAACTGTAATTACAAAAGAAC	TGCAGAAAGGAAGCAAAAACCTGCTAGCTAGTGTCACTCGTGAGTACGCAACTGTAATTACAAAAGAAC		0	0	999	47:T>G	47	1	0.978723	0.021277	0.978723	0.021277	0	0.041648	0.041648	0.041648	65.3871	64.5	1	0	0	0	0	0	0	0	0	0	0	0	0	0	0	0	0	0	0	0	0	0	1	0	0	0	0	0	0
54937406|F|0--9:T>A	54937406	TGCAGAGTGTGGAAGGGGAGGGGGAGGAGGTAGCGAATGCATTCGCTTTTATCGATTCTAGTTTCTTTT	TGCAGAGTGTGGAAGGGGAGGGGGAGGAGGTAGCGAATGCATTCGCTTTTATCGATTCTAGTTTCTTTT	NW_016019380.1_Scaffold_544	6305	1	4.5e-26		9	0.957447	0.033333	0.966667	0.033333	0.966667	0	0.064444	0.064444	0.064444	73.6667	64.4034	1	0	0	0	0	0	0	0	0	0	0	0	0	0	0	0	0	0	0	0	0	1	-	0	0	1	0	0	0
54937406|F|0-9:T>A-9:T>A	54937406	TGCAGAGTGAGGAAGGGGAGGGGGAGGAGGTAGCGAATGCGTTCGCTTTTATCGATTCTAGTTTCTTTT	TGCAGAGTGAGGAAGGGGAGGGGGAGGAGGTAGCGAATGCGTTCGCTTTTATCGATTCTAGTTTCTTTT	NW_016019380.1_Scaffold_544	6305	1	4.5e-26	9:T>A	9	0.957447	0.033333	0.966667	0.033333	0.966667	0	0.064444	0.064444	0.064444	73.6667	64.4034	1	1	1	1	1	1	1	1	1	1	1	1	1	1	1	1	1	1	1	1	1	0	-	1	1	0	1	1	1
54936730|F|0--13:A>G	54936730	TGCAGGAAGCAGGAAACGAAGAATTGAATTACAGATCGGAAGAGCGGTTCAGCAGGAATGCCGAGACCG	TGCAGGAAGCAGGAAACGAAGAATTGAATTAC	NW_016019458.1_Scaffold_614	7353	1	6.14e-09		13	1	0.095745	0.904255	0.095745	0.904255	0	0.173155	0.173155	0.173155	64.9333	64.3964	1	0	0	1	0	0	0	0	0	0	0	0	1	0	1	0	0	0	0	0	0	0	0	0	1	0	0	0	0
54936730|F|0-13:A>G-13:A>G	54936730	TGCAGGAAGCAGGGAACGAAGAATTGAATTACAGATCGGAAGAGCGGTTCAGCAGGAATGCCGAGACCG	TGCAGGAAGCAGGGAACGAAGAATTGAATTAC	NW_016019458.1_Scaffold_614	7353	1	6.14e-09	13:A>G	13	1	0.095745	0.904255	0.095745	0.904255	0	0.173155	0.173155	0.173155	64.9333	64.3964	1	1	1	0	1	1	1	1	1	1	1	1	0	1	0	1	1	1	1	1	1	1	1	1	0	1	1	1	1
54938168|F|0--19:C>T	54938168	TGCAGACTTTTATTCACGACTTGTAGAGAAGGTGTTCGTAAATTGTTCGATATTTTTTTACAAGCCTTG	TGCAGACTTTTATTCACGACTTGTAGAGAAGGTGTTCGTAAATTGTTCGATATTTTTTTACAAGCCTTG	NW_016019056.1_Scaffold_252	20660	1	2.09e-24		19	0.606383	0.649123	0.368421	0.631579	0.350877	0.017544	0.455525	0.465374	0.460449	69.3636	64.303	1	0	0	1	0	-	0	0	-	0	-	-	1	0	0	1	1	-	0	-	0	1	0	1	1	1	0	-	-
54938168|F|0-19:C>T-19:C>T	54938168	TGCAGACTTTTATTCACGATTTGTAGAGAAGGTGTTCGTAAATTGTTCGATATTTTTTTACAAGCCTTG	TGCAGACTTTTATTCACGATTTGTAGAGAAGGTGTTCGTAAATTGTTCGATATTTTTTTACAAGCCTTG	NW_016019056.1_Scaffold_252	20660	1	2.09e-24	19:C>T	19	0.606383	0.649123	0.368421	0.631579	0.350877	0.017544	0.455525	0.465374	0.460449	69.3636	64.303	1	1	1	0	1	-	1	1	-	1	-	-	0	1	1	0	0	-	1	-	1	0	1	0	0	0	1	-	-
54937173|F|0--63:G>A	54937173	TGCAGTTACGTGTTGGTCATAAATTAGACACACGAACGAAACAGTAACGCTACTGACGCGAAAGGAATT	TGCAGTTACGTGTTGGTCATAAATTAGACACACGAACGAAACAGTAACGCTACTGACGCGAAAGGAATT	NW_016019586.1_Scaffold_73	862064	1	9.67e-28		63	0.978723	0.5	0.554348	0.445652	0.5	0.054348	0.5	0.494093	0.497046	68.0517	64.1972	0.978261	1	0	0	0	0	0	0	1	0	1	-	0	1	0	0	0	1	1	0	0	1	0	0	-	1	1	0	0
54937173|F|0-63:G>A-63:G>A	54937173	TGCAGTTACGTGTTGGTCATAAATTAGACACACGAACGAAACAGTAACGCTACTGACGCGAAAAGAATT	TGCAGTTACGTGTTGGTCATAAATTAGACACACGAACGAAACAGTAACGCTACTGACGCGAAAAGAATT	NW_016019586.1_Scaffold_73	862064	1	9.67e-28	63:G>A	63	0.978723	0.5	0.554348	0.445652	0.5	0.054348	0.5	0.494093	0.497046	68.0517	64.1972	0.978261	0	1	1	1	1	1	1	0	1	0	-	1	0	1	1	1	0	0	1	1	0	1	1	-	0	0	1	1
54936653|F|0--47:A>G	54936653	TGCAGCCGAGAATTCATCGTAGAAGTAACCACGATAAGAATAAAATTATCGAATTACAGATCGGAAGAG	TGCAGCCGAGAATTCATCGTAGAAGTAACCACGATAAGAATAAAATTATCGAATTAC	NW_016017771.1_Scaffold_1283	1883	1	1.23e-20		47	1	0.5	0.542553	0.457447	0.5	0.042553	0.5	0.496378	0.498189	69.8806	64.1905	1	1	0	0	1	0	0	1	1	1	1	1	0	1	1	1	0	1	1	0	0	0	0	1	0	0	1	0	0
54936653|F|0-47:A>G-47:A>G	54936653	TGCAGCCGAGAATTCATCGTAGAAGTAACCACGATAAGAATAAAATTGTCGAATTACAGATCGGAAGAG	TGCAGCCGAGAATTCATCGTAGAAGTAACCACGATAAGAATAAAATTGTCGAATTAC	NW_016017771.1_Scaffold_1283	1883	1	1.23e-20	47:A>G	47	1	0.5	0.542553	0.457447	0.5	0.042553	0.5	0.496378	0.498189	69.8806	64.1905	1	0	1	1	0	1	1	0	0	0	0	0	1	0	0	0	1	0	0	1	1	1	1	0	1	1	0	1	1
54938339|F|0--28:A>T	54938339	TGCAGCTGCTTGTTATTTTCTTTGATACAGATTCATTACAGATCGGAAGAGCGGTTCAGCAGGAATGCC	TGCAGCTGCTTGTTATTTTCTTTGATACAGATTCATTAC	NW_016019663.1_Scaffold_8	546995	1	6.24e-11		28	1	0.085106	0.925532	0.074468	0.914894	0.010638	0.155727	0.137845	0.146786	65.5	64.1709	1	0	0	1	0	0	0	0	0	0	0	0	0	0	0	0	0	0	1	0	0	0	0	0	0	0	0	0	0
54938339|F|0-28:A>T-28:A>T	54938339	TGCAGCTGCTTGTTATTTTCTTTGATACTGATTCATTACAGATCGGAAGAGCGGTTCAGCAGGAATGCC	TGCAGCTGCTTGTTATTTTCTTTGATACTGATTCATTAC	NW_016019663.1_Scaffold_8	546995	1	6.24e-11	28:A>T	28	1	0.085106	0.925532	0.074468	0.914894	0.010638	0.155727	0.137845	0.146786	65.5	64.1709	1	1	1	0	1	1	1	1	1	1	1	1	1	1	1	1	1	1	0	1	1	1	1	1	1	1	1	1	1
54933997|F|0--64:T>G	54933997	TGCAGATTTTGCAATTGAACGGTGTCTGTTAGCATACACGCCACGTGACGAGCTGTTAGGGATCTATCT	TGCAGATTTTGCAATTGAACGGTGTCTGTTAGCATACACGCCACGTGACGAGCTGTTAGGGATCTATCT	NW_016019553.1_Scaffold_70	409188	1	9.67e-28		64	1	0.489362	0.553191	0.446809	0.510638	0.042553	0.499774	0.494341	0.497057	66.3559	64.0139	0.992754	0	1	1	0	0	0	0	0	1	0	0	1	-	0	1	0	1	0	0	0	1	0	0	0	1	0	1	0
54933997|F|0-64:T>G-64:T>G	54933997	TGCAGATTTTGCAATTGAACGGTGTCTGTTAGCATACACGCCACGTGACGAGCTGTTAGGGATCGATCT	TGCAGATTTTGCAATTGAACGGTGTCTGTTAGCATACACGCCACGTGACGAGCTGTTAGGGATCGATCT	NW_016019553.1_Scaffold_70	409188	1	9.67e-28	64:T>G	64	1	0.489362	0.553191	0.446809	0.510638	0.042553	0.499774	0.494341	0.497057	66.3559	64.0139	0.992754	1	0	0	1	1	1	1	1	0	1	1	0	-	1	0	1	0	1	1	1	0	1	1	1	0	1	0	1
54936221|F|0--25:A>T	54936221	TGCAGATGTGTTCAATTTTTATCTAACAATCCATCCGTTATTAGAAATACTCCCGATACACGTCCATCG	TGCAGATGTGTTCAATTTTTATCTAACAATCCATCCGTTATTAGAAATACTCCCGATACACGTCCATCG	NW_016019508.1_Scaffold_66	520794	2	9.67e-28		25	0.329787	0.032258	0.967742	0.032258	0.967742	0	0.062435	0.062435	0.062435	77	63.9667	1	-	-	-	-	-	-	-	-	-	-	-	-	-	-	-	-	-	0	-	0	0	0	0	-	-	0	0	-
54936221|F|0-25:A>T-25:A>T	54936221	TGCAGATGTGTTCAATTTTTATCTATCAATCCATCCGTTATTAGAAATACTCCCGATACACGTCCATCG	TGCAGATGTGTTCAATTTTTATCTATCAATCCATCCGTTATTAGAAATACTCCCGATACACGTCCATCG	NW_016019508.1_Scaffold_66	520794	2	9.67e-28	25:A>T	25	0.329787	0.032258	0.967742	0.032258	0.967742	0	0.062435	0.062435	0.062435	77	63.9667	1	-	-	-	-	-	-	-	-	-	-	-	-	-	-	-	-	-	1	-	1	1	1	1	-	-	1	1	-
54933799|F|0--22:T>C	54933799	TGCAGATCACGCAGAGCCAATATCTTCTTCAACAGGGTCTGGGTCTTCAGGGTCACAATCCTTCTTCGG	TGCAGATCACGCAGAGCCAATATCTTCTTCAACAGGGTCTGGGTCTTCAGGGTCACAATCCTTCTTCGG	NW_016019430.1_Scaffold_59	517022	1	2.08e-29		22	1	0.968085	0.053191	0.946809	0.031915	0.021277	0.061793	0.100724	0.081258	90.2114	63.8	1	1	1	1	1	1	1	1	1	1	1	1	1	1	1	1	1	1	1	1	1	1	-	1	1	1	1	1	1
54933799|F|0-22:T>C-22:T>C	54933799	TGCAGATCACGCAGAGCCAATACCTTCTTCAACAGGGTCTGGGTCTTCAGGGTCACAATCCTTCTTCGG	TGCAGATCACGCAGAGCCAATACCTTCTTCAACAGGGTCTGGGTCTTCAGGGTCACAATCCTTCTTCGG	NW_016019430.1_Scaffold_59	517022	1	2.08e-29	22:T>C	22	1	0.968085	0.053191	0.946809	0.031915	0.021277	0.061793	0.100724	0.081258	90.2114	63.8	1	0	0	0	0	0	0	0	0	0	0	0	0	0	0	0	0	0	0	0	0	0	-	0	0	0	0	0	0
100007757|F|0--10:G>A	100007757	TGCAGAACCCGGCCATAAGGGAAAGGCATTGGAGACAATTGATGAACAGCACCAAGGTACCTGCAAGGT	TGCAGAACCCGGCCATAAGGGAAAGGCATTGGAGACAATTGATGAACAGCACCAAGGTACCTGCAAGGT	NW_016019075.1_Scaffold_27	1055024	1	2.08e-29		10	1	0.978723	0.021277	0.978723	0.021277	0	0.041648	0.041648	0.041648	78.1721	63.75	1	1	0	1	1	1	1	1	1	1	1	1	1	1	1	1	1	1	1	1	1	1	1	1	1	1	0	1	1
100007757|F|0-10:G>A-10:G>A	100007757	TGCAGAACCCAGCCATAAGGGAAAGGCATTGGAGACAATTGATGAACAGCACCAAGGTACCTGCAAGGT	TGCAGAACCCAGCCATAAGGGAAAGGCATTGGAGACAATTGATGAACAGCACCAAGGTACCTGCAAGGT	NW_016019075.1_Scaffold_27	1055024	1	2.08e-29	10:G>A	10	1	0.978723	0.021277	0.978723	0.021277	0	0.041648	0.041648	0.041648	78.1721	63.75	1	0	1	0	0	0	0	0	0	0	0	0	0	0	0	0	0	0	0	0	0	0	0	0	0	0	1	0	0
54933773|F|0--22:C>T	54933773	TGCAGATATGCGTAGTTCTTGGCTTGCCATCACTTTCTGTGAACTATTATTGATAAAAATCTATCTGAT	TGCAGATATGCGTAGTTCTTGGCTTGCCATCACTTTCTGTGAACTATTATTGATAAAAATCTATCTGAT		0	0	999		22	1	0.968085	0.031915	0.968085	0.031915	0	0.061793	0.061793	0.061793	79.2602	63.6667	1	1	1	1	1	1	1	1	1	1	1	1	1	1	1	1	1	1	1	1	1	1	1	1	1	1	1	1	1
54933773|F|0-22:C>T-22:C>T	54933773	TGCAGATATGCGTAGTTCTTGGTTTGCCATCACTTTCTGTGAACTATTATTGATAAAAATCTATCTGAT	TGCAGATATGCGTAGTTCTTGGTTTGCCATCACTTTCTGTGAACTATTATTGATAAAAATCTATCTGAT		0	0	999	22:C>T	22	1	0.968085	0.031915	0.968085	0.031915	0	0.061793	0.061793	0.061793	79.2602	63.6667	1	0	0	0	0	0	0	0	0	0	0	0	0	0	0	0	0	0	0	0	0	0	0	0	0	0	0	0	0
54938933|F|0--27:G>A	54938933	TGCAGATTCCAAAATTATCGTTCAAATGAAAGGATAATTTGTAATTTTTTACTTTACAGATCGGAAGAG	TGCAGATTCCAAAATTATCGTTCAAATGAAAGGATAATTTGTAATTTTTTACTTTAC	NW_016019441.1_Scaffold_6	4174359	1	2.65e-22		27	1	0.202128	0.829787	0.170213	0.797872	0.031915	0.322544	0.282481	0.302512	65.52	63.625	0.978261	0	1	0	0	0	0	0	0	0	0	0	0	-	0	-	0	0	0	1	0	0	0	0	0	0	0	0	0
54938933|F|0-27:G>A-27:G>A	54938933	TGCAGATTCCAAAATTATCGTTCAAATAAAAGGATAATTTGTAATTTTTTACTTTACAGATCGGAAGAG	TGCAGATTCCAAAATTATCGTTCAAATAAAAGGATAATTTGTAATTTTTTACTTTAC	NW_016019441.1_Scaffold_6	4174359	1	2.65e-22	27:G>A	27	1	0.202128	0.829787	0.170213	0.797872	0.031915	0.322544	0.282481	0.302512	65.52	63.625	0.978261	1	0	1	1	1	1	1	1	1	1	1	1	-	1	-	1	1	1	0	1	1	1	1	1	1	1	1	1
54935425|F|0--53:A>G	54935425	TGCAGTATAAGATTTATTTTCACTTTGCAGCGTGATCATCCAAATTATACGAAACGTGTAAAGAGTTCT	TGCAGTATAAGATTTATTTTCACTTTGCAGCGTGATCATCCAAATTATACGAAACGTGTAAAGAGTTCT	NW_016019539.1_Scaffold_688	3730	1	7.63e-14		53	0.968085	0.428571	0.615385	0.384615	0.571429	0.043956	0.489796	0.473373	0.481584	67.8889	63.5542	1	0	1	0	0	1	0	0	0	0	0	0	0	-	0	0	0	1	1	0	0	0	1	0	0	1	1	1	1
54935425|F|0-53:A>G-53:A>G	54935425	TGCAGTATAAGATTTATTTTCACTTTGCAGCGTGATCATCCAAATTATACGAAGCGTGTAAAGAGTTCT	TGCAGTATAAGATTTATTTTCACTTTGCAGCGTGATCATCCAAATTATACGAAGCGTGTAAAGAGTTCT	NW_016019539.1_Scaffold_688	3730	1	7.63e-14	53:A>G	53	0.968085	0.428571	0.615385	0.384615	0.571429	0.043956	0.489796	0.473373	0.481584	67.8889	63.5542	1	1	0	1	1	0	1	1	1	1	1	1	1	-	1	1	1	0	0	1	1	1	0	1	1	0	0	0	0
54937472|F|0--61:T>C	54937472	TGCAGGTGTGCGTAGTTCTTAGCTTGCCATCGCTTCCCAAAAACTATCAATGATGAAATATTTGTAAGA	TGCAGGTGTGCGTAGTTCTTAGCTTGCCATCGCTTCCCAAAAACTATCAATGATGAAATATTTGTAAGA	NW_016017934.1_Scaffold_143	96	1	1.27e-16		61	1	0.765957	0.297872	0.702128	0.234043	0.06383	0.358533	0.418289	0.388411	69.2421	63.5405	0.978261	1	1	0	1	1	1	1	1	1	1	-	0	-	0	0	0	1	1	1	0	-	1	1	1	0	1	0	1
54937472|F|0-61:T>C-61:T>C	54937472	TGCAGGTGTGCGTAGTTCTTAGCTTGCCATCGCTTCCCAAAAACTATCAATGATGAAATATCTGTAAGA	TGCAGGTGTGCGTAGTTCTTAGCTTGCCATCGCTTCCCAAAAACTATCAATGATGAAATATCTGTAAGA	NW_016017934.1_Scaffold_143	96	1	1.27e-16	61:T>C	61	1	0.765957	0.297872	0.702128	0.234043	0.06383	0.358533	0.418289	0.388411	69.2421	63.5405	0.978261	0	0	1	0	0	0	0	0	0	0	-	1	-	1	1	1	0	0	0	1	-	0	0	0	1	0	1	0
54938538|F|0--35:T>C	54938538	TGCAGAGTGCACCGCAGTTATAGCCAAATGGCTGATCGTTGACCGTTTTCTCTTTTTTTCAAGTTTCAT	TGCAGAGTGCACCGCAGTTATAGCCAAATGGCTGATCGTTGACCGTTTTCTCTTTTTTTCAAGTTTCAT	NW_016018789.1_Scaffold_22	923968	1	9.67e-28		35	0.914894	0.244186	0.767442	0.232558	0.755814	0.011628	0.369118	0.35695	0.363034	68.8261	63.5263	1	0	0	0	0	0	0	0	0	0	0	0	0	0	0	1	0	-	0	0	1	1	0	0	0	0	0	1	1
54938538|F|0-35:T>C-35:T>C	54938538	TGCAGAGTGCACCGCAGTTATAGCCAAATGGCTGACCGTTGACCGTTTTCTCTTTTTTTCAAGTTTCAT	TGCAGAGTGCACCGCAGTTATAGCCAAATGGCTGACCGTTGACCGTTTTCTCTTTTTTTCAAGTTTCAT	NW_016018789.1_Scaffold_22	923968	1	9.67e-28	35:T>C	35	0.914894	0.244186	0.767442	0.232558	0.755814	0.011628	0.369118	0.35695	0.363034	68.8261	63.5263	1	1	1	1	1	1	1	1	1	1	1	1	1	1	1	0	1	-	1	1	0	0	1	1	1	1	1	0	0
54938351|F|0--41:A>G	54938351	TGCAGGAGAAATAAAACGTGAATCCAATATATAAAAAATGCACAAACTAAATTACAGATCGGAAGAGCG	TGCAGGAGAAATAAAACGTGAATCCAATATATAAAAAATGCACAAACTAAATTAC	NW_016018566.1_Scaffold_2	5087973	1	1.5e-19		41	1	0.223404	0.797872	0.202128	0.776596	0.021277	0.34699	0.322544	0.334767	66.963	63.5149	1	0	0	1	0	1	0	0	0	0	0	0	0	0	1	0	0	1	1	0	0	0	1	0	0	1	1	1	1
54938351|F|0-41:A>G-41:A>G	54938351	TGCAGGAGAAATAAAACGTGAATCCAATATATAAAAAATGCGCAAACTAAATTACAGATCGGAAGAGCG	TGCAGGAGAAATAAAACGTGAATCCAATATATAAAAAATGCGCAAACTAAATTAC	NW_016018566.1_Scaffold_2	5087973	1	1.5e-19	41:A>G	41	1	0.223404	0.797872	0.202128	0.776596	0.021277	0.34699	0.322544	0.334767	66.963	63.5149	1	1	1	0	1	0	1	1	1	1	1	1	1	1	0	1	1	0	0	1	1	1	0	1	1	0	0	0	0
54935526|F|0--63:G>A	54935526	TGCAGTCCGGCTGATCATGACGGCGCCAAACTACTTTTTCTGCCGAGATAGACCGTGACTACTGTACAC	TGCAGTCCGGCTGATCATGACGGCGCCAAACTACTTTTTCTGCCGAGATAGACCGTGACTACTGTACAC		0	0	999		63	1	0.297872	0.734043	0.265957	0.702128	0.031915	0.418289	0.390448	0.404368	63.561	63.5114	1	1	0	0	1	0	0	1	1	1	1	0	0	-	0	1	0	0	0	0	0	0	0	0	0	0	0	0	0
54935526|F|0-63:G>A-63:G>A	54935526	TGCAGTCCGGCTGATCATGACGGCGCCAAACTACTTTTTCTGCCGAGATAGACCGTGACTACTATACAC	TGCAGTCCGGCTGATCATGACGGCGCCAAACTACTTTTTCTGCCGAGATAGACCGTGACTACTATACAC		0	0	999	63:G>A	63	1	0.297872	0.734043	0.265957	0.702128	0.031915	0.418289	0.390448	0.404368	63.561	63.5114	1	0	1	1	0	1	1	0	0	0	0	1	1	-	1	0	1	1	1	1	1	1	1	1	1	1	1	1	1
54937349|F|0--19:G>A	54937349	TGCAGAGACTTTTGGACAAGACTCGGAATATTCATAGGCGTGCGCGAACTGGACGAATGCTCCTTGAAT	TGCAGAGACTTTTGGACAAGACTCGGAATATTCATAGGCGTGCGCGAACTGGACGAATGCTCCTTGAAT	NW_016019863.1_Scaffold_98	232220	2	4.5e-26		19	1	0.202128	0.819149	0.180851	0.797872	0.021277	0.322544	0.296288	0.309416	77.2273	63.4057	1	0	0	1	0	0	0	0	0	0	0	0	1	0	0	0	0	0	1	-	0	0	0	0	0	0	0	0	0
54937349|F|0-19:G>A-19:G>A	54937349	TGCAGAGACTTTTGGACAAAACTCGGAATATTCATAGGCGTGCGCGAACTGGACGAATGCTTCTTGAAT	TGCAGAGACTTTTGGACAAAACTCGGAATATTCATAGGCGTGCGCGAACTGGACGAATGCTTCTTGAAT	NW_016019863.1_Scaffold_98	232220	2	4.5e-26	19:G>A	19	1	0.202128	0.819149	0.180851	0.797872	0.021277	0.322544	0.296288	0.309416	77.2273	63.4057	1	1	1	0	1	1	1	1	1	1	1	1	0	1	1	1	1	1	0	-	1	1	1	1	1	1	1	1	1
54939239|F|0--5:G>A	54939239	TGCAGGGAAGATAAATTTCTTGGAGAACGTAAATTTCCAAAACCTTTACAGATCGGAAGAGCGGTTCAG	TGCAGGGAAGATAAATTTCTTGGAGAACGTAAATTTCCAAAACCTTTAC	NW_016018455.1_Scaffold_19	1195858	1	5.66e-18		5	1	0.968085	0.053191	0.946809	0.031915	0.021277	0.061793	0.100724	0.081258	104.016	63.4	1	1	1	1	1	1	1	1	1	1	1	1	1	1	1	1	1	1	1	1	1	1	1	0	1	1	1	0	1
54939239|F|0-5:G>A-5:G>A	54939239	TGCAGAGAAGATAAATTTCTTGGAGAACGTAAATTTCCAAAACCTTTACAGATCGGAAGAGCGGTTCAG	TGCAGAGAAGATAAATTTCTTGGAGAACGTAAATTTCCAAAACCTTTAC	NW_016018455.1_Scaffold_19	1195858	1	5.66e-18	5:G>A	5	1	0.968085	0.053191	0.946809	0.031915	0.021277	0.061793	0.100724	0.081258	104.016	63.4	1	0	0	0	0	0	0	0	0	0	0	0	0	0	0	0	0	0	0	0	0	0	0	1	0	0	0	1	0
54939316|F|0--42:A>G	54939316	TGCAGGCAAGGGATGTTGTTCGAGTATATTTTTCGTTTGCGGAATAATGAAGCACTAAAAGGTGATTTA	TGCAGGCAAGGGATGTTGTTCGAGTATATTTTTCGTTTGCGGAATAATGAAGCACTAAAAGGTGATTTA	NW_016019841.1_Scaffold_96	324529	1	9.67e-28		42	0.914894	0.674419	0.383721	0.616279	0.325581	0.05814	0.439156	0.472958	0.456057	66.2875	63.3684	0.975	1	0	1	1	1	1	1	1	1	1	-	1	1	0	0	1	0	0	0	-	1	1	1	0	1	0	1	1
54939316|F|0-42:A>G-42:A>G	54939316	TGCAGGCAAGGGATGTTGTTCGAGTATATTTTTCGTTTGCGGGATAATGAAGCACTAAAAGGTGATTTA	TGCAGGCAAGGGATGTTGTTCGAGTATATTTTTCGTTTGCGGGATAATGAAGCACTAAAAGGTGATTTA	NW_016019841.1_Scaffold_96	324529	1	9.67e-28	42:A>G	42	0.914894	0.674419	0.383721	0.616279	0.325581	0.05814	0.439156	0.472958	0.456057	66.2875	63.3684	0.975	0	1	0	0	0	0	0	0	0	0	-	0	0	1	1	0	1	1	1	-	0	0	0	1	0	1	0	0
54932961|F|0--13:A>G	54932961	TGCAGCATCAGCAACAGCACCACGTAAGCGGTCTCGACAAGACACAGAGTGATCTTCTGAAGGCGGTCA	TGCAGCATCAGCAACAGCACCACGTAAGCGGTCTCGACAAGACACAGAGTGATCTTCTGAAGGCGGTCA	NW_016019441.1_Scaffold_6	2746559	1	9.67e-28		13	1	0.914894	0.12766	0.87234	0.085106	0.042553	0.155727	0.222725	0.189226	75.1293	63.3571	1	1	1	1	1	1	1	1	1	1	1	1	1	1	1	0	0	1	1	1	1	1	1	1	1	1	1	1	1
54932961|F|0-13:A>G-13:A>G	54932961	TGCAGCATCAGCAGCAGCACCACGTAAGCGGTCTCGACAAGACACAGAGTGATCTTCTGAAGGCGGTCA	TGCAGCATCAGCAGCAGCACCACGTAAGCGGTCTCGACAAGACACAGAGTGATCTTCTGAAGGCGGTCA	NW_016019441.1_Scaffold_6	2746559	1	9.67e-28	13:A>G	13	1	0.914894	0.12766	0.87234	0.085106	0.042553	0.155727	0.222725	0.189226	75.1293	63.3571	1	0	0	0	0	0	0	0	0	0	0	0	0	0	0	1	1	0	0	0	0	0	0	0	0	0	0	0	0
54937172|F|0--15:A>G	54937172	TGCAGTTACGTGTTGACCATAAATTAGACACACGAACGAAACAGTAACGCTACTGACGCGAAAAGAATT	TGCAGTTACGTGTTGACCATAAATTAGACACACGAACGAAACAGTAACGCTACTGACGCGAAAAGAATT	NW_016019586.1_Scaffold_73	862064	1	4.5e-26		15	0.585106	0.072727	0.927273	0.072727	0.927273	0	0.134876	0.134876	0.134876	76.25	63.3194	1	0	0	0	0	0	0	0	-	0	-	0	0	-	0	0	0	-	-	0	1	-	0	0	1	-	-	0	0
54937172|F|0-15:A>G-15:A>G	54937172	TGCAGTTACGTGTTGGTCATAAATTAGACACACGAACGAAACAGTAACGCTACTGACGCGAAAAGAATT	TGCAGTTACGTGTTGGTCATAAATTAGACACACGAACGAAACAGTAACGCTACTGACGCGAAAAGAATT	NW_016019586.1_Scaffold_73	862064	1	4.5e-26	15:A>G	15	0.585106	0.072727	0.927273	0.072727	0.927273	0	0.134876	0.134876	0.134876	76.25	63.3194	1	1	1	1	1	1	1	1	-	1	-	1	1	-	1	1	1	-	-	1	0	-	1	1	0	-	-	1	1
54938640|F|0--12:A>G	54938640	TGCAGCTGCCGAATGGTCCTCGTTGTTGCGACCATTGCGAGGTCGTGAACCGGAAGGCATGTGGAACTT	TGCAGCTGCCGAATGGTCCTCGTTGTTGCGACCATTGCGAGGTCGTGAACCGGAAGGCATGTGGAACTT	NW_016017501.1_Scaffold_104	453052	1	2.08e-29		12	1	0.882979	0.138298	0.861702	0.117021	0.021277	0.206655	0.238343	0.222499	68.5088	63.2857	1	1	1	1	1	1	1	1	1	1	1	1	1	1	1	1	1	1	1	1	1	0	1	1	1	1	1	0	0
54938640|F|0-12:A>G-12:A>G	54938640	TGCAGCTGCCGAGTGGTCCTCGTTGTTGCGACCATTGCGAGGTCGTGAACCGGAAGGCATGTGGAACTT	TGCAGCTGCCGAGTGGTCCTCGTTGTTGCGACCATTGCGAGGTCGTGAACCGGAAGGCATGTGGAACTT	NW_016017501.1_Scaffold_104	453052	1	2.08e-29	12:A>G	12	1	0.882979	0.138298	0.861702	0.117021	0.021277	0.206655	0.238343	0.222499	68.5088	63.2857	1	0	0	0	0	0	0	0	0	0	0	0	0	0	0	0	0	0	0	0	0	1	0	0	0	0	0	1	1
54936499|F|0--31:A>G	54936499	TGCAGAGTAATTTGAATATCAACGGCTGGCGAGACAATAAAAATAAAAGTTTCATTACAGATCGGAAGA	TGCAGAGTAATTTGAATATCAACGGCTGGCGAGACAATAAAAATAAAAGTTTCATTAC	NW_016019175.1_Scaffold_36	1547811	1	3.52e-21		31	1	0.170213	0.840426	0.159574	0.829787	0.010638	0.282481	0.268221	0.275351	64.9615	63.2574	1	1	0	0	1	0	1	0	1	1	1	0	0	0	0	0	0	0	0	0	0	0	0	0	0	0	1	0	0
54936499|F|0-31:A>G-31:A>G	54936499	TGCAGAGTAATTTGAATATCAACGGCTGGCGGGACAATAAAAATAAAAGTTTCATTACAGATCGGAAGA	TGCAGAGTAATTTGAATATCAACGGCTGGCGGGACAATAAAAATAAAAGTTTCATTAC	NW_016019175.1_Scaffold_36	1547811	1	3.52e-21	31:A>G	31	1	0.170213	0.840426	0.159574	0.829787	0.010638	0.282481	0.268221	0.275351	64.9615	63.2574	1	0	1	1	0	1	0	1	0	0	0	1	1	1	1	1	1	1	1	1	1	1	1	1	1	1	0	1	1
54933502|F|0--27:G>A	54933502	TGCAGACTTTTCCAGAAACGAAATACCGTGTACGAACACACAAAAGTGAAATAAAGAGAAGAAAAGGGG	TGCAGACTTTTCCAGAAACGAAATACCGTGTACGAACACACAAAAGTGAAATAAAGAGAAGAAAAGGGG	NW_016018678.1_Scaffold_21	461761	1	2.08e-29		27	1	0.946809	0.074468	0.925532	0.053191	0.021277	0.100724	0.137845	0.119285	63.5455	63.1429	1	1	1	1	1	1	1	1	1	1	1	1	1	1	1	1	1	1	1	0	1	1	1	1	1	0	1	0	1
54933502|F|0-27:G>A-27:G>A	54933502	TGCAGACTTTTCCAGAAACGAAATACCATGTACGAACACACAAAAGTGAAATAAAGAGAAGAAAAGGGG	TGCAGACTTTTCCAGAAACGAAATACCATGTACGAACACACAAAAGTGAAATAAAGAGAAGAAAAGGGG	NW_016018678.1_Scaffold_21	461761	1	2.08e-29	27:G>A	27	1	0.946809	0.074468	0.925532	0.053191	0.021277	0.100724	0.137845	0.119285	63.5455	63.1429	1	0	0	0	0	0	0	0	0	0	0	0	0	0	0	0	0	0	0	1	0	0	0	0	0	1	0	1	0
54938485|F|0--8:T>C	54938485	TGCAGAAGTGGTTTCCTTCGGCAGAAAGCGTCATTCAATTCAAGAGAGAATCAAAAAATTCTCATCCCC	TGCAGAAGTGGTTTCCTTCGGCAGAAAGCGTCATTCAATTCAAGAGAGAATCAAAAAATTCTCATCCCC		0	0	999		8	1	0.244681	0.797872	0.202128	0.755319	0.042553	0.369624	0.322544	0.346084	63.3214	63.1176	1	0	0	0	0	0	0	0	0	0	0	0	0	-	0	0	0	0	0	0	-	0	0	0	0	1	1	0	0
54938485|F|0-8:T>C-8:T>C	54938485	TGCAGAAGCGGTTTCCTTCGGCAGAAAGCGTCATTCAATTCAAGAGAGAATCAAAAAATTCTCATCCCC	TGCAGAAGCGGTTTCCTTCGGCAGAAAGCGTCATTCAATTCAAGAGAGAATCAAAAAATTCTCATCCCC		0	0	999	8:T>C	8	1	0.244681	0.797872	0.202128	0.755319	0.042553	0.369624	0.322544	0.346084	63.3214	63.1176	1	1	1	1	1	1	1	1	1	1	1	1	1	-	1	1	1	1	1	1	-	1	1	1	1	0	0	1	1
54938275|F|0--28:T>C	54938275	TGCAGAGGGACACGCTTCGTACGCGCCATAGCAAAAGGTGAATTACAGATCGGAAGAGCGGTTCAGCAG	TGCAGAGGGACACGCTTCGTACGCGCCATAGCAAAAGGTGAATTAC	NW_016019330.1_Scaffold_5	63720	1	1.08e-14		28	1	0.56383	0.531915	0.468085	0.43617	0.095745	0.491852	0.497963	0.494907	73.5263	63.0769	0.978261	0	1	0	0	0	0	0	0	0	0	0	0	-	-	0	0	-	0	0	1	0	1	1	0	1	1	-	0
54938275|F|0-28:T>C-28:T>C	54938275	TGCAGAGGGACACGCTTCGTACGCGCCACAGCAAAAGGTGAATTACAGATCGGAAGAGCGGTTCAGCAG	TGCAGAGGGACACGCTTCGTACGCGCCACAGCAAAAGGTGAATTAC	NW_016019330.1_Scaffold_5	63720	1	1.08e-14	28:T>C	28	1	0.56383	0.531915	0.468085	0.43617	0.095745	0.491852	0.497963	0.494907	73.5263	63.0769	0.978261	1	0	1	1	1	1	1	1	1	1	1	1	-	-	1	1	-	1	1	0	1	0	0	1	0	0	-	1
54938425|F|0--6:C>T	54938425	TGCAGCCCCGGATTGCTGCTGCACGCCGCAGATAAAAAAGTTGCGCTCTTTTACAGATCGGAAGAGCGG	TGCAGCCCCGGATTGCTGCTGCACGCCGCAGATAAAAAAGTTGCGCTCTTTTAC	NW_016019774.1_Scaffold_9	1292999	1	5.22e-19		6	0.319149	0.966667	0.033333	0.966667	0.033333	0	0.064444	0.064444	0.064444	65.3878	63	1	1	-	1	1	-	1	1	1	1	1	1	1	1	-	-	-	-	-	-	-	-	-	-	-	1	-	1	1
54938425|F|0-6:C>T-6:C>T	54938425	TGCAGCTCCGGATTGCTGCTGCACGCCGCAGATAAAAAAGTTGCGCTCTTTTACAGATCGGAAGAGCGG	TGCAGCTCCGGATTGCTGCTGCACGCCGCAGATAAAAAAGTTGCGCTCTTTTAC	NW_016019774.1_Scaffold_9	1292999	1	5.22e-19	6:C>T	6	0.319149	0.966667	0.033333	0.966667	0.033333	0	0.064444	0.064444	0.064444	65.3878	63	1	0	-	0	0	-	0	0	0	0	0	0	0	0	-	-	-	-	-	-	-	-	-	-	-	0	-	0	0
54938335|F|0--27:G>T	54938335	TGCAGCTCGCGTCGAAGCTCAAGTAAGGGAAATATGTTACAGATCGGAAGAGCGGTTCAGCAGGAATGC	TGCAGCTCGCGTCGAAGCTCAAGTAAGGGAAATATGTTAC		0	0	999		27	1	0.957447	0.042553	0.957447	0.042553	0	0.081485	0.081485	0.081485	63.2459	63	1	1	1	1	1	1	1	1	1	1	1	1	1	1	1	1	1	1	1	1	1	1	1	1	1	1	1	1	1
54938335|F|0-27:G>T-27:G>T	54938335	TGCAGCTCGCGTCGAAGCTCAAGTAAGTGAAATATGTTACAGATCGGAAGAGCGGTTCAGCAGGAATGC	TGCAGCTCGCGTCGAAGCTCAAGTAAGTGAAATATGTTAC		0	0	999	27:G>T	27	1	0.957447	0.042553	0.957447	0.042553	0	0.081485	0.081485	0.081485	63.2459	63	1	0	0	0	0	0	0	0	0	0	0	0	0	0	0	0	0	0	0	0	0	0	0	0	0	0	0	0	0
54938537|F|0--18:G>A	54938537	TGCAGAGTCGAACCTCCTGAATTCGTCCCGTAATTGGGAATTATGCAACGACGACATCTGGCGGACACG	TGCAGAGTCGAACCTCCTGAATTCGTCCCGTAATTGGGAATTATGCAACGACGACATCTGGCGGACACG	NW_016018867.1_Scaffold_227	109614	1	2.08e-29		18	0.93617	0.636364	0.386364	0.613636	0.363636	0.022727	0.46281	0.474174	0.468492	67.1667	62.9756	0.964912	1	1	1	1	0	1	1	1	1	1	1	1	0	0	0	0	-	0	1	1	0	0	1	1	0	1	1	0
54938537|F|0-18:G>A-18:G>A	54938537	TGCAGAGTCGAACCTCCTAAATTCGTCCCGTAATTGGGAATTATGCAACGACGACATCTGGCGGACACG	TGCAGAGTCGAACCTCCTAAATTCGTCCCGTAATTGGGAATTATGCAACGACGACATCTGGCGGACACG	NW_016018867.1_Scaffold_227	109614	1	2.08e-29	18:G>A	18	0.93617	0.636364	0.386364	0.613636	0.363636	0.022727	0.46281	0.474174	0.468492	67.1667	62.9756	0.964912	0	0	0	0	1	0	0	0	0	0	0	0	1	1	1	1	-	1	0	0	1	1	0	0	1	0	0	1
54937668|F|0--35:T>C	54937668	TGCAGCGTCAGTAGTCGGTCCCCGGTGGCGAATCGTCGCCGATGAGGCGGCCATTATCATAAACCGCGG	TGCAGCGTCAGTAGTCGGTCCCCGGTGGCGAATCGTCGCCGATGAGGCGGCCATTATCATAAACCGCGG	NW_016019852.1_Scaffold_97	537946	1	4.5e-26		35	0.946809	0.764045	0.269663	0.730337	0.235955	0.033708	0.360561	0.39389	0.377225	67.0435	62.9643	1	1	1	1	1	-	1	1	1	1	1	1	1	0	1	1	1	1	1	1	1	1	1	0	0	0	0	1	1
54937668|F|0-35:T>C-35:T>C	54937668	TGCAGCGTCAGTAGTCGGTCCCCGGTGGCGAATCGCCGCCGATGAGGCGGCCATTATCATAAACCGCGG	TGCAGCGTCAGTAGTCGGTCCCCGGTGGCGAATCGCCGCCGATGAGGCGGCCATTATCATAAACCGCGG	NW_016019852.1_Scaffold_97	537946	1	4.5e-26	35:T>C	35	0.946809	0.764045	0.269663	0.730337	0.235955	0.033708	0.360561	0.39389	0.377225	67.0435	62.9643	1	0	0	0	0	-	0	0	0	0	0	0	0	1	0	0	0	0	0	0	0	0	0	1	1	1	1	0	0
54938977|F|0--24:G>A	54938977	TGCAGTAAAAAGAAAATCTCGCGAGGGTTCGACGACGTATCTTTGGGAATTTTTGTTACAGATCGGAAG	TGCAGTAAAAAGAAAATCTCGCGAGGGTTCGACGACGTATCTTTGGGAATTTTTGTTAC	NW_016019120.1_Scaffold_31	1459407	1	2.17e-23		24	1	0.861702	0.148936	0.851064	0.138298	0.010638	0.238343	0.253508	0.245926	63.1944	62.9474	1	1	1	0	1	1	1	1	1	1	1	1	0	1	1	1	1	1	1	1	1	1	1	1	1	0	1	1	1
54938977|F|0-24:G>A-24:G>A	54938977	TGCAGTAAAAAGAAAATCTCGCGAAGGTTCGACGACGTATCTTTGGGAATTTTTGTTACAGATCGGAAG	TGCAGTAAAAAGAAAATCTCGCGAAGGTTCGACGACGTATCTTTGGGAATTTTTGTTAC	NW_016019120.1_Scaffold_31	1459407	1	2.17e-23	24:G>A	24	1	0.861702	0.148936	0.851064	0.138298	0.010638	0.238343	0.253508	0.245926	63.1944	62.9474	1	0	0	1	0	0	0	0	0	0	0	0	1	0	0	0	0	0	0	0	0	0	0	0	0	1	0	0	0
54937819|F|0--37:G>A	54937819	TGCAGGATTTAGTTACTCGTTCCCTTGCTAAATATAAGAGACAGGAGAGATTCGAACGAAGGCTTGCCG	TGCAGGATTTAGTTACTCGTTCCCTTGCTAAATATAAGAGACAGGAGAGATTCGAACGAAGGCTTGCCG	NW_016019175.1_Scaffold_36	1143722	1	9.67e-28		37	0.989362	0.827957	0.204301	0.795699	0.172043	0.032258	0.284888	0.325124	0.305006	82.2115	62.8333	0.978261	1	1	1	1	1	1	1	1	1	1	-	1	1	1	1	1	1	1	-	1	1	1	1	1	1	-	1	1
54937819|F|0-37:G>A-37:G>A	54937819	TGCAGGATTTAGTTACTCGTTCCCTTGCTAAATATAAAAGACAGGAGAGATTCGAACGAAGGCTTGCCG	TGCAGGATTTAGTTACTCGTTCCCTTGCTAAATATAAAAGACAGGAGAGATTCGAACGAAGGCTTGCCG	NW_016019175.1_Scaffold_36	1143722	1	9.67e-28	37:G>A	37	0.989362	0.827957	0.204301	0.795699	0.172043	0.032258	0.284888	0.325124	0.305006	82.2115	62.8333	0.978261	0	0	0	0	0	0	0	0	0	0	-	0	0	0	0	0	0	0	-	0	0	0	0	0	0	-	0	0
54938087|F|0--59:T>C	54938087	TGCAGTTCGCCTTTATCGCTTTGCCTAACTCGCGTTATAGCACCTCATTCGTCTTCCCTTCTCGGGCTT	TGCAGTTCGCCTTTATCGCTTTGCCTAACTCGCGTTATAGCACCTCATTCGTCTTCCCTTCTCGGGCTT	NW_016019675.1_Scaffold_81	594358	1	9.67e-28		59	1	0.191489	0.829787	0.170213	0.808511	0.021277	0.309642	0.282481	0.296062	68.7	62.8056	1	0	0	0	0	0	0	0	0	0	0	0	0	0	1	0	0	0	0	0	0	0	1	0	0	1	0	0	0
54938087|F|0-59:T>C-59:T>C	54938087	TGCAGTTCGCCTTTATCGCTTTGCCTAACTCGCGTTATAGCACCTCATTCGTCTTCCCTCCTCGGGCTT	TGCAGTTCGCCTTTATCGCTTTGCCTAACTCGCGTTATAGCACCTCATTCGTCTTCCCTCCTCGGGCTT	NW_016019675.1_Scaffold_81	594358	1	9.67e-28	59:T>C	59	1	0.191489	0.829787	0.170213	0.808511	0.021277	0.309642	0.282481	0.296062	68.7	62.8056	1	1	1	1	1	1	1	1	1	1	1	1	1	1	0	1	1	1	1	1	1	1	0	1	1	0	1	1	1
54938538|F|0--42:C>T	54938538	TGCAGAGTGCACCGCAGTTATAGCCAAATGGCTGACCGTTGACCGTTTTCTCTTTTTTTCAAGTTTCAT	TGCAGAGTGCACCGCAGTTATAGCCAAATGGCTGACCGTTGACCGTTTTCTCTTTTTTTCAAGTTTCAT	NW_016018789.1_Scaffold_22	923968	1	2.08e-29		42	0.829787	0.858974	0.153846	0.846154	0.141026	0.012821	0.242275	0.260355	0.251315	62.875	62.7692	1	1	1	1	1	1	1	1	1	1	1	1	1	1	1	1	1	0	1	1	-	-	1	1	1	1	1	-	-
54938538|F|0-42:C>T-42:C>T	54938538	TGCAGAGTGCACCGCAGTTATAGCCAAATGGCTGACCGTTGATCGTTTTCTCTTTTTTTCAAGTTTCAT	TGCAGAGTGCACCGCAGTTATAGCCAAATGGCTGACCGTTGATCGTTTTCTCTTTTTTTCAAGTTTCAT	NW_016018789.1_Scaffold_22	923968	1	2.08e-29	42:C>T	42	0.829787	0.858974	0.153846	0.846154	0.141026	0.012821	0.242275	0.260355	0.251315	62.875	62.7692	1	0	0	0	0	0	0	0	0	0	0	0	0	0	0	0	0	1	0	0	-	-	0	0	0	0	0	-	-
54938976|F|0--27:T>C	54938976	TGCAGGTTATCGTGGAATAACACTTTTTCTCGACTTTCCTTCTCTCCTTTTACAGATCGGAAGAGCGGT	TGCAGGTTATCGTGGAATAACACTTTTTCTCGACTTTCCTTCTCTCCTTTTAC		0	0	999		27	0.93617	0.511364	0.511364	0.488636	0.488636	0.022727	0.499742	0.499742	0.499742	63.5686	62.7656	1	0	1	0	-	1	0	-	-	0	-	0	0	-	1	0	0	-	0	1	-	1	1	1	0	0	0	1	1
54938976|F|0-27:T>C-27:T>C	54938976	TGCAGGTTATCGTGGAATAACACTTTTCCTCGACTTTCCTTCTCTCCTTTTACAGATCGGAAGAGCGGT	TGCAGGTTATCGTGGAATAACACTTTTCCTCGACTTTCCTTCTCTCCTTTTAC		0	0	999	27:T>C	27	0.93617	0.511364	0.511364	0.488636	0.488636	0.022727	0.499742	0.499742	0.499742	63.5686	62.7656	1	1	0	1	-	0	1	-	-	1	-	1	1	-	0	1	1	-	1	0	-	0	0	0	1	1	1	0	0
54936417|F|0--11:C>T	54936417	TGCAGAATCGTCCAATAAATATTCAATACAAATTTGTATTACAGATCGGAAGAGCGGTTCAGCAGGAAT	TGCAGAATCGTCCAATAAATATTCAATACAAATTTGTATTAC	NW_016017501.1_Scaffold_104	283567	1	3.22e-14		11	1	0.925532	0.095745	0.904255	0.074468	0.021277	0.137845	0.173155	0.1555	65.0855	62.7273	1	1	1	1	1	1	1	1	1	1	1	1	1	-	1	1	1	1	1	1	-	1	1	1	1	1	0	1	1
54936417|F|0-11:C>T-11:C>T	54936417	TGCAGAATCGTTCAATAAATATTCAATACAAATTTGTATTACAGATCGGAAGAGCGGTTCAGCAGGAAT	TGCAGAATCGTTCAATAAATATTCAATACAAATTTGTATTAC	NW_016017501.1_Scaffold_104	283567	1	3.22e-14	11:C>T	11	1	0.925532	0.095745	0.904255	0.074468	0.021277	0.137845	0.173155	0.1555	65.0855	62.7273	1	0	0	0	0	0	0	0	0	0	0	0	0	-	0	0	0	0	0	0	-	0	0	0	0	0	1	0	0
54939343|F|0--27:A>G	54939343	TGCAGTTTCGGTTCCGGACGAAGAAGAAATCATCACAGTTACTAAAGGGCGACGTAATTTACAGATCGG	TGCAGTTTCGGTTCCGGACGAAGAAGAAATCATCACAGTTACTAAAGGGCGACGTAATTTAC		0	0	999		27	0.968085	0.120879	0.901099	0.098901	0.879121	0.021978	0.212535	0.178239	0.195387	68.5385	62.6786	1	0	1	0	0	0	0	0	0	0	0	0	0	0	0	0	0	0	0	0	0	1	0	0	0	0	0	1	1
54939343|F|0-27:A>G-27:A>G	54939343	TGCAGTTTCGGTTCCGGACGAAGAAGAGATCATCACAGTTACTAAAGGACGACGTAATTTACAGATCGG	TGCAGTTTCGGTTCCGGACGAAGAAGAGATCATCACAGTTACTAAAGGACGACGTAATTTAC		0	0	999	27:A>G	27	0.968085	0.120879	0.901099	0.098901	0.879121	0.021978	0.212535	0.178239	0.195387	68.5385	62.6786	1	1	0	1	1	1	1	1	1	1	1	1	1	1	1	1	1	1	1	1	1	0	1	1	1	1	1	0	0
100010409|F|0--32:T>C	100010409	TGCAGCTGCTGCTATCGCTGCTTTGTCTCTTGTTTTTTCGTGATGACGTTGATGAGAAGAAAGAGGACT	TGCAGCTGCTGCTATCGCTGCTTTGTCTCTTGTTTTTTCGTGATGACGTTGATGAGAAGAAAGAGGACT	NW_016019530.1_Scaffold_68	774968	1	9.67e-28		32	1	0.010638	0.989362	0.010638	0.989362	0	0.02105	0.02105	0.02105	81	62.664	1	0	0	0	0	0	0	0	0	0	0	0	0	0	0	0	0	0	0	0	0	0	0	0	0	0	1	0	0
100010409|F|0-32:T>C-32:T>C	100010409	TGCAGCTGCTGCTATCGCTGCTTTGTCTCTTGCTTTTTCGTGATGACGTTGATGAGAAGAAAGAGGACT	TGCAGCTGCTGCTATCGCTGCTTTGTCTCTTGCTTTTTCGTGATGACGTTGATGAGAAGAAAGAGGACT	NW_016019530.1_Scaffold_68	774968	1	9.67e-28	32:T>C	32	1	0.010638	0.989362	0.010638	0.989362	0	0.02105	0.02105	0.02105	81	62.664	1	1	1	1	1	1	1	1	1	1	1	1	1	1	1	1	1	1	1	1	1	1	1	1	1	1	0	1	1
54934939|F|0--13:G>A	54934939	TGCAGGATGATTTGCTCGGTTTTTGAAAGATTCGATGCGTTGAAAAATTTACTTTACACGTAATTTGCA	TGCAGGATGATTTGCTCGGTTTTTGAAAGATTCGATGCGTTGAAAAATTTACTTTACACGTAATTTGCA	NW_016018233.1_Scaffold_17	2111006	1	9.67e-28		13	1	0.085106	0.93617	0.06383	0.914894	0.021277	0.155727	0.119511	0.137619	62.9	62.661	0.978261	0	0	0	0	0	0	0	0	0	0	0	0	0	0	1	-	0	0	0	0	0	0	0	0	0	0	0	0
54934939|F|0-13:G>A-13:G>A	54934939	TGCAGGATGATTTACTCGGTTTTTGAAAGATTCGATGCGTTGAAAAATTTACTTTACACGTAATTTGCA	TGCAGGATGATTTACTCGGTTTTTGAAAGATTCGATGCGTTGAAAAATTTACTTTACACGTAATTTGCA	NW_016018233.1_Scaffold_17	2111006	1	9.67e-28	13:G>A	13	1	0.085106	0.93617	0.06383	0.914894	0.021277	0.155727	0.119511	0.137619	62.9	62.661	0.978261	1	1	1	1	1	1	1	1	1	1	1	1	1	1	0	-	1	1	1	1	1	1	1	1	1	1	1	1
54939221|F|0--37:C>T	54939221	TGCAGATATGCGTAGTTCTTAGCTTGCCATCGCTTTCCGAAAATTATTACAGATCGGAAGAGCGGTTCA	TGCAGATATGCGTAGTTCTTAGCTTGCCATCGCTTTCCGAAAATTATTAC	NW_016018957.1_Scaffold_2350	295	3	1.64e-18		37	1	1	0.138298	0.861702	0	0.138298	0	0.238343	0.119172	196.921	62.5	0.992754	1	1	1	-	1	-	1	-	1	1	-	1	1	1	1	1	1	1	1	1	1	1	-	1	1	-	1	1
54939221|F|0-37:C>T-37:C>T	54939221	TGCAGATATGCGTAGTTCTTAGCTTGCCATCGCTTTCTGAAAATTATTACAGATCGGAAGAGCGGTTCA	TGCAGATATGCGTAGTTCTTAGCTTGCCATCGCTTTCTGAAAATTATTAC	NW_016018957.1_Scaffold_2350	295	3	1.64e-18	37:C>T	37	1	1	0.138298	0.861702	0	0.138298	0	0.238343	0.119172	196.921	62.5	0.992754	0	0	0	-	0	-	0	-	0	0	-	0	0	0	0	0	0	0	0	0	0	0	-	0	0	-	0	0
54935347|F|0--34:C>T	54935347	TGCAGTAACATGGTCCAGGTGCTTCTACAGCATACGGTGGTTTGTTACCAAAAATACCAAAAAAGTTTT	TGCAGTAACATGGTCCAGGTGCTTCTACAGCATACGGTGGTTTGTTACCAAAAATACCAAAAAAGTTTT	NW_016017456.1_Scaffold_10	1980394	1	2.08e-29		34	1	0.819149	0.212766	0.787234	0.180851	0.031915	0.296288	0.334993	0.315641	68.9808	62.4615	0.971014	1	1	1	1	1	1	1	1	1	1	-	1	-	0	1	1	1	1	1	1	1	1	1	0	1	1	1	1
54935347|F|0-34:C>T-34:C>T	54935347	TGCAGTAACATGGTCCAGGTGCTTCTACAGCATATGGTGGTTTGTTACCAAAAATACCAAAAAAGTTTT	TGCAGTAACATGGTCCAGGTGCTTCTACAGCATATGGTGGTTTGTTACCAAAAATACCAAAAAAGTTTT	NW_016017456.1_Scaffold_10	1980394	1	2.08e-29	34:C>T	34	1	0.819149	0.212766	0.787234	0.180851	0.031915	0.296288	0.334993	0.315641	68.9808	62.4615	0.971014	0	0	0	0	0	0	0	0	0	0	-	0	-	1	0	0	0	0	0	0	0	0	0	1	0	0	0	0
54937656|F|0--30:G>A	54937656	TGCAGCGATTTTTTCCTTTTTCTTTTCGCGGAGCGAAGTTTGCGTAGGAAGAGGGATACTGGATACTTG	TGCAGCGATTTTTTCCTTTTTCTTTTCGCGGAGCGAAGTTTGCGTAGGAAGAGGGATACTGGATACTTG	NW_016018566.1_Scaffold_2	205717	1	9.67e-28		30	0.93617	0.079545	0.943182	0.056818	0.920455	0.022727	0.146436	0.10718	0.126808	73.2222	62.4352	0.991228	0	0	0	-	0	-	0	0	-	0	0	0	0	1	0	0	0	-	0	1	-	0	0	0	0	0	0	0
54937656|F|0-30:G>A-30:G>A	54937656	TGCAGCGATTTTTTCCTTTTTCTTTTCGCGAAGCGAAGTTTGCGTAGGAAGAGGGATACTGGATACTTG	TGCAGCGATTTTTTCCTTTTTCTTTTCGCGAAGCGAAGTTTGCGTAGGAAGAGGGATACTGGATACTTG	NW_016018566.1_Scaffold_2	205717	1	9.67e-28	30:G>A	30	0.93617	0.079545	0.943182	0.056818	0.920455	0.022727	0.146436	0.10718	0.126808	73.2222	62.4352	0.991228	1	1	1	-	1	-	1	1	-	1	1	1	1	0	1	1	1	-	1	0	-	1	1	1	1	1	1	1
54939009|F|0--33:G>C	54939009	TGCAGTTGTATCCAATAATGAAGATTTGTGAAGGGAATATTTTATTTTTTTTACAGATCGGAAGAGCGG	TGCAGTTGTATCCAATAATGAAGATTTGTGAAGGGAATATTTTATTTTTTTTAC	NW_016017523.1_Scaffold_106	185900	1	5.22e-19		33	1	0.946809	0.06383	0.93617	0.053191	0.010638	0.100724	0.119511	0.110118	73.7417	62.4286	1	1	1	1	1	1	1	1	1	1	1	1	0	1	1	1	1	1	1	1	1	1	1	1	0	1	1	1	1
54939009|F|0-33:G>C-33:G>C	54939009	TGCAGTTGTATCCAATAATGAAGATTTGTGAAGCGAATATTTTATTTTTTTTACAGATCGGAAGAGCGG	TGCAGTTGTATCCAATAATGAAGATTTGTGAAGCGAATATTTTATTTTTTTTAC	NW_016017523.1_Scaffold_106	185900	1	5.22e-19	33:G>C	33	1	0.946809	0.06383	0.93617	0.053191	0.010638	0.100724	0.119511	0.110118	73.7417	62.4286	1	0	0	0	0	0	0	0	0	0	0	0	1	0	0	0	0	0	0	0	0	0	0	0	1	0	0	0	0
54936529|F|0--11:T>G	54936529	TGCAGATATTCTAAATTTTTCTTTTCGAAGCTCGCAAAAAAAGAAATATTACAGATCGGAAGAGCGGTT	TGCAGATATTCTAAATTTTTCTTTTCGAAGCTCGCAAAAAAAGAAATATTAC		0	0	999		11	1	0.87234	0.138298	0.861702	0.12766	0.010638	0.222725	0.238343	0.230534	63.4336	62.4286	1	1	1	1	1	1	1	1	1	1	1	1	1	1	1	1	1	1	1	1	1	0	0	1	0	0	1	1	1
54936529|F|0-11:T>G-11:T>G	54936529	TGCAGATATTCGAAATTTTTCTTTTCGAAGCTCGCAAAAAAAGAAATATTACAGATCGGAAGAGCGGTT	TGCAGATATTCGAAATTTTTCTTTTCGAAGCTCGCAAAAAAAGAAATATTAC		0	0	999	11:T>G	11	1	0.87234	0.138298	0.861702	0.12766	0.010638	0.222725	0.238343	0.230534	63.4336	62.4286	1	0	0	0	0	0	0	0	0	0	0	0	0	0	0	0	0	0	0	0	0	1	1	0	1	1	0	0	0
54939182|F|0--45:T>G	54939182	TGCAGTTGATAATGGCTTCACGGGCATTTATACGCGTCGCGAAACTGCGAGGGAGGTAATAAGTCATGG	TGCAGTTGATAATGGCTTCACGGGCATTTATACGCGTCGCGAAACTGCGAGGGAGGTAATAAGTCATGG	NW_016019275.1_Scaffold_45	841129	1	2.08e-29		45	0.957447	0.5	0.533333	0.466667	0.5	0.033333	0.5	0.497778	0.498889	71.3148	62.4085	0.978261	0	0	1	0	0	0	0	0	0	0	0	1	0	0	1	-	0	0	0	0	1	1	0	0	0	0	1	1
54939182|F|0-45:T>G-45:T>G	54939182	TGCAGTTGATAATGGCTTCACGGGCATTTATACGCGTCGCGAAACGGCGAGGGAGGTAATAAGTCATGG	TGCAGTTGATAATGGCTTCACGGGCATTTATACGCGTCGCGAAACGGCGAGGGAGGTAATAAGTCATGG	NW_016019275.1_Scaffold_45	841129	1	2.08e-29	45:T>G	45	0.957447	0.5	0.533333	0.466667	0.5	0.033333	0.5	0.497778	0.498889	71.3148	62.4085	0.978261	1	1	0	1	1	1	1	1	1	1	1	0	1	1	0	-	1	1	1	1	0	0	1	1	1	1	0	0
54939390|F|0--56:A>G	54939390	TGCAGAATTTCCATCGCGTTTTTAGACCAGGAAAGAAGGGGAGGGGGACGTGTCGTAAACGTTTACAGA	TGCAGAATTTCCATCGCGTTTTTAGACCAGGAAAGAAGGGGAGGGGGACGTGTCGTAAACGTTTACAGA	NW_016019752.1_Scaffold_88	471019	1	1.62e-25		56	1	0.106383	0.904255	0.095745	0.893617	0.010638	0.190131	0.173155	0.181643	86.2857	62.4071	1	0	0	0	0	0	0	0	0	0	0	0	0	-	0	0	1	0	1	0	0	0	0	0	0	0	0	0	0
54939390|F|0-56:A>G-56:A>G	54939390	TGCAGAATTTCCATCGCGTTTTTAGACCAGGAAAGAAGGGGAGGGGGACGTGTCGTGAACGTTTACAGA	TGCAGAATTTCCATCGCGTTTTTAGACCAGGAAAGAAGGGGAGGGGGACGTGTCGTGAACGTTTACAGA	NW_016019752.1_Scaffold_88	471019	1	1.62e-25	56:A>G	56	1	0.106383	0.904255	0.095745	0.893617	0.010638	0.190131	0.173155	0.181643	86.2857	62.4071	1	1	1	1	1	1	1	1	1	1	1	1	1	-	1	1	0	1	0	1	1	1	1	1	1	1	1	1	1
54933047|F|0--7:A>G	54933047	TGCAGAAACGTGGCTGGACCCGGGCCCTTTCGCCGGACCGTGCAATTTCAAGTGGTGGGATCGAGGGAT	TGCAGAAACGTGGCTGGACCCGGGCCCTTTCGCCGGACCGTGCAATTTCAAGTGGTGGGATCGAGGGAT	NW_016018566.1_Scaffold_2	1629737	1	2.08e-29		7	1	0.978723	0.031915	0.968085	0.021277	0.010638	0.041648	0.061793	0.05172	82.9268	62.4	0.971014	1	1	1	1	1	1	1	1	1	1	1	1	1	1	0	1	1	1	1	1	1	1	1	1	1	1	1	1
54933047|F|0-7:A>G-7:A>G	54933047	TGCAGAAGCGTGGCTGGACCCGGGCCCTTTCGCCGGACCGTGCAATTTCAAGTGGTGGGATCGAGGGAT	TGCAGAAGCGTGGCTGGACCCGGGCCCTTTCGCCGGACCGTGCAATTTCAAGTGGTGGGATCGAGGGAT	NW_016018566.1_Scaffold_2	1629737	1	2.08e-29	7:A>G	7	1	0.978723	0.031915	0.968085	0.021277	0.010638	0.041648	0.061793	0.05172	82.9268	62.4	0.971014	0	0	0	0	0	0	0	0	0	0	0	0	0	0	1	0	0	0	0	0	0	0	0	0	0	0	0	0
54937799|F|0--37:A>G	54937799	TGCAGGAGTAACCAGTCACTTCCGGCGGCACCACCCAACACAGAAAACGCAGAAAAACCAGAGTGTCTC	TGCAGGAGTAACCAGTCACTTCCGGCGGCACCACCCAACACAGAAAACGCAGAAAAACCAGAGTGTCTC	NW_016019175.1_Scaffold_36	1166898	1	2.08e-29		37	1	0.851064	0.148936	0.851064	0.148936	0	0.253508	0.253508	0.253508	66.8447	62.3913	1	1	1	1	1	0	1	0	1	0	1	0	1	1	0	1	1	1	1	1	1	1	1	1	1	1	1	1	1
54937799|F|0-37:A>G-37:A>G	54937799	TGCAGGAGTAACCAGTCACTTCCGGCGGCACCACCCAGCACAGAAAACGCAGAAAAACCAGAGTGTCTC	TGCAGGAGTAACCAGTCACTTCCGGCGGCACCACCCAGCACAGAAAACGCAGAAAAACCAGAGTGTCTC	NW_016019175.1_Scaffold_36	1166898	1	2.08e-29	37:A>G	37	1	0.851064	0.148936	0.851064	0.148936	0	0.253508	0.253508	0.253508	66.8447	62.3913	1	0	0	0	0	1	0	1	0	1	0	1	0	0	1	0	0	0	0	0	0	0	0	0	0	0	0	0	0
54938029|F|0--25:G>A	54938029	TGCAGTGATACGGCTTCTCGCCCGTGTGCAGCCGCATGTGGGTCTTGAGGTGGTGGTCCCGTGTGAATC	TGCAGTGATACGGCTTCTCGCCCGTGTGCAGCCGCATGTGGGTCTTGAGGTGGTGGTCCCGTGTGAATC	NW_016018233.1_Scaffold_17	1163593	1	2.08e-29		25	1	0.414894	0.638298	0.361702	0.585106	0.053191	0.485514	0.461747	0.473631	65.1042	62.2892	0.978261	0	0	1	0	1	0	0	0	0	0	0	1	-	1	1	0	0	0	0	0	1	0	0	1	0	0	1	0
54938029|F|0-25:G>A-25:G>A	54938029	TGCAGTGATACGGCTTCTCGCCCGTATGCAGTCGCATGTGGGTCTTGAGGTGGTGGTCCCGTGTGAATC	TGCAGTGATACGGCTTCTCGCCCGTATGCAGTCGCATGTGGGTCTTGAGGTGGTGGTCCCGTGTGAATC	NW_016018233.1_Scaffold_17	1163593	1	2.08e-29	25:G>A	25	1	0.414894	0.638298	0.361702	0.585106	0.053191	0.485514	0.461747	0.473631	65.1042	62.2892	0.978261	1	1	0	1	0	1	1	1	1	1	1	0	-	0	0	1	1	1	1	1	0	1	1	0	1	1	0	1
54938612|F|0--29:T>C	54938612	TGCAGCGAGAAATTTGAGGGAATTGTTTTTTCGTTTTTTGTAGCGAGAAAGAGTAATCTTACTTTTGTT	TGCAGCGAGAAATTTGAGGGAATTGTTTTTTCGTTTTTTGTAGCGAGAAAGAGTAATCTTACTTTTGTT		0	0	999		29	0.957447	0.033333	0.977778	0.022222	0.966667	0.011111	0.064444	0.043457	0.053951	85	62.2137	1	0	0	0	0	0	0	0	0	0	0	0	0	0	0	0	0	0	0	0	0	0	0	0	0	0	0	0	0
54938612|F|0-29:T>C-29:T>C	54938612	TGCAGCGAGAAATTTGAGGGAATTGTTTTCTCGTTTTTTGTAGCGAGAAAGAGTAATCTTACTTTTGTT	TGCAGCGAGAAATTTGAGGGAATTGTTTTCTCGTTTTTTGTAGCGAGAAAGAGTAATCTTACTTTTGTT		0	0	999	29:T>C	29	0.957447	0.033333	0.977778	0.022222	0.966667	0.011111	0.064444	0.043457	0.053951	85	62.2137	1	1	1	1	1	1	1	1	1	1	1	1	1	1	1	1	1	1	1	1	1	1	1	1	1	1	1	1	1
54939100|F|0--13:C>T	54939100	TGCAGCGATTATACGACCATTATTCATCGAGGTTTTGAAATATCTTCCCGACTAAGGGTCTCAATCTTT	TGCAGCGATTATACGACCATTATTCATCGAGGTTTTGAAATATCTTCCCGACTAAGGGTCTCAATCTTT	NW_016019586.1_Scaffold_73	504942	1	9.67e-28		13	1	0.87234	0.138298	0.861702	0.12766	0.010638	0.222725	0.238343	0.230534	69.3628	62.2	1	1	1	1	0	1	0	0	0	1	1	1	0	-	0	1	1	1	0	1	1	1	1	1	1	1	1	1	1
54939100|F|0-13:C>T-13:C>T	54939100	TGCAGCGATTATATGACCATTATTCATCGAGGTTTTGAAATATCTTCCCGACTAAGGGTCTCAATCTTT	TGCAGCGATTATATGACCATTATTCATCGAGGTTTTGAAATATCTTCCCGACTAAGGGTCTCAATCTTT	NW_016019586.1_Scaffold_73	504942	1	9.67e-28	13:C>T	13	1	0.87234	0.138298	0.861702	0.12766	0.010638	0.222725	0.238343	0.230534	69.3628	62.2	1	0	0	0	1	0	1	1	1	0	0	0	1	-	1	0	0	0	1	0	0	0	0	0	0	0	0	0	0
54934081|F|0--9:G>A	54934081	TGCAGCACCGATAATATAACGCGACGAACATTGGATGTAATCGATCGAACACGATCGTTATCTAGGGTG	TGCAGCACCGATAATATAACGCGACGAACATTGGATGTAATCGATCGAACACGATCGTTATCTAGGGTG	NW_016019775.1_Scaffold_90	331636	1	1.25e-26		9	1	0.819149	0.202128	0.797872	0.180851	0.021277	0.296288	0.322544	0.309416	74.4717	62.1364	0.978261	1	1	1	1	1	1	1	1	1	1	-	1	1	1	0	0	1	1	1	1	1	1	1	0	1	1	1	1
54934081|F|0-9:G>A-9:G>A	54934081	TGCAGCACCAATAATATAACGCGACGAACATTGGATGTAATCGATCGAACACGATCGTTATCTAGGGTG	TGCAGCACCAATAATATAACGCGACGAACATTGGATGTAATCGATCGAACACGATCGTTATCTAGGGTG	NW_016019775.1_Scaffold_90	331636	1	1.25e-26	9:G>A	9	1	0.819149	0.202128	0.797872	0.180851	0.021277	0.296288	0.322544	0.309416	74.4717	62.1364	0.978261	0	0	0	0	0	0	0	0	0	0	-	0	0	0	1	1	0	0	0	0	0	0	0	1	0	0	0	0
54936508|F|0--18:G>A	54936508	TGCAGAGTTTCGAGTTCTGTTTCAAAACTTGGCTTATTACAGATCGGAAGAGCGGTTCAGCAGGAATGC	TGCAGAGTTTCGAGTTCTGTTTCAAAACTTGGCTTATTAC		0	0	999		18	0.87234	0.792683	0.256098	0.743902	0.207317	0.04878	0.328673	0.381023	0.354848	63.6813	62.12	0.97619	1	1	1	1	1	1	1	1	1	1	1	-	1	1	1	0	0	1	0	-	1	-	1	0	1	1	-	1
54936508|F|0-18:G>A-18:G>A	54936508	TGCAGAGTTTCGAGTTCTATTTCAAAACTTGGCTTATTACAGATCGGAAGAGCGGTTCAGCAGGAATGC	TGCAGAGTTTCGAGTTCTATTTCAAAACTTGGCTTATTAC		0	0	999	18:G>A	18	0.87234	0.792683	0.256098	0.743902	0.207317	0.04878	0.328673	0.381023	0.354848	63.6813	62.12	0.97619	0	0	0	0	0	0	0	0	0	0	0	-	0	0	0	1	1	0	1	-	0	-	0	1	0	0	-	0
54933635|F|0--44:C>T	54933635	TGCAGAGGCCAAATACTTCTGATCGTGTCTCTTAGCTCCTCGTTCGCTTGGTTTCTCTCGGAGGCTGGA	TGCAGAGGCCAAATACTTCTGATCGTGTCTCTTAGCTCCTCGTTCGCTTGGTTTCTCTCGGAGGCTGGA	NW_016019120.1_Scaffold_31	626018	1	2.08e-29		44	1	0.755319	0.265957	0.734043	0.244681	0.021277	0.369624	0.390448	0.380036	63.4255	62.1176	1	1	0	1	0	1	1	0	1	1	1	1	1	1	1	0	1	0	0	1	1	-	1	0	1	1	1	0	0
54933635|F|0-44:C>T-44:C>T	54933635	TGCAGAGGCCAAATACTTCTGATCGTGTCTCTTAGCTCCTCGTTTGCTTGGTTTCTCTCGGAGGCTGGA	TGCAGAGGCCAAATACTTCTGATCGTGTCTCTTAGCTCCTCGTTTGCTTGGTTTCTCTCGGAGGCTGGA	NW_016019120.1_Scaffold_31	626018	1	2.08e-29	44:C>T	44	1	0.755319	0.265957	0.734043	0.244681	0.021277	0.369624	0.390448	0.380036	63.4255	62.1176	1	0	1	0	1	0	0	1	0	0	0	0	0	0	0	1	0	1	1	0	0	-	0	1	0	0	0	1	1
54935203|F|0--64:G>A	54935203	TGCAGGTAAGTCAAAAATAAAATATTTGGATATTTGAGGTTAGGTTGAGTTAGTTGGCTTTTAGGATAT	TGCAGGTAAGTCAAAAATAAAATATTTGGATATTTGAGGTTAGGTTGAGTTAGTTGGCTTTTAGGATAT	NW_016018233.1_Scaffold_17	1282433	1	4.5e-26		64	1	0.489362	0.553191	0.446809	0.510638	0.042553	0.499774	0.494341	0.497057	65.0441	62.0323	0.978261	1	1	0	1	0	1	1	1	1	1	1	0	-	0	0	1	1	0	1	1	0	1	1	0	1	0	0	0
54935203|F|0-64:G>A-64:G>A	54935203	TGCAGGTAAGTCAAAAATAAAATATTTGGATATTTGAGGTTAGGTTGAGTTAGTTGGCTTTTAGAATAT	TGCAGGTAAGTCAAAAATAAAATATTTGGATATTTGAGGTTAGGTTGAGTTAGTTGGCTTTTAGAATAT	NW_016018233.1_Scaffold_17	1282433	1	4.5e-26	64:G>A	64	1	0.489362	0.553191	0.446809	0.510638	0.042553	0.499774	0.494341	0.497057	65.0441	62.0323	0.978261	0	0	1	0	1	0	0	0	0	0	0	1	-	1	1	0	0	1	0	0	1	0	0	1	0	1	1	1
54938193|F|0--59:A>G	54938193	TGCAGGTGGCGCGATCTTATCGTAGTTTTGGAATGCGTATGTCGAAGAATGTTGCACGTATAAATGTTG	TGCAGGTGGCGCGATCTTATCGTAGTTTTGGAATGCGTATGTCGAAGAATGTTGCACGTATAAATGTTG	NW_016018344.1_Scaffold_18	2406633	1	4.5e-26		59	0.340426	0.9375	0.09375	0.90625	0.0625	0.03125	0.117188	0.169922	0.143555	86.1622	62	1	-	1	1	-	-	-	-	-	-	-	-	1	1	1	-	-	-	-	-	-	1	-	-	-	-	1	1	1
54938193|F|0-59:A>G-59:A>G	54938193	TGCAGGTGGCGCGATCTTATCGTAGTTTTGGAATGCGTATGTCGAAGAATGTTGCACGTGTAAATGTTG	TGCAGGTGGCGCGATCTTATCGTAGTTTTGGAATGCGTATGTCGAAGAATGTTGCACGTGTAAATGTTG	NW_016018344.1_Scaffold_18	2406633	1	4.5e-26	59:A>G	59	0.340426	0.9375	0.09375	0.90625	0.0625	0.03125	0.117188	0.169922	0.143555	86.1622	62	1	-	0	0	-	-	-	-	-	-	-	-	0	0	0	-	-	-	-	-	-	0	-	-	-	-	0	0	0
54935349|F|0--17:A>G	54935349	TGCAGTAACGGCTAAACATTCGAGACTAAACTATAGGTGGCATCCTAATTTACAGAAATTATTAGTCGA	TGCAGTAACGGCTAAACATTCGAGACTAAACTATAGGTGGCATCCTAATTTACAGAAATTATTAGTCGA	NW_016019775.1_Scaffold_90	399231	1	9.67e-28		17	1	0.925532	0.095745	0.904255	0.074468	0.021277	0.137845	0.173155	0.1555	68.8522	62	1	1	1	1	1	1	1	1	1	1	1	1	1	-	1	1	1	1	1	1	1	1	1	1	1	1	1	1	1
54935349|F|0-17:A>G-17:A>G	54935349	TGCAGTAACGGCTAAACGTTCGAGACTAAACTATAGGTGGCATCCTAATTTACAGAAATTATTAGTCGA	TGCAGTAACGGCTAAACGTTCGAGACTAAACTATAGGTGGCATCCTAATTTACAGAAATTATTAGTCGA	NW_016019775.1_Scaffold_90	399231	1	9.67e-28	17:A>G	17	1	0.925532	0.095745	0.904255	0.074468	0.021277	0.137845	0.173155	0.1555	68.8522	62	1	0	0	0	0	0	0	0	0	0	0	0	0	-	0	0	0	0	0	0	0	0	0	0	0	0	0	0	0
54937747|F|0--30:A>G	54937747	TGCAGCTTTCGAACTTGCGGCGTCGAGCTTACGACGGCCTCGTTCCGCTACGAAACCGCGACGAAAGAA	TGCAGCTTTCGAACTTGCGGCGTCGAGCTTACGACGGCCTCGTTCCGCTACGAAACCGCGACGAAAGAA	NW_016019108.1_Scaffold_3	4191554	1	9.67e-28		30	1	0.319149	0.723404	0.276596	0.680851	0.042553	0.434586	0.400181	0.417383	66.4444	62	1	1	1	0	1	0	0	1	1	1	1	1	0	-	0	0	0	0	0	0	1	0	0	0	0	0	0	0	0
54937747|F|0-30:A>G-30:A>G	54937747	TGCAGCTTTCGAACTTGCGGCGTCGAGCTTGCGACGGCCTCGTTCCGCTACGAAACCGCGACGAAAGAA	TGCAGCTTTCGAACTTGCGGCGTCGAGCTTGCGACGGCCTCGTTCCGCTACGAAACCGCGACGAAAGAA	NW_016019108.1_Scaffold_3	4191554	1	9.67e-28	30:A>G	30	1	0.319149	0.723404	0.276596	0.680851	0.042553	0.434586	0.400181	0.417383	66.4444	62	1	0	0	1	0	1	1	0	0	0	0	0	1	-	1	1	1	1	1	1	0	1	1	1	1	1	1	1	1
54937741|F|0--8:T>C	54937741	TGCAGCTTTACTTACACATACGATCTTTCATCGTGCTCATGCTCAGAACAGGAATAGGATACCAATCTA	TGCAGCTTTACTTACACATACGATCTTTCATCGTGCTCATGCTCAGAACAGGAATAGGATACCAATCTA	NW_016017789.1_Scaffold_13	362214	1	4.5e-26		8	1	0.43617	0.585106	0.414894	0.56383	0.021277	0.491852	0.485514	0.488683	66.9388	61.962	1	0	0	0	0	0	0	0	1	1	1	0	0	-	0	1	0	1	0	0	0	0	0	1	0	0	1	0	0
54937741|F|0-8:T>C-8:T>C	54937741	TGCAGCTTCACTTACACATACGATCTTTCATCGTGCTCATGCTTAGAACAGGAATAGGACACCAATCTA	TGCAGCTTCACTTACACATACGATCTTTCATCGTGCTCATGCTTAGAACAGGAATAGGACACCAATCTA	NW_016017789.1_Scaffold_13	362214	1	4.5e-26	8:T>C	8	1	0.43617	0.585106	0.414894	0.56383	0.021277	0.491852	0.485514	0.488683	66.9388	61.962	1	1	1	1	1	1	1	1	0	0	0	1	1	-	1	0	1	0	1	1	1	1	1	0	1	1	0	1	1
54933275|F|0--21:G>A	54933275	TGCAGAATCGATGCATGAATTGTTTTGAGGTTCTCGAGTAACACTTCGGTTCTATTCCAGTGGGAAAAA	TGCAGAATCGATGCATGAATTGTTTTGAGGTTCTCGAGTAACACTTCGGTTCTATTCCAGTGGGAAAAA	NW_016019441.1_Scaffold_6	991820	1	4.5e-26		21	1	0.351064	0.680851	0.319149	0.648936	0.031915	0.455636	0.434586	0.445111	62.1	61.9551	1	0	1	1	0	0	0	0	0	0	0	0	0	1	0	0	0	0	0	1	0	0	0	0	1	1	1	-	0
54933275|F|0-21:G>A-21:G>A	54933275	TGCAGAATCGATGCATGAATTATTTTGAGGTTCTCGAGTAACACTTCGGTTCTATTCCAGTGGGAAAAA	TGCAGAATCGATGCATGAATTATTTTGAGGTTCTCGAGTAACACTTCGGTTCTATTCCAGTGGGAAAAA	NW_016019441.1_Scaffold_6	991820	1	4.5e-26	21:G>A	21	1	0.351064	0.680851	0.319149	0.648936	0.031915	0.455636	0.434586	0.445111	62.1	61.9551	1	1	0	0	1	1	1	1	1	1	1	1	1	0	1	1	1	1	1	0	1	1	1	1	0	0	0	-	1
54933789|F|0--20:T>C	54933789	TGCAGATATTTATGCATTCCTTGTATGAAAACCTATGGAAGATGTAACGTAACATTTTTGAAGATGCAA	TGCAGATATTTATGCATTCCTTGTATGAAAACCTATGGAAGATGTAACGTAACATTTTTGAAGATGCAA		0	0	999		20	1	0.776596	0.234043	0.765957	0.223404	0.010638	0.34699	0.358533	0.352761	63.4045	61.9474	0.978261	0	1	1	0	1	0	0	0	0	0	-	1	1	1	1	1	1	1	1	1	1	1	1	0	1	0	0	1
54933789|F|0-20:T>C-20:T>C	54933789	TGCAGATATTTATGCATTCCCTGTATGAAAACCTATGGAAGATGCAACGTAACATTTTTGAAGATGCAA	TGCAGATATTTATGCATTCCCTGTATGAAAACCTATGGAAGATGCAACGTAACATTTTTGAAGATGCAA		0	0	999	20:T>C	20	1	0.776596	0.234043	0.765957	0.223404	0.010638	0.34699	0.358533	0.352761	63.4045	61.9474	0.978261	1	0	0	1	0	1	1	1	1	1	-	0	0	0	0	0	0	0	0	0	0	0	0	1	0	1	1	0
54934585|F|0--22:C>T	54934585	TGCAGCTATTGCGTAAAATCGACACTGCAAAAACTGTGTAATATAGTCTGAGAATTCTCTGTTGGAACA	TGCAGCTATTGCGTAAAATCGACACTGCAAAAACTGTGTAATATAGTCTGAGAATTCTCTGTTGGAACA	NW_016017678.1_Scaffold_12	1836831	1	2.08e-29		22	1	0.882979	0.117021	0.882979	0.117021	0	0.206655	0.206655	0.206655	62.8673	61.9231	1	1	1	1	1	1	1	1	1	1	1	1	0	1	1	0	1	1	1	1	1	1	1	1	1	1	0	1	1
54934585|F|0-22:C>T-22:C>T	54934585	TGCAGCTATTGCGTAAAATCGATACTGCAAAAACTGTGTAATATAGTCTGAGAATTCTCTGTTGGAACA	TGCAGCTATTGCGTAAAATCGATACTGCAAAAACTGTGTAATATAGTCTGAGAATTCTCTGTTGGAACA	NW_016017678.1_Scaffold_12	1836831	1	2.08e-29	22:C>T	22	1	0.882979	0.117021	0.882979	0.117021	0	0.206655	0.206655	0.206655	62.8673	61.9231	1	0	0	0	0	0	0	0	0	0	0	0	1	0	0	1	0	0	0	0	0	0	0	0	0	0	1	0	0
54933637|F|0--17:A>G	54933637	TGCAGAGGCGATTCGAGAAGATTATTACAAAAAGGCTCGTTGTGACGTCATAATTGCGAGTGTAGGATT	TGCAGAGGCGATTCGAGAAGATTATTACAAAAAGGCTCGTTGTGACGTCATAATTGCGAGTGTAGGATT		0	0	999		17	1	0.542553	0.531915	0.468085	0.457447	0.074468	0.496378	0.497963	0.497171	69.1385	61.7826	0.971014	1	0	0	1	1	1	0	0	1	1	-	0	0	0	0	0	0	1	0	-	0	0	1	0	0	1	-	0
54933637|F|0-17:A>G-17:A>G	54933637	TGCAGAGGCGATTCGAGGAGATTATTACAAAAAGGCTCGTTGTGACGTCATAATTGCGAGTGTAGGATT	TGCAGAGGCGATTCGAGGAGATTATTACAAAAAGGCTCGTTGTGACGTCATAATTGCGAGTGTAGGATT		0	0	999	17:A>G	17	1	0.542553	0.531915	0.468085	0.457447	0.074468	0.496378	0.497963	0.497171	69.1385	61.7826	0.971014	0	1	1	0	0	0	1	1	0	0	-	1	1	1	1	1	1	0	1	-	1	1	0	1	1	0	-	1
54939245|F|0--28:C>T	54939245	TGCAGTCTTTTTGATACAAAGACCATCACTTTCATCTCTTTACAGATCGGAAGAGCGGTTCAGCAGGAA	TGCAGTCTTTTTGATACAAAGACCATCACTTTCATCTCTTTAC	NW_016018211.1_Scaffold_168	218246	1	9.43e-15		28	1	0.776596	0.223404	0.776596	0.223404	0	0.34699	0.34699	0.34699	64.3093	61.7241	1	1	1	1	1	0	1	1	1	1	1	1	1	0	0	1	0	1	1	1	1	1	1	1	1	1	1	0	0
54939245|F|0-28:C>T-28:C>T	54939245	TGCAGTCTTTTTGATACAAAGACCATCATTTTCATCTCTTTACAGATCGGAAGAGCGGTTCAGCAGGAA	TGCAGTCTTTTTGATACAAAGACCATCATTTTCATCTCTTTAC	NW_016018211.1_Scaffold_168	218246	1	9.43e-15	28:C>T	28	1	0.776596	0.223404	0.776596	0.223404	0	0.34699	0.34699	0.34699	64.3093	61.7241	1	0	0	0	0	1	0	0	0	0	0	0	0	1	1	0	1	0	0	0	0	0	0	0	0	0	0	1	1
54939473|F|0--54:G>C	54939473	TGCAGGCCGCCATCTTGCCTGCAAAGTAATTTCGTAAATATTATGTGTCAAGTCGTCTCATCATCATTT	TGCAGGCCGCCATCTTGCCTGCAAAGTAATTTCGTAAATATTATGTGTCAAGTCGTCTCATCATCATTT	NW_016018566.1_Scaffold_2	4345311	1	2.08e-29		54	1	0.914894	0.117021	0.882979	0.085106	0.031915	0.155727	0.206655	0.181191	65.625	61.7222	0.971014	0	1	1	1	1	1	1	0	0	0	1	1	1	1	1	1	1	1	1	1	1	1	1	1	1	1	1	1
54939473|F|0-54:G>C-54:G>C	54939473	TGCAGGCCGCCATCTTGCCTGCAAAGTAATTTCGTAAATATTATGTGTCAAGTCCTCTCATCATCATTT	TGCAGGCCGCCATCTTGCCTGCAAAGTAATTTCGTAAATATTATGTGTCAAGTCCTCTCATCATCATTT	NW_016018566.1_Scaffold_2	4345311	1	2.08e-29	54:G>C	54	1	0.914894	0.117021	0.882979	0.085106	0.031915	0.155727	0.206655	0.181191	65.625	61.7222	0.971014	1	0	0	0	0	0	0	1	1	1	0	0	0	0	0	0	0	0	0	0	0	0	0	0	0	0	0	0
54934075|F|0--43:G>A	54934075	TGCAGCACAATTGTAGCAATAACAATCACCTGGAAAGAGACAAGAAGAAATATTGATAATCAAAAATGA	TGCAGCACAATTGTAGCAATAACAATCACCTGGAAAGAGACAAGAAGAAATATTGATAATCAAAAATGA	NW_016018448.1_Scaffold_1893	3362	1	2.08e-29		43	1	0.574468	0.43617	0.56383	0.425532	0.010638	0.488909	0.491852	0.49038	69.1233	61.6296	1	0	0	1	1	0	1	1	0	0	0	0	1	1	1	1	1	0	1	1	1	-	1	0	1	1	0	0	0
54934075|F|0-43:G>A-43:G>A	54934075	TGCAGCACAATTGTAGCAATAACAATCACCTGGAAAGAGACAAAAAGAAATATTGATAATCAAAAATGA	TGCAGCACAATTGTAGCAATAACAATCACCTGGAAAGAGACAAAAAGAAATATTGATAATCAAAAATGA	NW_016018448.1_Scaffold_1893	3362	1	2.08e-29	43:G>A	43	1	0.574468	0.43617	0.56383	0.425532	0.010638	0.488909	0.491852	0.49038	69.1233	61.6296	1	1	1	0	0	1	0	0	1	1	1	1	0	0	0	0	0	1	0	0	0	-	0	1	0	0	1	1	1
54938130|F|0--54:G>A	54938130	TGCAGTTTGAACTTTTTGCCATTTTCTTCCTTCCTACCTGCTTCCATATAAAATGCTTTGGATATCGTA	TGCAGTTTGAACTTTTTGCCATTTTCTTCCTTCCTACCTGCTTCCATATAAAATGCTTTGGATATCGTA	NW_016019075.1_Scaffold_27	634970	1	2.08e-29		54	1	0.62766	0.382979	0.617021	0.37234	0.010638	0.467406	0.472612	0.470009	67.3151	61.5556	1	0	1	1	0	1	0	0	0	0	0	0	1	1	1	1	1	1	1	1	0	1	-	1	0	1	1	1	1
54938130|F|0-54:G>A-54:G>A	54938130	TGCAGTTTGAACTTTTTGCCATTTTCTTCCTTCCTACCTGCTTCCATATAAAATACTTTGGATATCGTA	TGCAGTTTGAACTTTTTGCCATTTTCTTCCTTCCTACCTGCTTCCATATAAAATACTTTGGATATCGTA	NW_016019075.1_Scaffold_27	634970	1	2.08e-29	54:G>A	54	1	0.62766	0.382979	0.617021	0.37234	0.010638	0.467406	0.472612	0.470009	67.3151	61.5556	1	1	0	0	1	0	1	1	1	1	1	1	0	0	0	0	0	0	0	0	1	0	-	0	1	0	0	0	0
54939531|F|0--51:G>A	54939531	TGCAGTGACACTTGTTACGCTGGGAGACCTCGACTTTTCTATTTCTTTCGAGTCAACATCCTTTACAGA	TGCAGTGACACTTGTTACGCTGGGAGACCTCGACTTTTCTATTTCTTTCGAGTCAACATCCTTTACAGA	NW_016019242.1_Scaffold_42	1109986	3	1.62e-25		51	1	0.574468	0.446809	0.553191	0.425532	0.021277	0.488909	0.494341	0.491625	62.6212	61.3809	0.992754	0	0	1	0	0	0	0	1	0	0	1	1	-	0	0	1	1	0	0	1	0	0	0	1	1	1	1	0
54939531|F|0-51:G>A-51:G>A	54939531	TGCAGTGACACTTGTTACGCTGGGAGACCTCGACTTTTCTATTTCTTTCGAATCAACATCCTTTACAGA	TGCAGTGACACTTGTTACGCTGGGAGACCTCGACTTTTCTATTTCTTTCGAATCAACATCCTTTACAGA	NW_016019242.1_Scaffold_42	1109986	3	1.62e-25	51:G>A	51	1	0.574468	0.446809	0.553191	0.425532	0.021277	0.488909	0.494341	0.491625	62.6212	61.3809	0.992754	1	1	0	1	1	1	1	0	1	1	0	0	-	1	1	0	0	1	1	0	1	1	1	0	0	0	0	1
54933046|F|0--25:A>G	54933046	TGCAGAAACGTACATGCCTCACGTCAGATTCGAGCCTGGCTCGTGAATATTATCGCGTCGAAACGGATC	TGCAGAAACGTACATGCCTCACGTCAGATTCGAGCCTGGCTCGTGAATATTATCGCGTCGAAACGGATC	NW_016019064.1_Scaffold_26	1527386	1	9.67e-28		25	1	0.138298	0.87234	0.12766	0.861702	0.010638	0.238343	0.222725	0.230534	79.7333	61.3661	0.978261	0	0	0	0	0	0	0	0	0	0	0	0	0	-	1	0	0	0	0	0	0	1	0	0	0	0	0	0
54933046|F|0-25:A>G-25:A>G	54933046	TGCAGAAACGTACATGCCTCACGTCGGATTCGAGCCTGGCTCGTGAATATTATCGCGTCGAAACGGATC	TGCAGAAACGTACATGCCTCACGTCGGATTCGAGCCTGGCTCGTGAATATTATCGCGTCGAAACGGATC	NW_016019064.1_Scaffold_26	1527386	1	9.67e-28	25:A>G	25	1	0.138298	0.87234	0.12766	0.861702	0.010638	0.238343	0.222725	0.230534	79.7333	61.3661	0.978261	1	1	1	1	1	1	1	1	1	1	1	1	1	-	0	1	1	1	1	1	1	0	1	1	1	1	1	1
54937490|F|0--14:C>T	54937490	TGCAGATTCCATTGCATTCCATTGCATTCCAATAGCAACAGACTTTCGTTCTTCACGTCGAATCAATTC	TGCAGATTCCATTGCATTCCATTGCATTCCAATAGCAACAGACTTTCGTTCTTCACGTCGAATCAATTC	NW_016019330.1_Scaffold_5	548956	1	7.47e-29		14	1	0.893617	0.117021	0.882979	0.106383	0.010638	0.190131	0.206655	0.198393	72.9821	61.3333	1	1	1	1	1	1	1	1	1	1	1	1	1	-	1	1	1	1	1	1	1	0	1	1	1	1	0	1	0
54937490|F|0-14:C>T-14:C>T	54937490	TGCAGATTCCATTGTATTCCATTGCATTCCAATAGCAACAGACTTTCGTTCTTCACGTCGAATCAATTC	TGCAGATTCCATTGTATTCCATTGCATTCCAATAGCAACAGACTTTCGTTCTTCACGTCGAATCAATTC	NW_016019330.1_Scaffold_5	548956	1	7.47e-29	14:C>T	14	1	0.893617	0.117021	0.882979	0.106383	0.010638	0.190131	0.206655	0.198393	72.9821	61.3333	1	0	0	0	0	0	0	0	0	0	0	0	0	-	0	0	0	0	0	0	0	1	0	0	0	0	1	0	1
54937150|F|0--20:G>A	54937150	TGCAGTGATACGTAATATTTGTCATGTTTATTATGGATTCATTATGCGGAATGAAATTTACACGTGTTA	TGCAGTGATACGTAATATTTGTCATGTTTATTATGGATTCATTATGCGGAATGAAATTTACACGTGTTA	NW_016019131.1_Scaffold_32	1007814	1	2.08e-29		20	1	0.893617	0.106383	0.893617	0.106383	0	0.190131	0.190131	0.190131	69.2768	61.2857	1	1	0	1	1	0	1	1	1	1	1	1	1	1	1	1	1	1	1	1	1	1	1	0	1	1	1	1	1
54937150|F|0-20:G>A-20:G>A	54937150	TGCAGTGATACGTAATATTTATCATGTTTATTATGGATTCATTATGCGGAATGAAATTTACACGTGTTA	TGCAGTGATACGTAATATTTATCATGTTTATTATGGATTCATTATGCGGAATGAAATTTACACGTGTTA	NW_016019131.1_Scaffold_32	1007814	1	2.08e-29	20:G>A	20	1	0.893617	0.106383	0.893617	0.106383	0	0.190131	0.190131	0.190131	69.2768	61.2857	1	0	1	0	0	1	0	0	0	0	0	0	0	0	0	0	0	0	0	0	0	0	0	1	0	0	0	0	0
54934691|F|0--53:C>T	54934691	TGCAGCTTAGCGTAATCGGTAAAACAGGGTGCGAGGCCAAGTCGGCAACTGAGCGAAACAAAAATTGCT	TGCAGCTTAGCGTAATCGGTAAAACAGGGTGCGAGGCCAAGTCGGCAACTGAGCGAAACAAAAATTGCT	NW_016017512.1_Scaffold_105	213869	1	9.67e-28		53	1	0.287234	0.755319	0.244681	0.712766	0.042553	0.409461	0.369624	0.389543	64.6585	61.1685	0.978261	1	1	0	0	0	0	1	0	1	1	-	1	-	0	1	1	0	0	0	-	0	0	1	1	1	0	0	0
54934691|F|0-53:C>T-53:C>T	54934691	TGCAGCTTAGCGTAATCGGTAAAACAGGGTGCGAGGCCAAGTCGGCAACTGAGTGAAACAAAAATTGCT	TGCAGCTTAGCGTAATCGGTAAAACAGGGTGCGAGGCCAAGTCGGCAACTGAGTGAAACAAAAATTGCT	NW_016017512.1_Scaffold_105	213869	1	9.67e-28	53:C>T	53	1	0.287234	0.755319	0.244681	0.712766	0.042553	0.409461	0.369624	0.389543	64.6585	61.1685	0.978261	0	0	1	1	1	1	0	1	0	0	-	0	-	1	0	0	1	1	1	-	1	1	0	0	0	1	1	1
54937464|F|0--37:C>T	54937464	TGCAGATGGCAAAGTAACGCTCCAAAGAGATGGCGACCAGTGTCCATACGTCGACAGACACCGACACGG	TGCAGATGGCAAAGTAACGCTCCAAAGAGATGGCGACCAGTGTCCATACGTCGACAGACACCGACACGG	NW_016018012.1_Scaffold_150	9577	1	9.67e-28		37	0.734043	0.695652	0.318841	0.681159	0.304348	0.014493	0.42344	0.434363	0.428901	63.1029	61.1538	1	1	1	0	1	1	1	1	1	1	1	1	0	0	0	0	0	1	0	1	0	0	-	-	1	1	1	1	0
54937464|F|0-37:C>T-37:C>T	54937464	TGCAGATGGCAAAGTAACGCTCCAAAGAGATGGCGACTAGTGTCCATACGCCGACAGACACCGACACGG	TGCAGATGGCAAAGTAACGCTCCAAAGAGATGGCGACTAGTGTCCATACGCCGACAGACACCGACACGG	NW_016018012.1_Scaffold_150	9577	1	9.67e-28	37:C>T	37	0.734043	0.695652	0.318841	0.681159	0.304348	0.014493	0.42344	0.434363	0.428901	63.1029	61.1538	1	0	0	1	0	0	0	0	0	0	0	0	1	1	1	1	1	0	1	0	1	1	-	-	0	0	0	0	1
54939461|F|0--8:A>G	54939461	TGCAGAGGAAGAGAGAGAGAGAGAGAGAGAAAGGCACGCGTGGGTGTAGAAAGGGGAGACAACCGTTCG	TGCAGAGGAAGAGAGAGAGAGAGAGAGAGAAAGGCACGCGTGGGTGTAGAAAGGGGAGACAACCGTTCG	NW_016017734.1_Scaffold_125	381733	1	2.73e-18		8	1	0.202128	0.797872	0.202128	0.797872	0	0.322544	0.322544	0.322544	66.6389	61.0444	1	1	0	0	1	0	1	1	1	1	1	1	0	1	0	1	0	0	0	0	0	0	0	0	0	0	0	0	0
54939461|F|0-8:A>G-8:A>G	54939461	TGCAGAGGGAGAGAGAGAGAGAGAGAGAGAAAGGCACGCGTGGGTGTAGAAAGGGGAGACAACCGTTCG	TGCAGAGGGAGAGAGAGAGAGAGAGAGAGAAAGGCACGCGTGGGTGTAGAAAGGGGAGACAACCGTTCG	NW_016017734.1_Scaffold_125	381733	1	2.73e-18	8:A>G	8	1	0.202128	0.797872	0.202128	0.797872	0	0.322544	0.322544	0.322544	66.6389	61.0444	1	0	1	1	0	1	0	0	0	0	0	0	1	0	1	0	1	1	1	1	1	1	1	1	1	1	1	1	1
54938323|F|0--22:T>C	54938323	TGCAGCCAGGATGAGATTACACTATGGTACACCGTTTTCATTGATTACAGATCGGAAGAGCGGTTCAGC	TGCAGCCAGGATGAGATTACACTATGGTACACCGTTTTCATTGATTAC		0	0	999		22	1	0.37234	0.638298	0.361702	0.62766	0.010638	0.467406	0.461747	0.464577	61.7632	61.0337	1	0	0	0	0	0	0	0	0	0	0	0	0	1	0	1	0	1	0	1	0	0	0	0	0	1	0	0	0
54938323|F|0-22:T>C-22:T>C	54938323	TGCAGCCAGGATGAGATTACACCATGGTACACCGTTTTCATTGATTACAGATCGGAAGAGCGGTTCAGC	TGCAGCCAGGATGAGATTACACCATGGTACACCGTTTTCATTGATTAC		0	0	999	22:T>C	22	1	0.37234	0.638298	0.361702	0.62766	0.010638	0.467406	0.461747	0.464577	61.7632	61.0337	1	1	1	1	1	1	1	1	1	1	1	1	1	0	1	0	1	0	1	0	1	1	1	1	1	0	1	1	1
100020229|F|0--32:T>C	100020229	TGCAGGCCGAGCTGATATTGAAAATCGTGGGATGGTTCGCGACTCGATAATTACAAATCACGCTTCTAA	TGCAGGCCGAGCTGATATTGAAAATCGTGGGATGGTTCGCGACTCGATAATTACAAATCACGCTTCTAA	NW_016019774.1_Scaffold_9	1626313	1	9.67e-28		32	0.62766	0.016949	0.983051	0.016949	0.983051	0	0.033324	0.033324	0.033324	67	61.0135	1	0	0	-	-	-	0	-	-	0	-	0	-	0	0	0	0	-	0	0	0	0	0	0	0	0	-	0	0
100020229|F|0-32:T>C-32:T>C	100020229	TGCAGGCCAAGCTGATATTGAAAATCGTGGGACGGTTCGCGACTCGATAATTACAAATCACGCTTCTAA	TGCAGGCCAAGCTGATATTGAAAATCGTGGGACGGTTCGCGACTCGATAATTACAAATCACGCTTCTAA	NW_016019774.1_Scaffold_9	1626313	1	9.67e-28	32:T>C	32	0.62766	0.016949	0.983051	0.016949	0.983051	0	0.033324	0.033324	0.033324	67	61.0135	1	1	1	-	-	-	1	-	-	1	-	1	-	1	1	1	1	-	1	1	1	1	1	1	1	1	-	1	1
54934372|F|0--22:C>T	54934372	TGCAGCGAAAATTGAATCAGTCCGTGTATTCTCTTACTAAACGAGGACAAAAATATTCAACGTACCGCG	TGCAGCGAAAATTGAATCAGTCCGTGTATTCTCTTACTAAACGAGGACAAAAATATTCAACGTACCGCG	NW_016017455.1_Scaffold_1	119843	1	2.08e-29		22	1	0.978723	0.031915	0.968085	0.021277	0.010638	0.041648	0.061793	0.05172	71.2661	61	1	1	1	1	1	1	1	1	1	1	1	1	1	1	1	1	1	0	1	1	1	1	1	1	1	1	1	1	1
54934372|F|0-22:C>T-22:C>T	54934372	TGCAGCGAAAATTGAATCAGTCTGTGTATTCTCTTACTAAACGAGGACAAAAATATTCAACGTACCGCG	TGCAGCGAAAATTGAATCAGTCTGTGTATTCTCTTACTAAACGAGGACAAAAATATTCAACGTACCGCG	NW_016017455.1_Scaffold_1	119843	1	2.08e-29	22:C>T	22	1	0.978723	0.031915	0.968085	0.021277	0.010638	0.041648	0.061793	0.05172	71.2661	61	1	0	0	0	0	0	0	0	0	0	0	0	0	0	0	0	0	1	0	0	0	0	0	0	0	0	0	0	0
54939534|F|0--11:C>T	54939534	TGCAGTTACATCCATAATGCACATCATTCTATGAAAACCAAGTCATATACACCAGATGATGGTTTTACA	TGCAGTTACATCCATAATGCACATCATTCTATGAAAACCAAGTCATATACACCAGATGATGGTTTTACA	NW_016019220.1_Scaffold_40	402030	1	9.73e-23		11	0.946809	0.640449	0.393258	0.606742	0.359551	0.033708	0.460548	0.477212	0.46888	69.2805	60.975	0.977273	1	-	1	1	1	1	1	1	1	1	1	1	-	1	1	1	1	0	-	0	0	0	0	-	0	0	1	0
54939534|F|0-11:C>T-11:C>T	54939534	TGCAGTTACATTCATAATCCACATCATTCTATGAAAACCAAGCCATATACACCAGATGATGGTTTTACA	TGCAGTTACATTCATAATCCACATCATTCTATGAAAACCAAGCCATATACACCAGATGATGGTTTTACA	NW_016019220.1_Scaffold_40	402030	1	9.73e-23	11:C>T	11	0.946809	0.640449	0.393258	0.606742	0.359551	0.033708	0.460548	0.477212	0.46888	69.2805	60.975	0.977273	0	-	0	0	0	0	0	0	0	0	0	0	-	0	0	0	0	1	-	1	1	1	1	-	1	1	0	1
54937517|F|0--64:T>C	54937517	TGCAGATTTTTTCCGAATTTTTCTCGTGATTTATGGCTTCGCGTGACGTTTCGTTTCTACGTTTTACAG	TGCAGATTTTTTCCGAATTTTTCTCGTGATTTATGGCTTCGCGTGACGTTTCGTTTCTACGTTTTACAG	NW_016018678.1_Scaffold_21	598578	1	9.67e-28		64	1	0.095745	0.914894	0.085106	0.904255	0.010638	0.173155	0.155727	0.164441	61.0833	60.9478	0.978261	0	0	0	0	0	0	0	0	0	0	0	0	0	0	0	0	0	0	1	0	0	0	0	1	0	0	0	0
54937517|F|0-64:T>C-64:T>C	54937517	TGCAGATTTTTTCCGAATTTTTCTCGTGATTTATGGCTTCGCGTGACGTTTCGTTTCTACGTTTCACAG	TGCAGATTTTTTCCGAATTTTTCTCGTGATTTATGGCTTCGCGTGACGTTTCGTTTCTACGTTTCACAG	NW_016018678.1_Scaffold_21	598578	1	9.67e-28	64:T>C	64	1	0.095745	0.914894	0.085106	0.904255	0.010638	0.173155	0.155727	0.164441	61.0833	60.9478	0.978261	1	1	1	1	1	1	1	1	1	1	1	1	1	1	1	1	1	1	0	1	1	1	1	0	1	1	1	1
54938691|F|0--16:T>C	54938691	TGCAGGCTGTACATCATCTCTCAATTGTAAATGCAAATTAGAGGCTAACTATGGAACAATCTCTCGACG	TGCAGGCTGTACATCATCTCTCAATTGTAAATGCAAATTAGAGGCTAACTATGGAACAATCTCTCGACG	NW_016017690.1_Scaffold_121	426058	1	9.67e-28		16	1	0.159574	0.840426	0.159574	0.840426	0	0.268221	0.268221	0.268221	65.7895	60.9346	1	0	0	0	0	1	0	0	0	0	0	0	0	0	0	1	0	0	0	1	0	0	0	0	0	0	0	0	0
54938691|F|0-16:T>C-16:T>C	54938691	TGCAGGCTGTACATCACCTCTCAATTGTAAATGCAAATTAGAGGCTAACTATGGAACAATCTCTCGACG	TGCAGGCTGTACATCACCTCTCAATTGTAAATGCAAATTAGAGGCTAACTATGGAACAATCTCTCGACG	NW_016017690.1_Scaffold_121	426058	1	9.67e-28	16:T>C	16	1	0.159574	0.840426	0.159574	0.840426	0	0.268221	0.268221	0.268221	65.7895	60.9346	1	1	1	1	1	0	1	1	1	1	1	1	1	1	1	0	1	1	1	0	1	1	1	1	1	1	1	1	1
54936358|F|0--31:A>G	54936358	TGCAGAAAGAAAAGAAAGATTCGAAAACAATACACAAGGAACAACGATTACAGATCGGAAGAGCGGTTC	TGCAGAAAGAAAAGAAAGATTCGAAAACAATACACAAGGAACAACGATTAC	NW_016018056.1_Scaffold_154	340530	1	4.72e-19		31	0.829787	0.153846	0.858974	0.141026	0.846154	0.012821	0.260355	0.242275	0.251315	70.6429	60.9043	1	0	0	0	0	-	0	0	0	1	1	0	0	0	0	0	0	0	0	0	0	0	0	0	0	-	0	-	-
54936358|F|0-31:A>G-31:A>G	54936358	TGCAGAAAGAAAAGAAAGATTCGAAAACAATGCACAAGGAACAACGATTACAGATCGGAAGAGCGGTTC	TGCAGAAAGAAAAGAAAGATTCGAAAACAATGCACAAGGAACAACGATTAC	NW_016018056.1_Scaffold_154	340530	1	4.72e-19	31:A>G	31	0.829787	0.153846	0.858974	0.141026	0.846154	0.012821	0.260355	0.242275	0.251315	70.6429	60.9043	1	1	1	1	1	-	1	1	1	0	0	1	1	1	1	1	1	1	1	1	1	1	1	1	1	-	1	-	-
54933329|F|0--63:T>C	54933329	TGCAGAATTGAAATGGCAATCGAAGGGAAGGATCCGAAGGTTATTTTAGAACGTTTAGATAGTTGCTTG	TGCAGAATTGAAATGGCAATCGAAGGGAAGGATCCGAAGGTTATTTTAGAACGTTTAGATAGTTGCTTG	NW_016019142.1_Scaffold_33	265831	1	9.67e-28		63	1	0.095745	0.93617	0.06383	0.904255	0.031915	0.173155	0.119511	0.146333	63.3	60.8992	0.978261	0	0	0	0	0	0	0	0	0	0	0	0	0	0	0	0	0	0	0	0	1	0	0	0	0	0	-	0
54933329|F|0-63:T>C-63:T>C	54933329	TGCAGAATTGAAATGGCAATCGAAGGGAAGGATCCGAAGGTTATTTTAGAACGTTTAGATAGTCGCTTG	TGCAGAATTGAAATGGCAATCGAAGGGAAGGATCCGAAGGTTATTTTAGAACGTTTAGATAGTCGCTTG	NW_016019142.1_Scaffold_33	265831	1	9.67e-28	63:T>C	63	1	0.095745	0.93617	0.06383	0.904255	0.031915	0.173155	0.119511	0.146333	63.3	60.8992	0.978261	1	1	1	1	1	1	1	1	1	1	1	1	1	1	1	1	1	1	1	1	0	1	1	1	1	1	-	1
54933686|F|0--12:A>G	54933686	TGCAGAGTTACCATATGCGGCCGGCTCGTTGTTCGAGCTTGGAGTGTAGGAAGCGGGTCTAGGAGGGCA	TGCAGAGTTACCATATGCGGCCGGCTCGTTGTTCGAGCTTGGAGTGTAGGAAGCGGGTCTAGGAGGGCA	NW_016018344.1_Scaffold_18	742196	1	9.67e-28		12	1	0.755319	0.265957	0.734043	0.244681	0.021277	0.369624	0.390448	0.380036	65.4118	60.8846	1	1	1	1	1	1	1	1	1	1	1	1	1	0	1	1	1	1	0	1	1	0	0	0	0	1	1	0	0
54933686|F|0-12:A>G-12:A>G	54933686	TGCAGAGTTACCGTATGCGGCCGGCTCGTTGTTCGAGCTTGGAGTGTAGGAAGCGGGTCTAGGAGGGCA	TGCAGAGTTACCGTATGCGGCCGGCTCGTTGTTCGAGCTTGGAGTGTAGGAAGCGGGTCTAGGAGGGCA	NW_016018344.1_Scaffold_18	742196	1	9.67e-28	12:A>G	12	1	0.755319	0.265957	0.734043	0.244681	0.021277	0.369624	0.390448	0.380036	65.4118	60.8846	1	0	0	0	0	0	0	0	0	0	0	0	0	1	0	0	0	0	1	0	0	1	1	1	1	0	0	1	1
54939246|F|0--24:A>G	54939246	TGCAGTGAGGATCTTTCATTGAAAATCAGAATTTTTACAGATCGGAAGAGCGGTTCAGCAGGAATGCCG	TGCAGTGAGGATCTTTCATTGAAAATCAGAATTTTTAC	NW_016019841.1_Scaffold_96	324595	1	4.54e-12		24	1	0.361702	0.691489	0.308511	0.638298	0.053191	0.461747	0.426664	0.444206	61.7692	60.8804	1	0	1	0	0	0	0	0	0	0	0	0	0	0	1	1	0	1	1	1	0	0	0	0	-	0	1	-	0
54939246|F|0-24:A>G-24:A>G	54939246	TGCAGTGAGGATCTTTCATTGAAAGTCAGAATTTTTACAGATCGGAAGAGCGGTTCAGCAGGAATGCCG	TGCAGTGAGGATCTTTCATTGAAAGTCAGAATTTTTAC	NW_016019841.1_Scaffold_96	324595	1	4.54e-12	24:A>G	24	1	0.361702	0.691489	0.308511	0.638298	0.053191	0.461747	0.426664	0.444206	61.7692	60.8804	1	1	0	1	1	1	1	1	1	1	1	1	1	1	0	0	1	0	0	0	1	1	1	1	-	1	0	-	1
54939216|F|0--26:T>C	54939216	TGCAGAAATTATTTTCAACACGAGCTTGCTGAAATATTATATGAAATGTTTCTTTACAGATCGGAAGAG	TGCAGAAATTATTTTCAACACGAGCTTGCTGAAATATTATATGAAATGTTTCTTTAC	NW_016018567.1_Scaffold_20	959600	1	2.65e-22		26	1	0.340426	0.670213	0.329787	0.659574	0.010638	0.449072	0.442055	0.445564	64.2791	60.8691	0.978261	0	1	0	1	1	0	1	0	0	1	1	1	0	0	0	0	0	0	0	1	0	1	0	0	1	0	0	0
54939216|F|0-26:T>C-26:T>C	54939216	TGCAGAAATTATTTTCAACACGAGCTCGGTGAAATATTATATGAAATGTTTCTTTACAGATCGGAAGAG	TGCAGAAATTATTTTCAACACGAGCTCGGTGAAATATTATATGAAATGTTTCTTTAC	NW_016018567.1_Scaffold_20	959600	1	2.65e-22	26:T>C	26	1	0.340426	0.670213	0.329787	0.659574	0.010638	0.449072	0.442055	0.445564	64.2791	60.8691	0.978261	1	0	1	0	0	1	0	1	1	0	0	0	1	1	1	1	1	1	1	0	1	0	1	1	0	1	1	1
54934390|F|0--47:T>C	54934390	TGCAGCGACGAGAGCAAATATACGCAACAGGATTGCCAGTGAGTATCTTATTGGTTTTTCCCCTTAGAA	TGCAGCGACGAGAGCAAATATACGCAACAGGATTGCCAGTGAGTATCTTATTGGTTTTTCCCCTTAGAA	NW_016019120.1_Scaffold_31	606223	1	9.67e-28		47	1	0.957447	0.053191	0.946809	0.042553	0.010638	0.081485	0.100724	0.091105	70.8525	60.8	1	1	1	1	1	1	1	1	1	1	1	1	1	-	1	1	1	1	1	1	1	1	1	1	1	1	1	1	1
54934390|F|0-47:T>C-47:T>C	54934390	TGCAGCGACGAGAGCAAATATACGCAACAGGATTGCCAGTGAGTATCCTATTGGTTTTTCCCCTTAGAA	TGCAGCGACGAGAGCAAATATACGCAACAGGATTGCCAGTGAGTATCCTATTGGTTTTTCCCCTTAGAA	NW_016019120.1_Scaffold_31	606223	1	9.67e-28	47:T>C	47	1	0.957447	0.053191	0.946809	0.042553	0.010638	0.081485	0.100724	0.091105	70.8525	60.8	1	0	0	0	0	0	0	0	0	0	0	0	0	-	0	0	0	0	0	0	0	0	0	0	0	0	0	0	0
54935551|F|0--5:T>C	54935551	TGCAGTCGAGGGACAAACGATATTCCATGAATCTTTTTCTCCAATATCCAATACCAAGGAATCAATCGT	TGCAGTCGAGGGACAAACGATATTCCATGAATCTTTTTCTCCAATATCCAATACCAAGGAATCAATCGT	NW_016019097.1_Scaffold_29	1643581	1	2.08e-29		5	0.882979	0.939759	0.060241	0.939759	0.060241	0	0.113224	0.113224	0.113224	65.6191	60.8	1	1	1	1	1	1	1	-	1	1	1	-	1	1	1	1	1	0	1	1	-	1	-	1	1	1	1	1	0
54935551|F|0-5:T>C-5:T>C	54935551	TGCAGCCGAGGGACAAACGATATTCCATGAATCTTTTTCTCCAATATCCAATACCAAGGAATCAATCGT	TGCAGCCGAGGGACAAACGATATTCCATGAATCTTTTTCTCCAATATCCAATACCAAGGAATCAATCGT	NW_016019097.1_Scaffold_29	1643581	1	2.08e-29	5:T>C	5	0.882979	0.939759	0.060241	0.939759	0.060241	0	0.113224	0.113224	0.113224	65.6191	60.8	1	0	0	0	0	0	0	-	0	0	0	-	0	0	0	0	0	1	0	0	-	0	-	0	0	0	0	0	1
54934494|F|0--35:C>A	54934494	TGCAGCGGTTTACAGAATTCGTGTTTCGCAAAAGACGAACGTACTTTCACCGATCGAATTCGCGAATTT	TGCAGCGGTTTACAGAATTCGTGTTTCGCAAAAGACGAACGTACTTTCACCGATCGAATTCGCGAATTT	NW_016017567.1_Scaffold_11	149905	1	9.67e-28		35	1	0.606383	0.414894	0.585106	0.393617	0.021277	0.477365	0.485514	0.48144	66.0986	60.7895	0.978261	0	1	1	0	0	0	0	0	0	0	-	1	1	1	1	1	0	1	1	0	1	1	1	1	1	1	-	0
54934494|F|0-35:C>A-35:C>A	54934494	TGCAGCGGTTTACAGAATTCGTGTTTCGCAAAAGAAGAACGTACTTTCACCGATCGAATTCGCGAATTT	TGCAGCGGTTTACAGAATTCGTGTTTCGCAAAAGAAGAACGTACTTTCACCGATCGAATTCGCGAATTT	NW_016017567.1_Scaffold_11	149905	1	9.67e-28	35:C>A	35	1	0.606383	0.414894	0.585106	0.393617	0.021277	0.477365	0.485514	0.48144	66.0986	60.7895	0.978261	1	0	0	1	1	1	1	1	1	1	-	0	0	0	0	0	1	0	0	1	0	0	0	0	0	0	-	1
100007746|F|0--57:C>T	100007746	TGCAGAACAGAGAGAGAGGATGTAATTCCACCTATGATTTCTTTTCTGAGCCAATAACCTAAACTCGGT	TGCAGAACAGAGAGAGAGGATGTAATTCCACCTATGATTTCTTTTCTGAGCCAATAACCTAAACTCGGT	NW_016019197.1_Scaffold_38	708938	1	2.08e-29		57	1	0.021277	0.978723	0.021277	0.978723	0	0.041648	0.041648	0.041648	70.75	60.7705	1	0	0	0	0	0	0	0	0	0	0	0	0	0	0	1	1	0	0	0	0	0	0	0	0	0	0	0	0
100007746|F|0-57:C>T-57:C>T	100007746	TGCAGAACAGAGAGAGAGGATGTAATTCCACCTATGATTTCTTTTCTGAGCCAATAATCTAAACTCGGT	TGCAGAACAGAGAGAGAGGATGTAATTCCACCTATGATTTCTTTTCTGAGCCAATAATCTAAACTCGGT	NW_016019197.1_Scaffold_38	708938	1	2.08e-29	57:C>T	57	1	0.021277	0.978723	0.021277	0.978723	0	0.041648	0.041648	0.041648	70.75	60.7705	1	1	1	1	1	1	1	1	1	1	1	1	1	1	1	0	0	1	1	1	1	1	1	1	1	1	1	1	1
54933464|F|0--37:G>A	54933464	TGCAGACGTGCGCGTAAAGACTCGACAAACATTTCGCGTCTCCTCCAGTTTCGCCATCCACTCCGCCGT	TGCAGACGTGCGCGTAAAGACTCGACAAACATTTCGCGTCTCCTCCAGTTTCGCCATCCACTCCGCCGT	NW_016019275.1_Scaffold_45	726187	1	2.08e-29		37	1	0.957447	0.042553	0.957447	0.042553	0	0.081485	0.081485	0.081485	65.7705	60.75	1	1	1	1	1	1	1	1	1	1	1	1	1	1	1	1	1	1	1	1	1	1	1	1	1	1	1	1	1
54933464|F|0-37:G>A-37:G>A	54933464	TGCAGACGTGCGCGTAAAGACTCGACAAACATTTCGCATCTCCTCCAGTTTCGCCATCCACTCCGCCGT	TGCAGACGTGCGCGTAAAGACTCGACAAACATTTCGCATCTCCTCCAGTTTCGCCATCCACTCCGCCGT	NW_016019275.1_Scaffold_45	726187	1	2.08e-29	37:G>A	37	1	0.957447	0.042553	0.957447	0.042553	0	0.081485	0.081485	0.081485	65.7705	60.75	1	0	0	0	0	0	0	0	0	0	0	0	0	0	0	0	0	0	0	0	0	0	0	0	0	0	0	0	0
54932931|F|0--13:A>G	54932931	TGCAGGATGAACAATTCGATTCGAAGAACTTGGATAAGGGTATTCCTCTTTCGTGGCTCGGTTGATGTT	TGCAGGATGAACAATTCGATTCGAAGAACTTGGATAAGGGTATTCCTCTTTCGTGGCTCGGTTGATGTT	NW_016017789.1_Scaffold_13	753905	1	9.67e-28		13	1	0.117021	0.893617	0.106383	0.882979	0.010638	0.206655	0.190131	0.198393	75.3846	60.7478	1	0	0	0	0	0	0	0	0	0	0	0	0	0	-	0	1	0	0	0	0	1	0	0	0	0	0	1	1
54932931|F|0-13:A>G-13:A>G	54932931	TGCAGGATGAACAGTTCGATTCGAAGAACTTGGATAAGGGTATTCCTCTTTCGTGGCTCGGTTGATGTT	TGCAGGATGAACAGTTCGATTCGAAGAACTTGGATAAGGGTATTCCTCTTTCGTGGCTCGGTTGATGTT	NW_016017789.1_Scaffold_13	753905	1	9.67e-28	13:A>G	13	1	0.117021	0.893617	0.106383	0.882979	0.010638	0.206655	0.190131	0.198393	75.3846	60.7478	1	1	1	1	1	1	1	1	1	1	1	1	1	1	-	1	0	1	1	1	1	0	1	1	1	1	1	0	0
54935278|F|0--65:G>A	54935278	TGCAGGTGGCATCGATTATATCGATGATTGCAGATTCATCTGACGCGCGCTAACGAAATTTGAGAGAAG	TGCAGGTGGCATCGATTATATCGATGATTGCAGATTCATCTGACGCGCGCTAACGAAATTTGAGAGAAG	NW_016017698.1_Scaffold_1217	203	1	2.08e-29		65	1	0.808511	0.191489	0.808511	0.191489	0	0.309642	0.309642	0.309642	64.6827	60.7273	1	1	1	0	1	1	1	1	1	1	1	1	0	1	1	1	1	1	0	0	1	0	1	1	0	1	1	0	0
54935278|F|0-65:G>A-65:G>A	54935278	TGCAGGTGGCATCGATTATATCGATGATTGCAGATTCATCTGACGCGCGCTAACGAAATTTGAGAAAAG	TGCAGGTGGCATCGATTATATCGATGATTGCAGATTCATCTGACGCGCGCTAACGAAATTTGAGAAAAG	NW_016017698.1_Scaffold_1217	203	1	2.08e-29	65:G>A	65	1	0.808511	0.191489	0.808511	0.191489	0	0.309642	0.309642	0.309642	64.6827	60.7273	1	0	0	1	0	0	0	0	0	0	0	0	1	0	0	0	0	0	1	1	0	1	0	0	1	0	0	1	1
54938129|F|0--29:C>A	54938129	TGCAGTTTGAAATAGCTCGAGACGGAAAACGTAATAAACGATCAAAAAATACTTTTTTCTTTACATTAT	TGCAGTTTGAAATAGCTCGAGACGGAAAACGTAATAAACGATCAAAAAATACTTTTTTCTTTACATTAT	NW_016019153.1_Scaffold_34	883597	1	4.5e-26		29	0.87234	0.890244	0.121951	0.878049	0.109756	0.012195	0.195419	0.214158	0.204789	75.2885	60.7	1	1	1	1	1	1	1	1	1	1	1	1	1	1	1	1	1	1	-	-	1	0	1	1	1	1	1	0	0
54938129|F|0-29:C>A-29:C>A	54938129	TGCAGTTTGAAATAGCTCGAGACGGGAAAAGTAATAAACGATCAAAAAATACTTTTTTCTTTACATTAT	TGCAGTTTGAAATAGCTCGAGACGGGAAAAGTAATAAACGATCAAAAAATACTTTTTTCTTTACATTAT	NW_016019153.1_Scaffold_34	883597	1	4.5e-26	29:C>A	29	0.87234	0.890244	0.121951	0.878049	0.109756	0.012195	0.195419	0.214158	0.204789	75.2885	60.7	1	0	0	0	0	0	0	0	0	0	0	0	0	0	0	0	0	0	-	-	0	1	0	0	0	0	0	1	1
54933134|F|0--9:G>A	54933134	TGCAGAACAGCCGGTAGAGACTTGTGAAAATGGTAGCCACGAAAACGCGAGGCAACGTGGGCAGAATCG	TGCAGAACAGCCGGTAGAGACTTGTGAAAATGGTAGCCACGAAAACGCGAGGCAACGTGGGCAGAATCG	NW_016018233.1_Scaffold_17	86105	1	2.08e-29		9	1	0.904255	0.095745	0.904255	0.095745	0	0.173155	0.173155	0.173155	64.4159	60.6923	1	1	1	0	1	1	1	1	1	1	1	1	0	1	1	1	1	1	1	1	1	1	1	1	1	1	1	0	0
54933134|F|0-9:G>A-9:G>A	54933134	TGCAGAACAACCGGTAGAGACTTGTGAAAATGGTAGCCACGAAAACGCGAGGCAACGTGGGCAGAATCG	TGCAGAACAACCGGTAGAGACTTGTGAAAATGGTAGCCACGAAAACGCGAGGCAACGTGGGCAGAATCG	NW_016018233.1_Scaffold_17	86105	1	2.08e-29	9:G>A	9	1	0.904255	0.095745	0.904255	0.095745	0	0.173155	0.173155	0.173155	64.4159	60.6923	1	0	0	1	0	0	0	0	0	0	0	0	1	0	0	0	0	0	0	0	0	0	0	0	0	0	0	1	1
54933883|F|0--10:A>G	54933883	TGCAGATGGTAGTTGGTTGGAACAATAAATGATCATTCTGAAATATGATGAGGGGATAAAACGTAAAAC	TGCAGATGGTAGTTGGTTGGAACAATAAATGATCATTCTGAAATATGATGAGGGGATAAAACGTAAAAC	NW_016018967.1_Scaffold_236	2615	1	9.67e-28		10	1	0.765957	0.244681	0.755319	0.234043	0.010638	0.358533	0.369624	0.364079	65.1667	60.68	1	1	1	1	1	1	1	1	1	1	1	1	1	1	1	1	1	1	1	1	1	1	1	0	0	1	0	1	1
54933883|F|0-10:A>G-10:A>G	54933883	TGCAGATGGTGGTTGGTTGGAACAATAAATGATCATTCTGAAATATGATGAGGGGATAAAACGTAAAAC	TGCAGATGGTGGTTGGTTGGAACAATAAATGATCATTCTGAAATATGATGAGGGGATAAAACGTAAAAC	NW_016018967.1_Scaffold_236	2615	1	9.67e-28	10:A>G	10	1	0.765957	0.244681	0.755319	0.234043	0.010638	0.358533	0.369624	0.364079	65.1667	60.68	1	0	0	0	0	0	0	0	0	0	0	0	0	0	0	0	0	0	0	0	0	0	0	1	1	0	1	0	0
54935002|F|0--53:G>A	54935002	TGCAGGCCGGCCTTTATACAAAGATTCGCTGGAATAAAGGTTCGTAAAAGTCAGTGTGTGCTTCCTCAG	TGCAGGCCGGCCTTTATACAAAGATTCGCTGGAATAAAGGTTCGTAAAAGTCAGTGTGTGCTTCCTCAG	NW_016019288.1_Scaffold_461	7126	1	9.67e-28		53	1	0.978723	0.031915	0.968085	0.021277	0.010638	0.041648	0.061793	0.05172	63.9032	60.6667	1	1	1	1	1	1	1	1	1	1	1	1	1	1	1	1	1	1	1	0	1	1	1	1	1	1	1	-	0
54935002|F|0-53:G>A-53:G>A	54935002	TGCAGGCCGGCCTTTATACAAAGATTCGCTGGAATAAAGGTTCGTAAAAGTCAATGTGTGCTTCCTCAG	TGCAGGCCGGCCTTTATACAAAGATTCGCTGGAATAAAGGTTCGTAAAAGTCAATGTGTGCTTCCTCAG	NW_016019288.1_Scaffold_461	7126	1	9.67e-28	53:G>A	53	1	0.978723	0.031915	0.968085	0.021277	0.010638	0.041648	0.061793	0.05172	63.9032	60.6667	1	0	0	0	0	0	0	0	0	0	0	0	0	0	0	0	0	0	0	1	0	0	0	0	0	0	0	-	1
54937339|F|0--48:T>C	54937339	TGCAGAGAATGAAACGTGAGATACAGCTTTCTCTAGCTTTTATTCTTTTCTTTTTTTCCTTTCTTTCGA	TGCAGAGAATGAAACGTGAGATACAGCTTTCTCTAGCTTTTATTCTTTTCTTTTTTTCCTTTCTTTCGA		0	0	999		48	1	0.808511	0.202128	0.797872	0.191489	0.010638	0.309642	0.322544	0.316093	62.3884	60.4167	1	1	1	1	1	0	1	1	1	1	1	1	1	-	1	1	1	0	0	1	1	0	1	1	1	0	1	1	0
54937339|F|0-48:T>C-48:T>C	54937339	TGCAGAGAATGAAACGTGAGATACAGCTTTCTCTAGCTTTTATTCTTTCCTTTTTTTCCTTTCTTTCGA	TGCAGAGAATGAAACGTGAGATACAGCTTTCTCTAGCTTTTATTCTTTCCTTTTTTTCCTTTCTTTCGA		0	0	999	48:T>C	48	1	0.808511	0.202128	0.797872	0.191489	0.010638	0.309642	0.322544	0.316093	62.3884	60.4167	1	0	0	0	0	1	0	0	0	0	0	0	0	-	0	0	0	1	1	0	0	1	0	0	0	1	0	0	1
54939250|F|0--35:A>G	54939250	TGCAGTTTCTTATGCAAGAAATCAACGTTCCACCAACGTTTCGTTTACAGATCGGAAGAGCGGTTCAGC	TGCAGTTTCTTATGCAAGAAATCAACGTTCCACCAACGTTTCGTTTAC	NW_016019330.1_Scaffold_5	2243324	1	9.11e-16		35	1	0.648936	0.361702	0.638298	0.351064	0.010638	0.455636	0.461747	0.458692	69.8333	60.4082	1	0	1	1	1	0	0	0	1	1	1	0	1	-	1	1	1	1	1	0	1	1	0	0	0	0	1	1	1
54939250|F|0-35:A>G-35:A>G	54939250	TGCAGTTTCTTATGCAAGAAATCAACGTTCCACCAGCGTTTCGTTTACAGATCGGAAGAGCGGTTCAGC	TGCAGTTTCTTATGCAAGAAATCAACGTTCCACCAGCGTTTCGTTTAC	NW_016019330.1_Scaffold_5	2243324	1	9.11e-16	35:A>G	35	1	0.648936	0.361702	0.638298	0.351064	0.010638	0.455636	0.461747	0.458692	69.8333	60.4082	1	1	0	0	0	1	1	1	0	0	0	1	0	-	0	0	0	0	0	1	0	0	1	1	1	1	0	0	0
54937536|F|0--44:C>T	54937536	TGCAGCAATTCCTCGCTATATTGCTGCAATTCCTCGTCCATCAGCTGTTTCGTGTAGAGTAACGTTCGA	TGCAGCAATTCCTCGCTATATTGCTGCAATTCCTCGTCCATCAGCTGTTTCGTGTAGAGTAACGTTCGA	NW_016019275.1_Scaffold_45	944862	1	2.08e-29		44	1	0.478723	0.553191	0.446809	0.521277	0.031915	0.499095	0.494341	0.496718	66.2419	60.3731	0.978261	0	0	1	0	0	1	1	1	1	0	-	1	0	0	1	1	0	0	0	0	1	1	0	0	0	0	1	0
54937536|F|0-44:C>T-44:C>T	54937536	TGCAGCAATTCCTCGCTATATTGCTGCAATTCCTCGTCCATCAGTTGTTTCGTGTAGAGTAACGTTCGA	TGCAGCAATTCCTCGCTATATTGCTGCAATTCCTCGTCCATCAGTTGTTTCGTGTAGAGTAACGTTCGA	NW_016019275.1_Scaffold_45	944862	1	2.08e-29	44:C>T	44	1	0.478723	0.553191	0.446809	0.521277	0.031915	0.499095	0.494341	0.496718	66.2419	60.3731	0.978261	1	1	0	1	1	0	0	0	0	1	-	0	1	1	0	0	1	1	1	1	0	0	1	1	1	1	0	1
54938007|F|0--60:T>C	54938007	TGCAGTCTGAATCTTATTTTCCTCAATTCTTCCATTCGTTCGCCCGATTATGAAGAACTCTAAGAGAAA	TGCAGTCTGAATCTTATTTTCCTCAATTCTTCCATTCGTTCGCCCGATTATGAAGAACTCTAAGAGAAA		0	0	999		60	1	0.787234	0.244681	0.755319	0.212766	0.031915	0.334993	0.369624	0.352309	69.3895	60.3143	0.971014	1	1	1	0	1	0	0	0	0	-	1	1	1	1	1	1	0	0	1	1	1	0	1	0	1	1	1	1
54938007|F|0-60:T>C-60:T>C	54938007	TGCAGTCTGAATCTTATTTTCCTCAATTCTTCCATTCGTTCGCCCGATTATGAAGAACTCCAAGAGAAA	TGCAGTCTGAATCTTATTTTCCTCAATTCTTCCATTCGTTCGCCCGATTATGAAGAACTCCAAGAGAAA		0	0	999	60:T>C	60	1	0.787234	0.244681	0.755319	0.212766	0.031915	0.334993	0.369624	0.352309	69.3895	60.3143	0.971014	0	0	0	1	0	1	1	1	1	-	0	0	0	0	0	0	1	1	0	0	0	1	0	1	0	0	0	0
54938807|F|0--65:T>C	54938807	TGCAGTTCTCCAAGGAGAGCGACACAAGAGAGAGAGGGAGGAAACGCCACCCGCGGATTGCCAGATTTT	TGCAGTTCTCCAAGGAGAGCGACACAAGAGAGAGAGGGAGGAAACGCCACCCGCGGATTGCCAGATTTT	NW_016019663.1_Scaffold_8	129225	2	9.67e-28		65	1	0.117021	0.893617	0.106383	0.882979	0.010638	0.206655	0.190131	0.198393	69.0833	60.2957	0.978261	0	0	0	0	0	0	0	0	0	0	-	0	0	0	0	0	0	0	0	0	0	0	0	0	0	1	0	0
54938807|F|0-65:T>C-65:T>C	54938807	TGCAGTTCTCCAAGGAGAGCGACACAAGAGAGAGAGGGAGGAAACGCCACCCGCGGATTGCCAGACTTT	TGCAGTTCTCCAAGGAGAGCGACACAAGAGAGAGAGGGAGGAAACGCCACCCGCGGATTGCCAGACTTT	NW_016019663.1_Scaffold_8	129225	2	9.67e-28	65:T>C	65	1	0.117021	0.893617	0.106383	0.882979	0.010638	0.206655	0.190131	0.198393	69.0833	60.2957	0.978261	1	1	1	1	1	1	1	1	1	1	-	1	1	1	1	1	1	1	1	1	1	1	1	1	1	0	1	1
54938385|F|0--8:T>C	54938385	TGCAGTATTGATTCATTCATTTTCAAAATTTCATATCACCATTCGTTCACGCTTCAATTACAGATCGGA	TGCAGTATTGATTCATTCATTTTCAAAATTTCATATCACCATTCGTTCACGCTTCAATTAC	NW_016019208.1_Scaffold_39	665263	1	1.77e-24		8	1	0.87234	0.12766	0.87234	0.12766	0	0.222725	0.222725	0.222725	60.3303	60.2353	1	1	0	1	1	0	1	1	1	1	1	1	1	1	1	1	1	1	1	1	1	1	1	1	0	1	1	1	1
54938385|F|0-8:T>C-8:T>C	54938385	TGCAGTATCGATTCATTCATTTTCAAAATTTCATATCACCATTCGTTCACGCTTCAATTACAGATCGGA	TGCAGTATCGATTCATTCATTTTCAAAATTTCATATCACCATTCGTTCACGCTTCAATTAC	NW_016019208.1_Scaffold_39	665263	1	1.77e-24	8:T>C	8	1	0.87234	0.12766	0.87234	0.12766	0	0.222725	0.222725	0.222725	60.3303	60.2353	1	0	1	0	0	1	0	0	0	0	0	0	0	0	0	0	0	0	0	0	0	0	0	0	1	0	0	0	0
54936867|F|0--6:G>C	54936867	TGCAGTGAAGTTTCCGCCTTACAACACGTCTTGGCACGCGGTCGAATTACAGATCGGAAGAGCGGTTCA	TGCAGTGAAGTTTCCGCCTTACAACACGTCTTGGCACGCGGTCGAATTAC	NW_016018678.1_Scaffold_21	339084	1	7.61e-17		6	1	0.276596	0.744681	0.255319	0.723404	0.021277	0.400181	0.380263	0.390222	65.6571	60.234	1	0	0	1	0	0	0	0	0	0	0	0	1	0	0	1	1	0	0	0	0	0	0	0	0	0	0	0	0
54936867|F|0-6:G>C-6:G>C	54936867	TGCAGTCAAGTTTCCGCCTTACAACACGTCTTGGCACGCGGTCGAATTACAGATCGGAAGAGCGGTTCA	TGCAGTCAAGTTTCCGCCTTACAACACGTCTTGGCACGCGGTCGAATTAC	NW_016018678.1_Scaffold_21	339084	1	7.61e-17	6:G>C	6	1	0.276596	0.744681	0.255319	0.723404	0.021277	0.400181	0.380263	0.390222	65.6571	60.234	1	1	1	0	1	1	1	1	1	1	1	1	0	1	1	0	0	1	1	1	1	1	1	1	1	1	1	1	1
54938575|F|0--12:G>A	54938575	TGCAGATTTTTGGCTTTGGCCAGTTGCGACCCAACGACGAACGCAAGTAGGCTGCTCGAGGAACGATAT	TGCAGATTTTTGGCTTTGGCCAGTTGCGACCCAACGACGAACGCAAGTAGGCTGCTCGAGGAACGATAT	NW_016019330.1_Scaffold_5	2616823	1	2.71e-23		12	0.5	0.446809	0.553191	0.446809	0.553191	0	0.494341	0.494341	0.494341	65.6	60.2222	1	0	-	1	0	-	0	-	0	0	-	-	-	0	0	1	1	-	1	-	-	-	-	-	-	-	-	-	-
54938575|F|0-12:G>A-12:G>A	54938575	TGCAGATTTTTGACTTTGGCCAGTTGCGACCCAACGACGAACGCAAGTAGGCTGCTCGAGGAACGATAT	TGCAGATTTTTGACTTTGGCCAGTTGCGACCCAACGACGAACGCAAGTAGGCTGCTCGAGGAACGATAT	NW_016019330.1_Scaffold_5	2616823	1	2.71e-23	12:G>A	12	0.5	0.446809	0.553191	0.446809	0.553191	0	0.494341	0.494341	0.494341	65.6	60.2222	1	1	-	0	1	-	1	-	1	1	-	-	-	1	1	0	0	-	0	-	-	-	-	-	-	-	-	-	-
54938115|F|0--19:G>T	54938115	TGCAGTTGGTCCACGAGACGAGCGTAGAACGAGGATTCGCGGCTGAATGCCGTAGAAAATTGCCAGCTC	TGCAGTTGGTCCACGAGACGAGCGTAGAACGAGGATTCGCGGCTGAATGCCGTAGAAAATTGCCAGCTC	NW_016019459.1_Scaffold_615	2564	2	4.5e-26		19	0.946809	0.955056	0.05618	0.94382	0.044944	0.011236	0.085848	0.106047	0.095947	64.8879	60	0.978261	1	1	1	1	1	1	1	1	1	1	1	1	1	1	1	1	1	1	0	1	1	1	1	0	1	1	-	1
54938115|F|0-19:G>T-19:G>T	54938115	TGCAGTTGGTCCACGAGACTAGCGTAGAACGAGGATTCGCGGCTGAATGCCGTAGAAAATTGCCAGCTC	TGCAGTTGGTCCACGAGACTAGCGTAGAACGAGGATTCGCGGCTGAATGCCGTAGAAAATTGCCAGCTC	NW_016019459.1_Scaffold_615	2564	2	4.5e-26	19:G>T	19	0.946809	0.955056	0.05618	0.94382	0.044944	0.011236	0.085848	0.106047	0.095947	64.8879	60	0.978261	0	0	0	0	0	0	0	0	0	0	0	0	0	0	0	0	0	0	1	0	0	0	0	1	0	0	-	0
54935945|F|0--37:A>G	54935945	TGCAGTTTGGAATAGGTCAGTGAGACGAGATGCAAGCAAGAGTTCCGAGTAAGCGACAAGGATGAAGAT	TGCAGTTTGGAATAGGTCAGTGAGACGAGATGCAAGCAAGAGTTCCGAGTAAGCGACAAGGATGAAGAT	NW_016018300.1_Scaffold_176	2516	1	1.27e-16		37	1	0.138298	0.87234	0.12766	0.861702	0.010638	0.238343	0.222725	0.230534	67.2727	59.9048	0.978261	0	0	0	1	0	0	1	0	1	0	-	0	0	0	0	0	0	0	0	0	0	0	0	0	0	0	0	1
54935945|F|0-37:A>G-37:A>G	54935945	TGCAGTTTGGAATAGGTCAGTGAGACGAGATGCAAGCGAGAGTTCCGAGTAAGCGACAAGGATGAAGAT	TGCAGTTTGGAATAGGTCAGTGAGACGAGATGCAAGCGAGAGTTCCGAGTAAGCGACAAGGATGAAGAT	NW_016018300.1_Scaffold_176	2516	1	1.27e-16	37:A>G	37	1	0.138298	0.87234	0.12766	0.861702	0.010638	0.238343	0.222725	0.230534	67.2727	59.9048	0.978261	1	1	1	0	1	1	0	1	0	1	-	1	1	1	1	1	1	1	1	1	1	1	1	1	1	1	1	0
54939615|F|0--31:C>G	54939615	TGCAGCCTTCATACATCAGTCGTTGCCTGAACCAACGTCGATTGAATTCTAAAGGATTTTCGATCGAAC	TGCAGCCTTCATACATCAGTCGTTGCCTGAACCAACGTCGATTGAATTCTAAAGGATTTTCGATCGAAC		0	0	999		31	1	0.085106	0.914894	0.085106	0.914894	0	0.155727	0.155727	0.155727	63.5556	59.8718	1	0	0	0	0	0	0	0	0	0	0	0	0	0	0	0	0	0	0	0	1	0	0	0	0	0	0	0	0
54939615|F|0-31:C>G-31:C>G	54939615	TGCAGCCTTCATACATCAGTCGTTGCCTGAAGCAACGTCGATTGAATTCTAAAGGATTTTCGATCGAAC	TGCAGCCTTCATACATCAGTCGTTGCCTGAAGCAACGTCGATTGAATTCTAAAGGATTTTCGATCGAAC		0	0	999	31:C>G	31	1	0.085106	0.914894	0.085106	0.914894	0	0.155727	0.155727	0.155727	63.5556	59.8718	1	1	1	1	1	1	1	1	1	1	1	1	1	1	1	1	1	1	1	1	0	1	1	1	1	1	1	1	1
54936467|F|0--10:C>T	54936467	TGCAGAGACTCGATCTTAGCTAGGACGAACTAAGTAGTTCCCACGAATTTGTTACAGATCGGAAGAGCG	TGCAGAGACTCGATCTTAGCTAGGACGAACTAAGTAGTTCCCACGAATTTGTTAC		0	0	999		10	1	0.776596	0.244681	0.755319	0.223404	0.021277	0.34699	0.369624	0.358307	64.4842	59.8235	0.992754	-	1	1	0	1	0	1	0	0	1	1	0	-	1	1	1	0	1	1	1	0	1	1	1	1	1	0	0
54936467|F|0-10:C>T-10:C>T	54936467	TGCAGAGACTTGATCTTAGCTAGGACGAACTAAGTAGTTCCCACGAATTTGTTACAGATCGGAAGAGCG	TGCAGAGACTTGATCTTAGCTAGGACGAACTAAGTAGTTCCCACGAATTTGTTAC		0	0	999	10:C>T	10	1	0.776596	0.244681	0.755319	0.223404	0.021277	0.34699	0.369624	0.358307	64.4842	59.8235	0.992754	-	0	0	1	0	1	0	1	1	0	0	1	-	0	0	0	1	0	0	0	1	0	0	0	0	0	1	1
54933911|F|0--40:G>A	54933911	TGCAGATTACGAAGAAAGGGGGAAGAGATATCTTCCAACCGAGTGCGAGCAAGTGGAGAGAGAGACCGA	TGCAGATTACGAAGAAAGGGGGAAGAGATATCTTCCAACCGAGTGCGAGCAAGTGGAGAGAGAGACCGA	NW_016019364.1_Scaffold_53	720668	1	9.67e-28		40	1	0.755319	0.297872	0.702128	0.244681	0.053191	0.369624	0.418289	0.393957	61.3294	59.7826	1	0	0	1	0	1	0	0	0	0	0	0	1	-	0	1	1	1	1	1	1	-	1	0	0	1	0	1	0
54933911|F|0-40:G>A-40:G>A	54933911	TGCAGATTACGAAGAAAGGGGGAAGAGATATCTTCCAACCAAGTGCGAGCAAGTGGAGAGAGAGACCGA	TGCAGATTACGAAGAAAGGGGGAAGAGATATCTTCCAACCAAGTGCGAGCAAGTGGAGAGAGAGACCGA	NW_016019364.1_Scaffold_53	720668	1	9.67e-28	40:G>A	40	1	0.755319	0.297872	0.702128	0.244681	0.053191	0.369624	0.418289	0.393957	61.3294	59.7826	1	1	1	0	1	0	1	1	1	1	1	1	0	-	1	0	0	0	0	0	0	-	0	1	1	0	1	0	1
54933050|F|0--26:C>T	54933050	TGCAGAAACTCGACAGAAATTATCGACAGGCACAGCTGGTAAATGCGTGCTAGTAACTTTCAGGATTCC	TGCAGAAACTCGACAGAAATTATCGACAGGCACAGCTGGTAAATGCGTGCTAGTAACTTTCAGGATTCC	NW_016019175.1_Scaffold_36	1143656	1	2.08e-29		26	1	0.776596	0.244681	0.755319	0.223404	0.021277	0.34699	0.369624	0.358307	64.4479	59.7812	1	1	1	1	1	0	1	0	1	0	1	0	1	1	0	1	1	1	1	1	1	1	0	-	1	1	1	0	1
54933050|F|0-26:C>T-26:C>T	54933050	TGCAGAAACTCGACAGAAATTATCGATAGGCACAGCTGGTAAATGCGTGCTAGTAACTTTCAGGATTCC	TGCAGAAACTCGACAGAAATTATCGATAGGCACAGCTGGTAAATGCGTGCTAGTAACTTTCAGGATTCC	NW_016019175.1_Scaffold_36	1143656	1	2.08e-29	26:C>T	26	1	0.776596	0.244681	0.755319	0.223404	0.021277	0.34699	0.369624	0.358307	64.4479	59.7812	1	0	0	0	0	1	0	1	0	1	0	1	0	0	1	0	0	0	0	0	0	0	1	-	0	0	0	1	0
54938984|F|0--8:A>G	54938984	TGCAGTAGAGTGAATTTTGCGACGAATTGATTACAGATCGGAAGAGCGGTTCAGCAGGAATGCCGAGAC	TGCAGTAGAGTGAATTTTGCGACGAATTGATTAC		0	0	999		8	1	0.393617	0.62766	0.37234	0.606383	0.021277	0.477365	0.467406	0.472386	67.2931	59.7571	1	1	1	1	1	0	1	1	1	1	1	1	0	-	1	0	0	0	0	0	1	1	1	0	0	0	0	1	1
54938984|F|0-8:A>G-8:A>G	54938984	TGCAGTAGGGTGAATTTTGCGACGAATTGATTACAGATCGGAAGAGCGGTTCAGCAGGAATGCCGAGAC	TGCAGTAGGGTGAATTTTGCGACGAATTGATTAC		0	0	999	8:A>G	8	1	0.393617	0.62766	0.37234	0.606383	0.021277	0.477365	0.467406	0.472386	67.2931	59.7571	1	0	0	0	0	1	0	0	0	0	0	0	1	-	0	1	1	1	1	1	0	0	0	1	1	1	1	0	0
54938934|F|0--28:A>G	54938934	TGCAGATTTTTTACGCTCATTTTAGTAAACTAGTACGTTATTTACAGATCGGAAGAGCGGTTCAGCAGG	TGCAGATTTTTTACGCTCATTTTAGTAAACTAGTACGTTATTTAC	NW_016018566.1_Scaffold_2	3073480	1	3.73e-14		28	1	0.446809	0.56383	0.43617	0.553191	0.010638	0.494341	0.491852	0.493096	59.9057	59.7297	1	0	1	0	0	1	0	0	0	0	0	0	0	1	0	0	1	0	0	1	0	1	0	0	1	0	1	1	1
54938934|F|0-28:A>G-28:A>G	54938934	TGCAGATTTTTTACGCTCATTTTAGTAAGCTAGTACGTTATTTACAGATCGGAAGAGCGGTTCAGCAGG	TGCAGATTTTTTACGCTCATTTTAGTAAGCTAGTACGTTATTTAC	NW_016018566.1_Scaffold_2	3073480	1	3.73e-14	28:A>G	28	1	0.446809	0.56383	0.43617	0.553191	0.010638	0.494341	0.491852	0.493096	59.9057	59.7297	1	1	0	1	1	0	1	1	1	1	1	1	1	0	1	1	0	1	1	0	1	0	1	1	0	1	0	0	0
54933163|F|0--43:A>C	54933163	TGCAGAACTCGGTGCACTTTCGACCCCTTTCCTTTCTCTTCTCAAATGGACAAAGGGTTAAGTTATTTT	TGCAGAACTCGGTGCACTTTCGACCCCTTTCCTTTCTCTTCTCAAATGGACAAAGGGTTAAGTTATTTT	NW_016017900.1_Scaffold_14	1637120	1	9.67e-28		43	1	0.351064	0.680851	0.319149	0.648936	0.031915	0.455636	0.434586	0.445111	68.3415	59.6705	1	0	1	0	0	0	0	0	0	0	0	0	0	1	1	0	1	1	1	0	-	1	0	0	0	0	0	1	0
54933163|F|0-43:A>C-43:A>C	54933163	TGCAGAACTCGGTGCACTTTCGACCCCTTTCCTTTCTCTTCTCCAATGGACAAAGGGTTAAGTTATTTT	TGCAGAACTCGGTGCACTTTCGACCCCTTTCCTTTCTCTTCTCCAATGGACAAAGGGTTAAGTTATTTT	NW_016017900.1_Scaffold_14	1637120	1	9.67e-28	43:A>C	43	1	0.351064	0.680851	0.319149	0.648936	0.031915	0.455636	0.434586	0.445111	68.3415	59.6705	1	1	0	1	1	1	1	1	1	1	1	1	1	0	0	1	0	0	0	1	-	0	1	1	1	1	1	0	1
54937240|F|0--48:C>T	54937240	TGCAGAAGGGTTGTAATGCGTAGATAGAATAGAAAAGTTATCCGATATCCGGTATAAAATCCTTCCTTT	TGCAGAAGGGTTGTAATGCGTAGATAGAATAGAAAAGTTATCCGATATCCGGTATAAAATCCTTCCTTT	NW_016018122.1_Scaffold_16	2555789	1	9.67e-28		48	0.978723	0.978261	0.021739	0.978261	0.021739	0	0.042533	0.042533	0.042533	66.4917	59.6667	1	1	1	1	1	1	1	1	1	1	1	1	1	1	1	1	1	-	1	1	1	1	1	1	1	1	1	1	1
54937240|F|0-48:C>T-48:C>T	54937240	TGCAGAAGGGTTGTAATGCGTAGATAGAATAGAAAAGTTATCCGATATTCGGTATAAAATCCTTCCTTT	TGCAGAAGGGTTGTAATGCGTAGATAGAATAGAAAAGTTATCCGATATTCGGTATAAAATCCTTCCTTT	NW_016018122.1_Scaffold_16	2555789	1	9.67e-28	48:C>T	48	0.978723	0.978261	0.021739	0.978261	0.021739	0	0.042533	0.042533	0.042533	66.4917	59.6667	1	0	0	0	0	0	0	0	0	0	0	0	0	0	0	0	0	-	0	0	0	0	0	0	0	0	0	0	0
54938471|F|0--9:A>G	54938471	TGCAGAAATATCGTCCATTACGTTTACAATCGATCGACACTCGAAAGCTATTTCGTAATAACTAATGTA	TGCAGAAATATCGTCCATTACGTTTACAATCGATCGACACTCGAAAGCTATTTCGTAATAACTAATGTA	NW_016018555.1_Scaffold_199	148523	1	9.67e-28		9	0.925532	0.505747	0.517241	0.482759	0.494253	0.022989	0.499934	0.499405	0.49967	60.4167	59.5614	1	0	1	-	1	0	1	1	0	1	0	0	-	-	1	1	1	0	1	0	1	1	1	1	1	1	0	0	0
54938471|F|0-9:A>G-9:A>G	54938471	TGCAGAAATGTCGTCCACAACGTTTACAATCGATCGACACTCGAAAGCTATTTCGTAATAACTAATGTA	TGCAGAAATGTCGTCCACAACGTTTACAATCGATCGACACTCGAAAGCTATTTCGTAATAACTAATGTA	NW_016018555.1_Scaffold_199	148523	1	9.67e-28	9:A>G	9	0.925532	0.505747	0.517241	0.482759	0.494253	0.022989	0.499934	0.499405	0.49967	60.4167	59.5614	1	1	0	-	0	1	0	0	1	0	1	1	-	-	0	0	0	1	0	1	0	0	0	0	0	0	1	1	1
100009633|F|0--29:G>A	100009633	TGCAGCATTGTATGACGTATTCTCGAAGTGGAGAGACTTCGTGATTAGCGAGCCGTGTTATCGAGTAAA	TGCAGCATTGTATGACGTATTCTCGAAGTGGAGAGACTTCGTGATTAGCGAGCCGTGTTATCGAGTAAA	NW_016019086.1_Scaffold_28	1314600	1	2.08e-29		29	1	0.978723	0.021277	0.978723	0.021277	0	0.041648	0.041648	0.041648	65.879	59.5	1	1	1	1	1	1	1	1	1	1	1	1	1	1	1	1	1	1	1	0	1	1	1	1	0	1	1	1	1
100009633|F|0-29:G>A-29:G>A	100009633	TGCAGCATTGTATGACGTATTCTCGAAGTAGAGAGACTTCGTGATTAGCGAGCCGTGTTATCGAGTAAA	TGCAGCATTGTATGACGTATTCTCGAAGTAGAGAGACTTCGTGATTAGCGAGCCGTGTTATCGAGTAAA	NW_016019086.1_Scaffold_28	1314600	1	2.08e-29	29:G>A	29	1	0.978723	0.021277	0.978723	0.021277	0	0.041648	0.041648	0.041648	65.879	59.5	1	0	0	0	0	0	0	0	0	0	0	0	0	0	0	0	0	0	0	1	0	0	0	0	1	0	0	0	0
54939251|F|0--12:A>G	54939251	TGCAGTTTTATTACGTTTCCAACGAATCAATTATCCGAGGTAACTTTGTTTACAGATCGGAAGAGCGGT	TGCAGTTTTATTACGTTTCCAACGAATCAATTATCCGAGGTAACTTTGTTTAC	NW_016019219.1_Scaffold_4	4679407	1	3.91e-20		12	1	0.670213	0.37234	0.62766	0.329787	0.042553	0.442055	0.467406	0.454731	64.9524	59.3696	1	1	0	0	1	0	1	1	1	1	1	1	0	-	1	0	0	1	1	1	1	1	1	0	0	0	1	1	1
54939251|F|0-12:A>G-12:A>G	54939251	TGCAGTTTTATTGCGTTTCCAACGAATCAATTATCCGAGGTAACTTTGTTTACAGATCGGAAGAGCGGT	TGCAGTTTTATTGCGTTTCCAACGAATCAATTATCCGAGGTAACTTTGTTTAC	NW_016019219.1_Scaffold_4	4679407	1	3.91e-20	12:A>G	12	1	0.670213	0.37234	0.62766	0.329787	0.042553	0.442055	0.467406	0.454731	64.9524	59.3696	1	0	1	1	0	1	0	0	0	0	0	0	1	-	0	1	1	0	0	0	0	0	0	1	1	1	0	0	0
54935628|F|0--11:G>A	54935628	TGCAGTGACGAGCAAACATATTTCCTGGTTTGGAGAAGAGTTGCCTTTTCTCACGCACGAGATTTTTTT	TGCAGTGACGAGCAAACATATTTCCTGGTTTGGAGAAGAGTTGCCTTTTCTCACGCACGAGATTTTTTT	NW_016018789.1_Scaffold_22	1540649	1	4.5e-26		11	1	0.053191	0.946809	0.053191	0.946809	0	0.100724	0.100724	0.100724	62.625	59.322	1	0	0	0	0	0	0	0	0	0	0	0	0	0	1	0	1	0	0	0	0	0	0	0	0	0	0	0	0
54935628|F|0-11:G>A-11:G>A	54935628	TGCAGTGACGAACAAACATATTTCCTGGTTTGGAGAAGAGCTGCCTTTTCTCACGCACGAGATTTTTTT	TGCAGTGACGAACAAACATATTTCCTGGTTTGGAGAAGAGCTGCCTTTTCTCACGCACGAGATTTTTTT	NW_016018789.1_Scaffold_22	1540649	1	4.5e-26	11:G>A	11	1	0.053191	0.946809	0.053191	0.946809	0	0.100724	0.100724	0.100724	62.625	59.322	1	1	1	1	1	1	1	1	1	1	1	1	1	1	0	1	0	1	1	1	1	1	1	1	1	1	1	1	1
54939371|F|0--43:C>T	54939371	TGCAGGGATCCTTGTTTGTTGGATGCGAGTTTATTTTTATTTACGCGTTTTTTTTTTACAGATCGGAAG	TGCAGGGATCCTTGTTTGTTGGATGCGAGTTTATTTTTATTTACGCGTTTTTTTTTTAC	NW_016019108.1_Scaffold_3	3209314	1	3.65e-16		43	1	0.861702	0.148936	0.851064	0.138298	0.010638	0.238343	0.253508	0.245926	74.8991	59.2222	1	1	1	1	1	1	1	1	1	1	1	1	0	-	1	1	1	1	1	1	1	0	1	1	1	1	1	0	1
54939371|F|0-43:C>T-43:C>T	54939371	TGCAGGGATCCTTGTTTGTTGGATGCGAGTTTATTTTTATTTATGCGTTTTTTTTTTACAGATCGGAAG	TGCAGGGATCCTTGTTTGTTGGATGCGAGTTTATTTTTATTTATGCGTTTTTTTTTTAC	NW_016019108.1_Scaffold_3	3209314	1	3.65e-16	43:C>T	43	1	0.861702	0.148936	0.851064	0.138298	0.010638	0.238343	0.253508	0.245926	74.8991	59.2222	1	0	0	0	0	0	0	0	0	0	0	0	1	-	0	0	0	0	0	0	0	1	0	0	0	0	0	1	0
54935182|F|0--13:T>C	54935182	TGCAGGGTGAGGCTCAGCACCGCGGGCGCAACGAGCAGGAAACACGCGAGGACGTAAGGATTCTTCATC	TGCAGGGTGAGGCTCAGCACCGCGGGCGCAACGAGCAGGAAACACGCGAGGACGTAAGGATTCTTCATC	NW_016019097.1_Scaffold_29	1389630	1	2.08e-29		13	1	0.478723	0.542553	0.457447	0.521277	0.021277	0.499095	0.496378	0.497737	63.4918	59.209	1	0	1	1	0	1	0	0	0	0	0	0	1	1	1	1	1	0	0	0	-	1	1	0	0	0	0	1	0
54935182|F|0-13:T>C-13:T>C	54935182	TGCAGGGTGAGGCCCAGCACCGCGGGCGCAACGAGCAGGAAACACGCGAGGACGTAAGGATTCTTCATC	TGCAGGGTGAGGCCCAGCACCGCGGGCGCAACGAGCAGGAAACACGCGAGGACGTAAGGATTCTTCATC	NW_016019097.1_Scaffold_29	1389630	1	2.08e-29	13:T>C	13	1	0.478723	0.542553	0.457447	0.521277	0.021277	0.499095	0.496378	0.497737	63.4918	59.209	1	1	0	0	1	0	1	1	1	1	1	1	0	0	0	0	0	1	1	1	-	0	0	1	1	1	1	0	1
54936588|F|0--14:T>C	54936588	TGCAGCAAAGCCGCTAAAGTCAGATCCAATCTCAGGCTTGGCGTGATTCGTTACAGATCGGAAGAGCGG	TGCAGCAAAGCCGCTAAAGTCAGATCCAATCTCAGGCTTGGCGTGATTCGTTAC	NW_016019220.1_Scaffold_40	828267	1	5.22e-19		14	1	0.319149	0.702128	0.297872	0.680851	0.021277	0.434586	0.418289	0.426437	63.3415	59.2069	1	1	0	0	0	0	1	1	1	0	1	0	0	0	0	0	0	0	0	0	1	0	0	1	0	1	1	0	0
54936588|F|0-14:T>C-14:T>C	54936588	TGCAGCAAAGCCGCCAAAGTCAGATCCAATCTCAGGCTTGGCGTGATTCGTTACAGATCGGAAGAGCGG	TGCAGCAAAGCCGCCAAAGTCAGATCCAATCTCAGGCTTGGCGTGATTCGTTAC	NW_016019220.1_Scaffold_40	828267	1	5.22e-19	14:T>C	14	1	0.319149	0.702128	0.297872	0.680851	0.021277	0.434586	0.418289	0.426437	63.3415	59.2069	1	0	1	1	1	1	0	0	0	1	0	1	1	1	1	1	1	1	1	1	0	1	1	0	1	0	0	1	1
54939449|F|0--52:C>T	54939449	TGCAGTTATTCAAAAAACGACGCTCCCCATCGATTCGTGAAATACGGCCGATCCGGATCGTTTTTACAG	TGCAGTTATTCAAAAAACGACGCTCCCCATCGATTCGTGAAATACGGCCGATCCGGATCGTTTTTACAG	NW_016019330.1_Scaffold_5	2353364	1	4.5e-26		52	1	0.744681	0.276596	0.723404	0.255319	0.021277	0.380263	0.400181	0.390222	61.3085	59.2059	0.956522	1	1	1	1	1	1	1	1	1	1	1	0	0	0	1	-	1	1	0	1	1	1	1	0	1	1	1	1
54939449|F|0-52:C>T-52:C>T	54939449	TGCAGTTATTCAAAAAACGACGCTCCCCATCGATTCGTGAAATACGGCCGATTCGGATCGTTTTTACAG	TGCAGTTATTCAAAAAACGACGCTCCCCATCGATTCGTGAAATACGGCCGATTCGGATCGTTTTTACAG	NW_016019330.1_Scaffold_5	2353364	1	4.5e-26	52:C>T	52	1	0.744681	0.276596	0.723404	0.255319	0.021277	0.380263	0.400181	0.390222	61.3085	59.2059	0.956522	0	0	0	0	0	0	0	0	0	0	0	1	1	1	0	-	0	0	1	0	0	0	0	1	0	0	0	0
100016670|F|0--22:T>C	100016670	TGCAGACAAGCGACAATCGATTTCTGGAAGAACGTAATACGCGTTTCTAGGAAAAAATATCACCGAGTC	TGCAGACAAGCGACAATCGATTTCTGGAAGAACGTAATACGCGTTTCTAGGAAAAAATATCACCGAGTC	NW_016017561.1_Scaffold_1094	6509	1	9.67e-28		22	1	0.010638	0.989362	0.010638	0.989362	0	0.02105	0.02105	0.02105	99	59.176	1	0	0	0	0	0	0	0	0	0	0	0	0	0	0	0	0	0	0	0	0	0	0	0	0	0	0	0	0
100016670|F|0-22:T>C-22:T>C	100016670	TGCAGACAAGCGACAATCGATTCCTGGAAGAACGTAATACGCGTTTCTAGGAAAAAATATCACCGAGTC	TGCAGACAAGCGACAATCGATTCCTGGAAGAACGTAATACGCGTTTCTAGGAAAAAATATCACCGAGTC	NW_016017561.1_Scaffold_1094	6509	1	9.67e-28	22:T>C	22	1	0.010638	0.989362	0.010638	0.989362	0	0.02105	0.02105	0.02105	99	59.176	1	1	1	1	1	1	1	1	1	1	1	1	1	1	1	1	1	1	1	1	1	1	1	1	1	1	1	1	1
54938638|F|0--8:T>C	54938638	TGCAGCTCTATAAATCTTCATCCCTCTTCCGGGCGAGAGTACGAGTTGGCTGCTCGTAGCTGCGTTGAA	TGCAGCTCTATAAATCTTCATCCCTCTTCCGGGCGAGAGTACGAGTTGGCTGCTCGTAGCTGCGTTGAA	NW_016019508.1_Scaffold_66	188248	1	4.5e-26		8	1	0.712766	0.319149	0.680851	0.287234	0.031915	0.409461	0.434586	0.422024	72.1818	59.0244	0.978261	1	0	1	1	0	1	1	1	1	1	1	1	0	1	-	1	1	1	1	0	1	1	-	0	1	1	1	1
54938638|F|0-8:T>C-8:T>C	54938638	TGCAGCTCCATAAATCTTCATCCCTCTTCCGGGCGAGAGTACGAGTTGGCTGCTCGTAGCTGCGTTGAA	TGCAGCTCCATAAATCTTCATCCCTCTTCCGGGCGAGAGTACGAGTTGGCTGCTCGTAGCTGCGTTGAA	NW_016019508.1_Scaffold_66	188248	1	4.5e-26	8:T>C	8	1	0.712766	0.319149	0.680851	0.287234	0.031915	0.409461	0.434586	0.422024	72.1818	59.0244	0.978261	0	1	0	0	1	0	0	0	0	0	0	0	1	0	-	0	0	0	0	1	0	0	-	1	0	0	0	0
54938909|F|0--14:C>T	54938909	TGCAGAGACATCGACGAGTGTCACGAAGTAAGTGGATTATCACGAAAATTTACAGATCGGAAGAGCGGT	TGCAGAGACATCGACGAGTGTCACGAAGTAAGTGGATTATCACGAAAATTTAC	NW_016018801.1_Scaffold_221	66743	1	1.82e-18		14	1	0.5	0.521277	0.478723	0.5	0.021277	0.5	0.499095	0.499547	67.1228	59.0141	0.978261	0	0	0	0	1	0	0	0	0	0	0	0	-	-	1	1	0	0	0	1	1	1	0	0	0	0	1	1
54938909|F|0-14:C>T-14:C>T	54938909	TGCAGAGACATCGATGAGTGTCATGAAGTAAGTGGATTATCACGAAAATTTACAGATCGGAAGAGCGGT	TGCAGAGACATCGATGAGTGTCATGAAGTAAGTGGATTATCACGAAAATTTAC	NW_016018801.1_Scaffold_221	66743	1	1.82e-18	14:C>T	14	1	0.5	0.521277	0.478723	0.5	0.021277	0.5	0.499095	0.499547	67.1228	59.0141	0.978261	1	1	1	1	0	1	1	1	1	1	1	1	-	-	0	0	1	1	1	0	0	0	1	1	1	1	0	0
54932968|F|0--31:T>C	54932968	TGCAGGGAGGATGACGACACCGAGCCAACGGTCGACCTCCTCGCACGGCAACACTCCAACTCGCCTCGT	TGCAGGGAGGATGACGACACCGAGCCAACGGTCGACCTCCTCGCACGGCAACACTCCAACTCGCCTCGT	NW_016019430.1_Scaffold_59	748757	1	4.5e-26		31	1	0.968085	0.042553	0.957447	0.031915	0.010638	0.061793	0.081485	0.071639	74.2131	59	1	1	1	1	1	1	1	1	1	1	1	1	1	1	1	1	1	1	1	1	1	1	1	1	1	1	1	1	1
54932968|F|0-31:T>C-31:T>C	54932968	TGCAGGGAGGATGACGACACCGAGCCAACGGCCGACCTCCTCGCACGGCAACACTCCAACTCGCCTCGT	TGCAGGGAGGATGACGACACCGAGCCAACGGCCGACCTCCTCGCACGGCAACACTCCAACTCGCCTCGT	NW_016019430.1_Scaffold_59	748757	1	4.5e-26	31:T>C	31	1	0.968085	0.042553	0.957447	0.031915	0.010638	0.061793	0.081485	0.071639	74.2131	59	1	0	0	0	0	0	0	0	0	0	0	0	0	0	0	0	0	0	0	0	0	0	0	0	0	0	0	0	0
54937736|F|0--67:A>G	54937736	TGCAGCTTCTTCATATTGTTTAGACGAGTTGTCAGAAAGTGGATTGAATTTATATTCGTGATGGGGGAG	TGCAGCTTCTTCATATTGTTTAGACGAGTTGTCAGAAAGTGGATTGAATTTATATTCGTGATGGGGGAG	NW_016019453.1_Scaffold_61	878623	1	2.08e-29		67	0.978723	0.51087	0.565217	0.434783	0.48913	0.076087	0.499764	0.491493	0.495629	68.4074	59	0.916667	-	0	1	0	1	0	0	0	0	-	-	0	0	0	-	0	1	0	1	1	1	0	0	0	0	0	0	1
54937736|F|0-67:A>G-67:A>G	54937736	TGCAGCTTCTTCATATTGTTTAGACGAGTTGTCAGAAAGTGGATTGAATTTATATTCGTGATGGGGGGA	TGCAGCTTCTTCATATTGTTTAGACGAGTTGTCAGAAAGTGGATTGAATTTATATTCGTGATGGGGGGA	NW_016019453.1_Scaffold_61	878623	1	2.08e-29	67:A>G	67	0.978723	0.51087	0.565217	0.434783	0.48913	0.076087	0.499764	0.491493	0.495629	68.4074	59	0.916667	-	1	0	1	0	1	1	1	1	-	-	1	1	1	-	1	0	1	0	0	0	1	1	1	1	1	1	0
54934605|F|0--66:A>G	54934605	TGCAGCTCCTCCAACGATTCCACGAATCTTCCTAGTTTGGCCAGGCTTTGACCTTTGGCAGGGAGGAAA	TGCAGCTCCTCCAACGATTCCACGAATCTTCCTAGTTTGGCCAGGCTTTGACCTTTGGCAGGGAGGAAA	NW_016018455.1_Scaffold_19	2162836	1	9.67e-28		66	1	0.670213	0.37234	0.62766	0.329787	0.042553	0.442055	0.467406	0.454731	65.475	58.9804	0.949275	0	1	0	1	1	0	1	1	-	1	0	0	1	-	1	1	1	1	1	1	1	1	1	0	0	0	1	1
54934605|F|0-66:A>G-66:A>G	54934605	TGCAGCTCCTCCAACGATTCCACGAATCTTCCTAGTTTGGCCAGGCTTTGACCTTTGGCAGGGAGGGAA	TGCAGCTCCTCCAACGATTCCACGAATCTTCCTAGTTTGGCCAGGCTTTGACCTTTGGCAGGGAGGGAA	NW_016018455.1_Scaffold_19	2162836	1	9.67e-28	66:A>G	66	1	0.670213	0.37234	0.62766	0.329787	0.042553	0.442055	0.467406	0.454731	65.475	58.9804	0.949275	1	0	1	0	0	1	0	0	-	0	1	1	0	-	0	0	0	0	0	0	0	0	0	1	1	1	0	0
54938901|F|0--49:A>G	54938901	TGCAGACAACGCCCATAGATGAAGTAATCAGACGAGTCGATCAAGATCGATTACAGATCGGAAGAGCGG	TGCAGACAACGCCCATAGATGAAGTAATCAGACGAGTCGATCAAGATCGATTAC	NW_016019108.1_Scaffold_3	4908126	1	5.22e-19		49	0.914894	0.360465	0.686047	0.313953	0.639535	0.046512	0.46106	0.430773	0.445917	84.7045	58.9481	0.992063	0	1	0	1	0	1	0	1	0	0	1	0	0	0	0	1	0	1	0	0	-	1	1	0	0	1	-	0
54938901|F|0-49:A>G-49:A>G	54938901	TGCAGACAACGCCCATAGATGAAGTAATCAGACGAGTCGATCAAGATCGGTTACAGATCGGAAGAGCGG	TGCAGACAACGCCCATAGATGAAGTAATCAGACGAGTCGATCAAGATCGGTTAC	NW_016019108.1_Scaffold_3	4908126	1	5.22e-19	49:A>G	49	0.914894	0.360465	0.686047	0.313953	0.639535	0.046512	0.46106	0.430773	0.445917	84.7045	58.9481	0.992063	1	0	1	0	1	0	1	0	1	1	0	1	1	1	1	0	1	0	1	1	-	0	0	1	1	0	-	1
54937377|F|0--51:T>C	54937377	TGCAGAGGACGCGCGCGCGTGTGCGTGGCCCGGCCACGATGCTTGGGGCTTTGTGGGCCCCGCTTCGTG	TGCAGAGGACGCGCGCGCGTGTGCGTGGCCCGGCCACGATGCTTGGGGCTTTGTGGGCCCCGCTTCGTG	NW_016017455.1_Scaffold_1	1921016	1	9.67e-28		51	0.893617	0.488095	0.52381	0.47619	0.511905	0.011905	0.499717	0.498866	0.499291	77.8688	58.8571	0.990741	1	0	-	1	1	0	1	1	1	-	1	-	1	1	1	1	0	1	-	1	1	-	1	1	0	0	-	1
54937377|F|0-51:T>C-51:T>C	54937377	TGCAGAGGACGCGCGCGCGTGTGCGTGGCCCGGCCACGATGCTTGGGGCTTCGTGGGCCCCGCTTCGTG	TGCAGAGGACGCGCGCGCGTGTGCGTGGCCCGGCCACGATGCTTGGGGCTTCGTGGGCCCCGCTTCGTG	NW_016017455.1_Scaffold_1	1921016	1	9.67e-28	51:T>C	51	0.893617	0.488095	0.52381	0.47619	0.511905	0.011905	0.499717	0.498866	0.499291	77.8688	58.8571	0.990741	0	1	-	0	0	1	0	0	0	-	0	-	0	0	0	0	1	0	-	0	0	-	0	0	1	1	-	0
54937864|F|0--20:A>G	54937864	TGCAGGGGATATTTCCAGAGATGGGCGTTCGTTCCCCAAAAGTTGATGTGTGTGCCGTTCGTCTACGGC	TGCAGGGGATATTTCCAGAGATGGGCGTTCGTTCCCCAAAAGTTGATGTGTGTGCCGTTCGTCTACGGC	NW_016019774.1_Scaffold_9	1982353	1	4.5e-26		20	0.946809	0.58427	0.438202	0.561798	0.41573	0.022472	0.485797	0.492362	0.48908	60.913	58.7778	0.978261	1	1	1	0	1	1	0	0	1	0	1	1	1	1	0	0	1	1	0	0	1	1	1	1	1	0	1	1
54937864|F|0-20:A>G-20:A>G	54937864	TGCAGGGGATATTTCCAGAGGTGGGCGTTCGTTCCCCAAAAGTTGATGTGCGTGCCGTTCGTCTACGGC	TGCAGGGGATATTTCCAGAGGTGGGCGTTCGTTCCCCAAAAGTTGATGTGCGTGCCGTTCGTCTACGGC	NW_016019774.1_Scaffold_9	1982353	1	4.5e-26	20:A>G	20	0.946809	0.58427	0.438202	0.561798	0.41573	0.022472	0.485797	0.492362	0.48908	60.913	58.7778	0.978261	0	0	0	1	0	0	1	1	0	1	0	0	0	0	1	1	0	0	1	1	0	0	0	0	0	1	0	0
54936201|F|0--19:A>G	54936201	TGCAGAATAAGAATAACCAATGCTATAAGTTGCAAAGATATGATTTTGCGTAAAAAAATATAAACAGTG	TGCAGAATAAGAATAACCAATGCTATAAGTTGCAAAGATATGATTTTGCGTAAAAAAATATAAACAGTG	NW_016019419.1_Scaffold_58	901722	1	9.67e-28		19	0.648936	0.491803	0.508197	0.491803	0.508197	0	0.499866	0.499866	0.499866	60.6389	58.7209	1	0	-	-	-	-	0	-	-	0	0	0	-	0	1	0	0	-	-	-	1	-	0	1	-	1	1	-	-
54936201|F|0-19:A>G-19:A>G	54936201	TGCAGAATAAGAATAACCAGTGCTATAAGTTGCAAAGATATGATTTTGCGTAAAAAAATATAAACAGTG	TGCAGAATAAGAATAACCAGTGCTATAAGTTGCAAAGATATGATTTTGCGTAAAAAAATATAAACAGTG	NW_016019419.1_Scaffold_58	901722	1	9.67e-28	19:A>G	19	0.648936	0.491803	0.508197	0.491803	0.508197	0	0.499866	0.499866	0.499866	60.6389	58.7209	1	1	-	-	-	-	1	-	-	1	1	1	-	1	0	1	1	-	-	-	0	-	1	0	-	0	0	-	-
54935868|F|0--36:T>G	54935868	TGCAGTTGGCCTCACACGTACATCAGCTGGCCGGTATAAATGCATCGACGGCTATCTGTGTTAGTGTCA	TGCAGTTGGCCTCACACGTACATCAGCTGGCCGGTATAAATGCATCGACGGCTATCTGTGTTAGTGTCA	NW_016018156.1_Scaffold_163	200274	1	4.5e-26		36	1	0.37234	0.638298	0.361702	0.62766	0.010638	0.467406	0.461747	0.464577	59.4359	58.7159	0.978261	0	0	0	0	1	0	0	0	0	0	-	0	0	1	0	0	1	0	0	0	0	0	0	0	1	0	0	1
54935868|F|0-36:T>G-36:T>G	54935868	TGCAGTTGGCCTCACACGTACATCAGCTGGCCGGTAGAAATGCATCGGCGGCTATCTGTGTTAGTGTCA	TGCAGTTGGCCTCACACGTACATCAGCTGGCCGGTAGAAATGCATCGGCGGCTATCTGTGTTAGTGTCA	NW_016018156.1_Scaffold_163	200274	1	4.5e-26	36:T>G	36	1	0.37234	0.638298	0.361702	0.62766	0.010638	0.467406	0.461747	0.464577	59.4359	58.7159	0.978261	1	1	1	1	0	1	1	1	1	1	-	1	1	0	1	1	0	1	1	1	1	1	1	1	0	1	1	0
54938379|F|0--18:G>A	54938379	TGCAGTACACGTGACACTGTAGTATGTATAATTTATTACAGATCGGAAGAGCGGTTCAGCAGGAATGCC	TGCAGTACACGTGACACTGTAGTATGTATAATTTATTAC		0	0	999		18	1	0.765957	0.287234	0.712766	0.234043	0.053191	0.358533	0.409461	0.383997	60.0971	58.6429	1	1	1	1	1	1	1	1	1	1	1	1	1	-	1	1	1	1	0	1	1	0	0	0	0	1	1	-	0
54938379|F|0-18:G>A-18:G>A	54938379	TGCAGTACACGTGACACTATAGCATGTATAATTTATTACAGATCGGAAGAGCGGTTCAGCAGGAATGCC	TGCAGTACACGTGACACTATAGCATGTATAATTTATTAC		0	0	999	18:G>A	18	1	0.765957	0.287234	0.712766	0.234043	0.053191	0.358533	0.409461	0.383997	60.0971	58.6429	1	0	0	0	0	0	0	0	0	0	0	0	0	-	0	0	0	0	1	0	0	1	1	1	1	0	0	-	1
54938856|F|0--29:T>C	54938856	TGCAGATCGAAAGGAAAGTGGTTTGTCAGTGAAACAGACAGAGATCGGAATTTTTCCTGGATAGATTTA	TGCAGATCGAAAGGAAAGTGGTTTGTCAGTGAAACAGACAGAGATCGGAATTTTTCCTGGATAGATTTA	NW_016017455.1_Scaffold_1	506877	1	4.5e-26		29	0.691489	0.723077	0.307692	0.692308	0.276923	0.030769	0.400473	0.426036	0.413254	62.0318	58.6207	0.970588	1	-	1	1	0	0	1	0	1	0	1	-	-	1	-	-	-	0	1	0	1	-	-	-	-	1	-	1
54938856|F|0-29:T>C-29:T>C	54938856	TGCAGATCGAAAGGAAAGTGGTTTGTCAGCGAAACAGACAGAGATCGGAATTTTTCCTGGATAGATTTA	TGCAGATCGAAAGGAAAGTGGTTTGTCAGCGAAACAGACAGAGATCGGAATTTTTCCTGGATAGATTTA	NW_016017455.1_Scaffold_1	506877	1	4.5e-26	29:T>C	29	0.691489	0.723077	0.307692	0.692308	0.276923	0.030769	0.400473	0.426036	0.413254	62.0318	58.6207	0.970588	0	-	0	0	1	1	0	1	0	1	0	-	-	0	-	-	-	1	0	1	0	-	-	-	-	0	-	0
54935299|F|0--5:G>C	54935299	TGCAGGTTCCCTCGTGGTTGCGCAAAAATTACGGGCCGTAAACCGATCCTAAACAAAAGAAGTGGCGTC	TGCAGGTTCCCTCGTGGTTGCGCAAAAATTACGGGCCGTAAACCGATCCTAAACAAAAGAAGTGGCGTC	NW_016018344.1_Scaffold_18	38275	1	2.08e-29		5	1	0.531915	0.5	0.5	0.468085	0.031915	0.497963	0.5	0.498981	61.8551	58.6	1	1	1	0	1	0	1	1	1	1	1	1	0	0	1	1	0	1	0	1	1	1	0	1	0	1	1	1	0
54935299|F|0-5:G>C-5:G>C	54935299	TGCAGCTTCCCTCGTGGTTGCGCAAAAATTACGGGCCGTAAACCGATCCTAAACAAAAGAAGTGGCGTC	TGCAGCTTCCCTCGTGGTTGCGCAAAAATTACGGGCCGTAAACCGATCCTAAACAAAAGAAGTGGCGTC	NW_016018344.1_Scaffold_18	38275	1	2.08e-29	5:G>C	5	1	0.531915	0.5	0.5	0.468085	0.031915	0.497963	0.5	0.498981	61.8551	58.6	1	0	0	1	0	1	0	0	0	0	0	0	1	1	0	0	1	0	1	0	0	0	1	0	1	0	0	0	1
54934269|F|0--35:C>T	54934269	TGCAGCCATTTTCGAAATCATTCCTCGAACGAATACGTACGCTGCCATGCCAGCGAGGTGTTCATTTCC	TGCAGCCATTTTCGAAATCATTCCTCGAACGAATACGTACGCTGCCATGCCAGCGAGGTGTTCATTTCC	NW_016019308.1_Scaffold_48	1169299	1	2.08e-29		35	1	0.893617	0.138298	0.861702	0.106383	0.031915	0.190131	0.238343	0.214237	60.0609	58.5714	0.978261	1	1	1	1	1	1	1	1	1	1	1	1	1	1	1	1	1	1	1	1	1	1	1	1	1	0	1	1
54934269|F|0-35:C>T-35:C>T	54934269	TGCAGCCATTTTCGAAATCATTCCTCGAACGAATATGTACGCTGCCATGCCAGCGAGGTGTTCATTTCC	TGCAGCCATTTTCGAAATCATTCCTCGAACGAATATGTACGCTGCCATGCCAGCGAGGTGTTCATTTCC	NW_016019308.1_Scaffold_48	1169299	1	2.08e-29	35:C>T	35	1	0.893617	0.138298	0.861702	0.106383	0.031915	0.190131	0.238343	0.214237	60.0609	58.5714	0.978261	0	0	0	0	0	0	0	0	0	0	0	0	0	0	0	0	0	0	0	0	0	0	0	0	0	1	0	0
54939613|F|0--58:C>T	54939613	TGCAGTTCTTCCTTCTATATCTCCTCTTATGATTTTCTTATTCCTCAATTACAATTTCCCTGTCCAATC	TGCAGTTCTTCCTTCTATATCTCCTCTTATGATTTTCTTATTCCTCAATTACAATTTCCCTGTCCAATC	NW_016018011.1_Scaffold_15	2302250	1	2.08e-29		58	1	0.5	0.521277	0.478723	0.5	0.021277	0.5	0.499095	0.499547	65.8571	58.5692	1	0	1	0	0	1	0	0	1	0	0	1	0	0	1	1	1	0	0	0	1	0	1	1	1	1	0	1	0
54939613|F|0-58:C>T-58:C>T	54939613	TGCAGTTCTTCCTTCTATATCTCCTCTTATGATTTTCTTATTCCTCAATTACAATTTCTCTGTCCAATC	TGCAGTTCTTCCTTCTATATCTCCTCTTATGATTTTCTTATTCCTCAATTACAATTTCTCTGTCCAATC	NW_016018011.1_Scaffold_15	2302250	1	2.08e-29	58:C>T	58	1	0.5	0.521277	0.478723	0.5	0.021277	0.5	0.499095	0.499547	65.8571	58.5692	1	1	0	1	1	0	1	1	0	1	1	0	1	1	0	0	0	1	1	1	0	1	0	0	0	0	1	0	1
54935811|F|0--40:T>C	54935811	TGCAGTTCGAGCCAACAAGAAAACGTATAAGGTTATTGACTCGAAGCCTTGCAGATCGAATTCCTAGCT	TGCAGTTCGAGCCAACAAGAAAACGTATAAGGTTATTGACTCGAAGCCTTGCAGATCGAATTCCTAGCT	NW_016019641.1_Scaffold_78	301938	1	9.67e-28		40	1	0.074468	0.925532	0.074468	0.925532	0	0.137845	0.137845	0.137845	62.2	58.5603	1	0	0	0	0	0	0	0	0	0	0	0	0	0	0	0	0	1	0	0	0	0	0	0	0	1	0	0	0
54935811|F|0-40:T>C-40:T>C	54935811	TGCAGTTCGAGCCAACAAGAAAACGTATAAGGTTATTGACCCGAAGCCTTGCAGATCGAATTCCTAGCT	TGCAGTTCGAGCCAACAAGAAAACGTATAAGGTTATTGACCCGAAGCCTTGCAGATCGAATTCCTAGCT	NW_016019641.1_Scaffold_78	301938	1	9.67e-28	40:T>C	40	1	0.074468	0.925532	0.074468	0.925532	0	0.137845	0.137845	0.137845	62.2	58.5603	1	1	1	1	1	1	1	1	1	1	1	1	1	1	1	1	1	0	1	1	1	1	1	1	1	0	1	1	1
54939537|F|0--43:A>C	54939537	TGCAGTTACGACATTGATGGATTAGACGCCACAACGGCCGTCCATCCCCTTCCCTTTTTCGTCCAGACT	TGCAGTTACGACATTGATGGATTAGACGCCACAACGGCCGTCCATCCCCTTCCCTTTTTCGTCCAGACT	NW_016019075.1_Scaffold_27	1736063	1	9.67e-28		43	1	0.819149	0.202128	0.797872	0.180851	0.021277	0.296288	0.322544	0.309416	74.1828	58.5429	0.978261	0	1	1	0	1	0	0	0	0	0	-	1	-	1	0	1	1	1	1	1	1	1	1	1	1	1	0	1
54939537|F|0-43:A>C-43:A>C	54939537	TGCAGTTACGACATTGATGGATTAGACGCCACAACGGCCGTCCCTCCCCTTCCCTTTTTCGTCCAGACT	TGCAGTTACGACATTGATGGATTAGACGCCACAACGGCCGTCCCTCCCCTTCCCTTTTTCGTCCAGACT	NW_016019075.1_Scaffold_27	1736063	1	9.67e-28	43:A>C	43	1	0.819149	0.202128	0.797872	0.180851	0.021277	0.296288	0.322544	0.309416	74.1828	58.5429	0.978261	1	0	0	1	0	1	1	1	1	1	-	0	-	0	1	0	0	0	0	0	0	0	0	0	0	0	1	0
54933129|F|0--12:A>G	54933129	TGCAGAACACATATTGGAGGATAGACAAGGATCTTGGCATTTGGTATTGATACACGCAAAGTATGATGG	TGCAGAACACATATTGGAGGATAGACAAGGATCTTGGCATTTGGTATTGATACACGCAAAGTATGATGG	NW_016019060.1_Scaffold_256	24542	1	2.08e-29		12	1	0.148936	0.861702	0.138298	0.851064	0.010638	0.253508	0.238343	0.245926	60.6538	58.5247	1	0	0	1	0	0	1	1	1	0	0	1	1	0	0	0	0	-	0	1	0	0	0	0	1	0	0	0	0
54933129|F|0-12:A>G-12:A>G	54933129	TGCAGAACACATGTTGGAGGATAGACAAGGATCTTGGCATTTGGTATTGATACACGCAAAGTATGATGG	TGCAGAACACATGTTGGAGGATAGACAAGGATCTTGGCATTTGGTATTGATACACGCAAAGTATGATGG	NW_016019060.1_Scaffold_256	24542	1	2.08e-29	12:A>G	12	1	0.148936	0.861702	0.138298	0.851064	0.010638	0.253508	0.238343	0.245926	60.6538	58.5247	1	1	1	0	1	1	0	0	0	1	1	0	0	1	1	1	1	-	1	0	1	1	1	1	0	1	1	1	1
54932978|F|0--54:T>C	54932978	TGCAGGAATACGCTTGGCTCTTATCGATGCGATCGTAATCCACGTGTGCCGTTTTTGGAATCTCGGTTC	TGCAGGAATACGCTTGGCTCTTATCGATGCGATCGTAATCCACGTGTGCCGTTTTTGGAATCTCGGTTC	NW_016019342.1_Scaffold_51	653373	1	2.08e-29		54	1	0.042553	0.957447	0.042553	0.957447	0	0.081485	0.081485	0.081485	66.75	58.483	1	0	0	0	0	1	0	0	0	0	0	0	0	0	0	1	1	0	0	0	0	0	0	0	0	0	0	0	0
54932978|F|0-54:T>C-54:T>C	54932978	TGCAGGAATACGCTTGGCTCTTATCGATGCGATCGTAATCCACGTGTGCCGTTTCTGGAATCTCGGTTC	TGCAGGAATACGCTTGGCTCTTATCGATGCGATCGTAATCCACGTGTGCCGTTTCTGGAATCTCGGTTC	NW_016019342.1_Scaffold_51	653373	1	2.08e-29	54:T>C	54	1	0.042553	0.957447	0.042553	0.957447	0	0.081485	0.081485	0.081485	66.75	58.483	1	1	1	1	1	0	1	1	1	1	1	1	1	1	1	0	0	1	1	1	1	1	1	1	1	1	1	1	1
54939222|F|0--21:G>A	54939222	TGCAGATCCTTATGCAAATAAGCGAAACGTTGATTTACAGATCGGAAGAGCGGTTCAGCAGGAATGCCG	TGCAGATCCTTATGCAAATAAGCGAAACGTTGATTTAC	NW_016019441.1_Scaffold_6	1500689	1	4.54e-12		21	1	0.882979	0.12766	0.87234	0.117021	0.010638	0.206655	0.222725	0.21469	59.7017	58.4615	1	1	1	1	1	1	1	1	1	1	1	1	0	1	1	1	1	1	1	1	1	1	1	0	1	1	1	1	1
54939222|F|0-21:G>A-21:G>A	54939222	TGCAGATCCTTATGCAAATAAACGAAACGTTGATTTACAGATCGGAAGAGCGGTTCAGCAGGAATGCCG	TGCAGATCCTTATGCAAATAAACGAAACGTTGATTTAC	NW_016019441.1_Scaffold_6	1500689	1	4.54e-12	21:G>A	21	1	0.882979	0.12766	0.87234	0.117021	0.010638	0.206655	0.222725	0.21469	59.7017	58.4615	1	0	0	0	0	0	0	0	0	0	0	0	1	0	0	0	0	0	0	0	0	0	0	1	0	0	0	0	0
54937585|F|0--47:C>G	54937585	TGCAGCCAACAACTTTCGACGCGCTATGCATTTATTTGCTCTTCCCGCACCATTGTTCGAAATCGCTCG	TGCAGCCAACAACTTTCGACGCGCTATGCATTTATTTGCTCTTCCCGCACCATTGTTCGAAATCGCTCG	NW_016017678.1_Scaffold_12	786781	1	2.08e-29		47	0.93617	0.840909	0.170455	0.829545	0.159091	0.011364	0.267562	0.2828	0.275181	58.73	58.4545	0.992754	0	1	1	0	1	1	1	1	0	0	1	1	1	1	1	1	1	1	0	-	1	1	1	0	1	1	1	1
54937585|F|0-47:C>G-47:C>G	54937585	TGCAGCCAACAACTTTCGACGCGCTATGCATTTATTTGCTCTTCCCGGACCATTGTTCGAAATCGCTCG	TGCAGCCAACAACTTTCGACGCGCTATGCATTTATTTGCTCTTCCCGGACCATTGTTCGAAATCGCTCG	NW_016017678.1_Scaffold_12	786781	1	2.08e-29	47:C>G	47	0.93617	0.840909	0.170455	0.829545	0.159091	0.011364	0.267562	0.2828	0.275181	58.73	58.4545	0.992754	1	0	0	1	0	0	0	0	1	1	0	0	0	0	0	0	0	0	1	-	0	0	0	1	0	0	0	0
54937907|F|0--22:A>G	54937907	TGCAGGTGGTATCGTTCTCAACAGAGTGCCATGTTCTCTCCTAACTTCCGTTTTCGCCTGTATCTCGCC	TGCAGGTGGTATCGTTCTCAACAGAGTGCCATGTTCTCTCCTAACTTCCGTTTTCGCCTGTATCTCGCC	NW_016017690.1_Scaffold_121	450125	1	9.67e-28		22	0.989362	0.150538	0.892473	0.107527	0.849462	0.043011	0.255752	0.19193	0.223841	62.2222	58.3153	1	0	0	1	0	0	0	0	0	0	0	0	0	-	0	0	1	0	0	0	0	0	0	0	0	0	0	0	0
54937907|F|0-22:A>G-22:A>G	54937907	TGCAGGTGGTATCGTTCTCAACGGAGTGCCATGTTCTCTCCTAACTTCCGTTTTCGCCTGTATCTCGCC	TGCAGGTGGTATCGTTCTCAACGGAGTGCCATGTTCTCTCCTAACTTCCGTTTTCGCCTGTATCTCGCC	NW_016017690.1_Scaffold_121	450125	1	9.67e-28	22:A>G	22	0.989362	0.150538	0.892473	0.107527	0.849462	0.043011	0.255752	0.19193	0.223841	62.2222	58.3153	1	1	1	0	1	1	1	1	1	1	1	1	1	-	1	1	0	1	1	1	1	1	1	1	1	1	1	1	1
54937247|F|0--31:G>A	54937247	TGCAGAATAGGGGGAATAAACTGTTCCAAGCGGAACAAAAATCGAGAAAAGTGAAATTTTTCAGCCTGA	TGCAGAATAGGGGGAATAAACTGTTCCAAGCGGAACAAAAATCGAGAAAAGTGAAATTTTTCAGCCTGA	NW_016017455.1_Scaffold_1	3942567	1	2.09e-24		31	0.765957	0.222222	0.791667	0.208333	0.777778	0.013889	0.345679	0.329861	0.33777	67.2105	58.2469	1	0	1	0	0	0	0	0	0	0	0	0	0	0	0	0	1	1	0	1	0	0	0	1	1	1	-	-	-
54937247|F|0-31:G>A-31:G>A	54937247	TGCAGAATAGGGGGAATAAACTGTTCCAAGCAGAACAAAAATCGAGAAAAGTGAAATTTTTCAGCCTGA	TGCAGAATAGGGGGAATAAACTGTTCCAAGCAGAACAAAAATCGAGAAAAGTGAAATTTTTCAGCCTGA	NW_016017455.1_Scaffold_1	3942567	1	2.09e-24	31:G>A	31	0.765957	0.222222	0.791667	0.208333	0.777778	0.013889	0.345679	0.329861	0.33777	67.2105	58.2469	1	1	0	1	1	1	1	1	1	1	1	1	1	1	1	1	0	0	1	0	1	1	1	0	0	0	-	-	-
54936895|F|0--33:A>G	54936895	TGCAGTCTTTTCCACTTCTGTAACAAACGAATAAAACGCGTTACAGATCGGAAGAGCGGTTCAGCAGGA	TGCAGTCTTTTCCACTTCTGTAACAAACGAATAAAACGCGTTAC	NW_016019841.1_Scaffold_96	254655	1	1.28e-13		33	1	0.93617	0.095745	0.904255	0.06383	0.031915	0.119511	0.173155	0.146333	88.931	58.1538	1	0	1	1	1	1	1	1	1	1	1	0	1	1	1	1	1	1	1	1	1	1	1	1	1	1	1	1	1
54936895|F|0-33:A>G-33:A>G	54936895	TGCAGTCTTTTCCACTTCTGTAACAAACGAATAGAACGCGTTACAGATCGGAAGAGCGGTTCAGCAGGA	TGCAGTCTTTTCCACTTCTGTAACAAACGAATAGAACGCGTTAC	NW_016019841.1_Scaffold_96	254655	1	1.28e-13	33:A>G	33	1	0.93617	0.095745	0.904255	0.06383	0.031915	0.119511	0.173155	0.146333	88.931	58.1538	1	1	0	0	0	0	0	0	0	0	0	1	0	0	0	0	0	0	0	0	0	0	0	0	0	0	0	0	0
54934047|F|0--39:C>T	54934047	TGCAGCAACTAGGAAACAATAAAAAATTGTAAACTTTGTCTGAAGAATTTACAAAGTAAATTGTACAAA	TGCAGCAACTAGGAAACAATAAAAAATTGTAAACTTTGTCTGAAGAATTTACAAAGTAAATTGTACAAA	NW_016019219.1_Scaffold_4	3933384	1	2.08e-29		39	0.62766	0.525424	0.508475	0.491525	0.474576	0.033898	0.498707	0.499856	0.499282	62.8667	58.0909	1	-	-	1	1	1	-	-	1	1	1	1	-	1	-	1	1	-	0	0	-	1	0	-	0	-	-	1	1
54934047|F|0-39:C>T-39:C>T	54934047	TGCAGCAACTAGGAAACAATAAAAAATTGTAAACTTTGTTTGAAGAATTTACAAAGTAAATTGTACAAA	TGCAGCAACTAGGAAACAATAAAAAATTGTAAACTTTGTTTGAAGAATTTACAAAGTAAATTGTACAAA	NW_016019219.1_Scaffold_4	3933384	1	2.08e-29	39:C>T	39	0.62766	0.525424	0.508475	0.491525	0.474576	0.033898	0.498707	0.499856	0.499282	62.8667	58.0909	1	-	-	0	0	0	-	-	0	0	0	0	-	0	-	0	0	-	1	1	-	0	1	-	1	-	-	0	0
54937464|F|0--50:T>C	54937464	TGCAGATGGCAAAGTAACGCTCCAAAGAGATGGCGACCAGTGTCCATACGTCGACAGACACCGACACGG	TGCAGATGGCAAAGTAACGCTCCAAAGAGATGGCGACCAGTGTCCATACGTCGACAGACACCGACACGG	NW_016018012.1_Scaffold_150	9577	1	9.67e-28		50	0.840426	0.607595	0.405063	0.594937	0.392405	0.012658	0.476847	0.481974	0.47941	63.1029	58.075	0.975	1	1	0	1	1	1	1	1	1	1	1	0	0	-	-	-	1	0	1	1	-	0	0	1	1	1	1	-
54937464|F|0-50:T>C-50:T>C	54937464	TGCAGATGGCAAAGTAACGCTCCAAAGAGATGGCGACCAGTGTCCATACGCCGACAGACACCGACACGG	TGCAGATGGCAAAGTAACGCTCCAAAGAGATGGCGACCAGTGTCCATACGCCGACAGACACCGACACGG	NW_016018012.1_Scaffold_150	9577	1	9.67e-28	50:T>C	50	0.840426	0.607595	0.405063	0.594937	0.392405	0.012658	0.476847	0.481974	0.47941	63.1029	58.075	0.975	0	0	1	0	0	0	0	0	0	0	0	1	1	-	-	-	0	1	0	0	-	1	1	0	0	0	0	-
54935005|F|0--43:T>C	54935005	TGCAGGCCTGCTTCGCCGAGGACATAGGTATGGGGTCAGAGACTAGGAAGAGAACGCCCACCTTGTCCA	TGCAGGCCTGCTTCGCCGAGGACATAGGTATGGGGTCAGAGACTAGGAAGAGAACGCCCACCTTGTCCA	NW_016017479.1_Scaffold_102	307534	1	9.67e-28		43	1	0.329787	0.702128	0.297872	0.670213	0.031915	0.442055	0.418289	0.430172	62.2432	58.0109	1	0	0	1	0	0	0	0	0	0	0	0	1	1	0	0	0	0	1	0	0	0	1	0	0	0	0	0	0
54935005|F|0-43:T>C-43:T>C	54935005	TGCAGGCCTGCTTCGCCGAGGACATAGGTATGGGGTCAGAGACCAGGAAGAGAACGCCCACCTTGTCCA	TGCAGGCCTGCTTCGCCGAGGACATAGGTATGGGGTCAGAGACCAGGAAGAGAACGCCCACCTTGTCCA	NW_016017479.1_Scaffold_102	307534	1	9.67e-28	43:T>C	43	1	0.329787	0.702128	0.297872	0.670213	0.031915	0.442055	0.418289	0.430172	62.2432	58.0109	1	1	1	0	1	1	1	1	1	1	1	1	0	0	1	1	1	1	0	1	1	1	0	1	1	1	1	1	1
54937272|F|0--53:C>G	54937272	TGCAGAATTGCCTATTCATTATATTCGGGCGCGACCGAGGGCATTATACGAATCGTGTCCCATTGCTAA	TGCAGAATTGCCTATTCATTATATTCGGGCGCGACCGAGGGCATTATACGAATCGTGTCCCATTGCTAA	NW_016017678.1_Scaffold_12	2828675	1	2.08e-29		53	1	0.691489	0.351064	0.648936	0.308511	0.042553	0.426664	0.455636	0.44115	60.6506	58	0.978261	1	0	0	1	0	0	0	1	1	1	0	1	1	1	-	1	1	-	1	1	0	1	0	1	1	1	-	0
54937272|F|0-53:C>G-53:C>G	54937272	TGCAGAATTGCCTATTCATTATATTCGGGCGCGACCGAGGGCATTATACGAATGGTGTCCCATTGCTAA	TGCAGAATTGCCTATTCATTATATTCGGGCGCGACCGAGGGCATTATACGAATGGTGTCCCATTGCTAA	NW_016017678.1_Scaffold_12	2828675	1	2.08e-29	53:C>G	53	1	0.691489	0.351064	0.648936	0.308511	0.042553	0.426664	0.455636	0.44115	60.6506	58	0.978261	0	1	1	0	1	1	1	0	0	0	1	0	0	0	-	0	0	-	0	0	1	0	1	0	0	0	-	1
54938003|F|0--6:C>T	54938003	TGCAGTCTACCCCTTAGTAACAACCCCTCCCGCGTCCACATAGTCAACCGATAAAATCTATACATAGTT	TGCAGTCTACCCCTTAGTAACAACCCCTCCCGCGTCCACATAGTCAACCGATAAAATCTATACATAGTT	NW_016019242.1_Scaffold_42	1132101	1	2.08e-29		6	0.904255	0.976471	0.023529	0.976471	0.023529	0	0.045952	0.045952	0.045952	58.2909	58	1	1	1	1	1	1	1	1	1	1	1	1	-	1	1	1	1	-	1	1	1	1	1	1	1	1	0	1	1
54938003|F|0-6:C>T-6:C>T	54938003	TGCAGTTTACCCCTTAGTAACAACCCCTCCTGCGTCCACATAGTCAACCGATAAAATCTATACATAGTT	TGCAGTTTACCCCTTAGTAACAACCCCTCCTGCGTCCACATAGTCAACCGATAAAATCTATACATAGTT	NW_016019242.1_Scaffold_42	1132101	1	2.08e-29	6:C>T	6	0.904255	0.976471	0.023529	0.976471	0.023529	0	0.045952	0.045952	0.045952	58.2909	58	1	0	0	0	0	0	0	0	0	0	0	0	-	0	0	0	0	-	0	0	0	0	0	0	0	0	1	0	0
54934719|F|0--60:G>A	54934719	TGCAGCTTGAGAATATTCCTGTTGCGCTGCTGGCCGCGATTGCCGATCGTACGACCTCCAGTTTACTCT	TGCAGCTTGAGAATATTCCTGTTGCGCTGCTGGCCGCGATTGCCGATCGTACGACCTCCAGTTTACTCT	NW_016019447.1_Scaffold_604	3878	1	2.08e-29		60	1	0.787234	0.234043	0.765957	0.212766	0.021277	0.334993	0.358533	0.346763	58.2549	57.9615	1	1	1	0	1	1	1	1	1	1	1	1	1	-	1	1	0	1	1	1	1	1	0	0	1	1	0	1	1
54934719|F|0-60:G>A-60:G>A	54934719	TGCAGCTTGAGAATATTCCTGTTGCGCTGCTGGCCGCGATTGCCGATCGTACGACCTCCAATTTACTCT	TGCAGCTTGAGAATATTCCTGTTGCGCTGCTGGCCGCGATTGCCGATCGTACGACCTCCAATTTACTCT	NW_016019447.1_Scaffold_604	3878	1	2.08e-29	60:G>A	60	1	0.787234	0.234043	0.765957	0.212766	0.021277	0.334993	0.358533	0.346763	58.2549	57.9615	1	0	0	1	0	0	0	0	0	0	0	0	0	-	0	0	1	0	0	0	0	0	1	1	0	0	1	0	0
54938575|F|0--42:G>C	54938575	TGCAGATTTTTGGCTTTGGCCAGTTGCGACCCAACGACGAACGCAAGTAGGCTGCTCGAGGAACGATAT	TGCAGATTTTTGGCTTTGGCCAGTTGCGACCCAACGACGAACGCAAGTAGGCTGCTCGAGGAACGATAT	NW_016019330.1_Scaffold_5	2616823	1	2.71e-23		42	0.297872	0.857143	0.142857	0.857143	0.142857	0	0.244898	0.244898	0.244898	58.6786	57.8571	1	-	-	1	-	0	-	-	-	1	-	-	0	1	-	1	1	-	1	-	-	-	-	-	-	-	0	-	-
54938575|F|0-42:G>C-42:G>C	54938575	TGCAGATTTTTGACTTTGGCCAGTTGCGACCCAACGACGAACCCAAGTAGGCTGCTCGAGGAACGATAT	TGCAGATTTTTGACTTTGGCCAGTTGCGACCCAACGACGAACCCAAGTAGGCTGCTCGAGGAACGATAT	NW_016019330.1_Scaffold_5	2616823	1	2.71e-23	42:G>C	42	0.297872	0.857143	0.142857	0.857143	0.142857	0	0.244898	0.244898	0.244898	58.6786	57.8571	1	-	-	0	-	1	-	-	-	0	-	-	1	0	-	0	0	-	0	-	-	-	-	-	-	-	1	-	-
54938362|F|0--9:G>A	54938362	TGCAGGGAAGTCTTTTTTATTGTACTAGCTGATTTTTTCTTTTTTTTTACAGATCGGAAGAGCGGTTCA	TGCAGGGAAGTCTTTTTTATTGTACTAGCTGATTTTTTCTTTTTTTTTAC		0	0	999		9	1	0.957447	0.053191	0.946809	0.042553	0.010638	0.081485	0.100724	0.091105	64.377	57.8	1	1	1	1	1	1	1	1	1	1	1	1	1	1	1	1	1	0	1	1	1	1	1	1	0	0	1	1	1
54938362|F|0-9:G>A-9:G>A	54938362	TGCAGGGAAATCTTTTTTATTGTACTAGCTGATTTTTTCTTTTTTTTTACAGATCGGAAGAGCGGTTCA	TGCAGGGAAATCTTTTTTATTGTACTAGCTGATTTTTTCTTTTTTTTTAC		0	0	999	9:G>A	9	1	0.957447	0.053191	0.946809	0.042553	0.010638	0.081485	0.100724	0.091105	64.377	57.8	1	0	0	0	0	0	0	0	0	0	0	0	0	0	0	0	0	1	0	0	0	0	0	0	1	1	0	0	0
54933685|F|0--55:A>G	54933685	TGCAGAGTGTACAACGCGCAATTGTACTATTGAGACAAACAAATCGTAGGCAGAGAGCATTTACGCGTA	TGCAGAGTGTACAACGCGCAATTGTACTATTGAGACAAACAAATCGTAGGCAGAGAGCATTTACGCGTA	NW_016019774.1_Scaffold_9	281066	1	9.67e-28		55	1	0.542553	0.489362	0.510638	0.457447	0.031915	0.496378	0.499774	0.498076	59.946	57.7273	0.978261	1	1	1	1	1	1	1	1	1	1	-	1	0	0	0	1	1	-	1	0	1	0	1	0	0	1	1	1
54933685|F|0-55:A>G-55:A>G	54933685	TGCAGAGTGTACAACGCGCAATTGTACTATTGAGACAAACAAATCGTAGGCAGAGGGCATTTACGCGTA	TGCAGAGTGTACAACGCGCAATTGTACTATTGAGACAAACAAATCGTAGGCAGAGGGCATTTACGCGTA	NW_016019774.1_Scaffold_9	281066	1	9.67e-28	55:A>G	55	1	0.542553	0.489362	0.510638	0.457447	0.031915	0.496378	0.499774	0.498076	59.946	57.7273	0.978261	0	0	0	0	0	0	0	0	0	0	-	0	1	1	1	0	0	-	0	1	0	1	0	1	1	0	0	0
100016432|F|0--13:A>G	100016432	TGCAGAAAATTGAAAGTTTCTCTGTGTTCGTGTCGCAGTGTTTACGAGAAAAAGTGGGTAACGTAGGAG	TGCAGAAAATTGAAAGTTTCTCTGTGTTCGTGTCGCAGTGTTTACGAGAAAAAGTGGGTAACGTAGGAG	NW_016017902.1_Scaffold_1400	1374	1	9.67e-28		13	1	0.010638	0.989362	0.010638	0.989362	0	0.02105	0.02105	0.02105	71	57.696	1	0	0	0	0	0	0	0	0	0	0	0	0	0	0	0	0	0	0	0	0	0	0	0	0	0	0	0	0
100016432|F|0-13:A>G-13:A>G	100016432	TGCAGAAAATTGAGAGTTTCTCTGTGTTCGTGTCGCAGTGTTTACGAGAAAAAGTGGGTAACGTAGGAG	TGCAGAAAATTGAGAGTTTCTCTGTGTTCGTGTCGCAGTGTTTACGAGAAAAAGTGGGTAACGTAGGAG	NW_016017902.1_Scaffold_1400	1374	1	9.67e-28	13:A>G	13	1	0.010638	0.989362	0.010638	0.989362	0	0.02105	0.02105	0.02105	71	57.696	1	1	1	1	1	1	1	1	1	1	1	1	1	1	1	1	1	1	1	1	1	1	1	1	1	1	1	1	1
54936646|F|0--27:C>T	54936646	TGCAGCCATTTTGTCGGTGGCATGCCGCGAATAAAAGTTACAGATCGGAAGAGCGGTTCAGCAGGAATG	TGCAGCCATTTTGTCGGTGGCATGCCGCGAATAAAAGTTAC		0	0	999		27	1	0.031915	0.968085	0.031915	0.968085	0	0.061793	0.061793	0.061793	65.6	57.6942	1	0	0	0	0	1	0	0	0	0	0	0	0	0	0	0	0	1	0	0	0	0	0	0	0	0	0	0	0
54936646|F|0-27:C>T-27:C>T	54936646	TGCAGCCATTTTGTCGGTGGCATGCCGTGAATAAAAGTTACAGATCGGAAGAGCGGTTCAGCAGGAATG	TGCAGCCATTTTGTCGGTGGCATGCCGTGAATAAAAGTTAC		0	0	999	27:C>T	27	1	0.031915	0.968085	0.031915	0.968085	0	0.061793	0.061793	0.061793	65.6	57.6942	1	1	1	1	1	0	1	1	1	1	1	1	1	1	1	1	1	0	1	1	1	1	1	1	1	1	1	1	1
54938912|F|0--36:G>A	54938912	TGCAGAGATTTGTATCGTTTAGTTGCAACTGTTAGAGATTTACAGATCGGAAGAGCGGTTCAGCAGGAA	TGCAGAGATTTGTATCGTTTAGTTGCAACTGTTAGAGATTTAC	NW_016019774.1_Scaffold_9	2777220	1	9.43e-15		36	0.595745	0.803571	0.214286	0.785714	0.196429	0.017857	0.315689	0.336735	0.326212	68.087	57.6923	1	1	1	-	1	1	1	1	1	1	1	1	-	1	-	1	0	-	1	-	-	0	-	-	-	-	-	-	1
54938912|F|0-36:G>A-36:G>A	54938912	TGCAGAGATTTGTATCGTTTAGTTGCAACTGTTAGAAATTTACAGATCGGAAGAGCGGTTCAGCAGGAA	TGCAGAGATTTGTATCGTTTAGTTGCAACTGTTAGAAATTTAC	NW_016019774.1_Scaffold_9	2777220	1	9.43e-15	36:G>A	36	0.595745	0.803571	0.214286	0.785714	0.196429	0.017857	0.315689	0.336735	0.326212	68.087	57.6923	1	0	0	-	0	0	0	0	0	0	0	0	-	0	-	0	1	-	0	-	-	1	-	-	-	-	-	-	0
54937202|F|0--63:C>G	54937202	TGCAGAAATCTCGAAATATATACCATCGTCCTTTGATATTATTGGATGCCGATGCGAAATCCGCCCCAA	TGCAGAAATCTCGAAATATATACCATCGTCCTTTGATATTATTGGATGCCGATGCGAAATCCGCCCCAA	NW_016018567.1_Scaffold_20	620497	1	7.53e-24		63	0.691489	0.092308	0.907692	0.092308	0.907692	0	0.167574	0.167574	0.167574	62.6667	57.6786	1	0	0	0	0	0	0	0	0	-	0	0	0	0	0	0	-	-	0	0	-	0	-	0	0	0	-	0	0
54937202|F|0-63:C>G-63:C>G	54937202	TGCAGAAATCTCGAAATATATACCATCGTCCTTTGATATTATTGGATGCCGATGCGAAATCCGGCCCCA	TGCAGAAATCTCGAAATATATACCATCGTCCTTTGATATTATTGGATGCCGATGCGAAATCCGGCCCCA	NW_016018567.1_Scaffold_20	620497	1	7.53e-24	63:C>G	63	0.691489	0.092308	0.907692	0.092308	0.907692	0	0.167574	0.167574	0.167574	62.6667	57.6786	1	1	1	1	1	1	1	1	1	-	1	1	1	1	1	1	-	-	1	1	-	1	-	1	1	1	-	1	1
54935561|F|0--59:T>C	54935561	TGCAGTCGCGCGGAATCTCGCGGAAAATGGCTTGATCGTTGCCATCTCGCCGACGTTCCTACTGTTTCT	TGCAGTCGCGCGGAATCTCGCGGAAAATGGCTTGATCGTTGCCATCTCGCCGACGTTCCTACTGTTTCT	NW_016017762.1_Scaffold_1275	4365	2	9.67e-28		59	1	0.12766	0.882979	0.117021	0.87234	0.010638	0.222725	0.206655	0.21469	65.8461	57.6316	1	0	0	0	0	0	0	0	0	0	0	0	0	0	1	0	0	0	1	1	-	0	1	0	1	0	0	0	0
54935561|F|0-59:T>C-59:T>C	54935561	TGCAGTCGCGCGGAATCTCGCGGAAAATGGCTTGATCGTTGCCATCTCGCCGACGTTCCCACTGTTTCT	TGCAGTCGCGCGGAATCTCGCGGAAAATGGCTTGATCGTTGCCATCTCGCCGACGTTCCCACTGTTTCT	NW_016017762.1_Scaffold_1275	4365	2	9.67e-28	59:T>C	59	1	0.12766	0.882979	0.117021	0.87234	0.010638	0.222725	0.206655	0.21469	65.8461	57.6316	1	1	1	1	1	1	1	1	1	1	1	1	1	1	0	1	1	1	0	0	-	1	0	1	0	1	1	1	1
54938614|F|0--51:T>C	54938614	TGCAGCGATAACGCATCTGTCGCCTTCCACCCTTCCTCCTCTGATACACACTCCTCCAACTTTGATTTT	TGCAGCGATAACGCATCTGTCGCCTTCCACCCTTCCTCCTCTGATACACACTCCTCCAACTTTGATTTT	NW_016018566.1_Scaffold_2	1200072	1	4.5e-26		51	1	0.595745	0.446809	0.553191	0.404255	0.042553	0.481666	0.494341	0.488004	64.9851	57.6032	0.956522	0	0	1	0	0	1	0	0	1	1	1	1	0	0	0	0	0	0	0	0	1	1	0	0	1	1	1	1
54938614|F|0-51:T>C-51:T>C	54938614	TGCAGCGATAACGCATCTGTCGCCTTCCACCCTTCCTCCTCTGATACACACCCCTCCAACTTTGATTTT	TGCAGCGATAACGCATCTGTCGCCTTCCACCCTTCCTCCTCTGATACACACCCCTCCAACTTTGATTTT	NW_016018566.1_Scaffold_2	1200072	1	4.5e-26	51:T>C	51	1	0.595745	0.446809	0.553191	0.404255	0.042553	0.481666	0.494341	0.488004	64.9851	57.6032	0.956522	1	1	0	1	1	0	1	1	0	0	0	0	1	1	1	1	1	1	1	1	0	0	1	1	0	0	0	0
54934183|F|0--6:A>G	54934183	TGCAGCATGTATGCAGATAGAGGCGAATGAATCGGTGGTTTATGGCTTTCCATCGGATTTTTGTGTGTG	TGCAGCATGTATGCAGATAGAGGCGAATGAATCGGTGGTTTATGGCTTTCCATCGGATTTTTGTGTGTG	NW_016019064.1_Scaffold_26	1127957	1	4.5e-26		6	1	0.414894	0.680851	0.319149	0.585106	0.095745	0.485514	0.434586	0.46005	60.7021	57.5909	0.934783	1	0	0	0	1	0	0	0	1	0	-	0	0	1	1	-	1	0	1	0	0	0	-	0	0	0	0	0
54934183|F|0-6:A>G-6:A>G	54934183	TGCAGCGTGTATGCAGATAGAGGCGAATGAATCGGTGGTTTATGGCTTTCCATCGGATTTTTGTGTGTG	TGCAGCGTGTATGCAGATAGAGGCGAATGAATCGGTGGTTTATGGCTTTCCATCGGATTTTTGTGTGTG	NW_016019064.1_Scaffold_26	1127957	1	4.5e-26	6:A>G	6	1	0.414894	0.680851	0.319149	0.585106	0.095745	0.485514	0.434586	0.46005	60.7021	57.5909	0.934783	0	1	1	1	0	1	1	1	0	1	-	1	1	0	0	-	0	1	0	1	1	1	-	1	1	1	1	1
54939223|F|0--33:C>T	54939223	TGCAGATCGAGTTACGATCGCCTTGATATATATCCGTGTGAAAGATTACAGATCGGAAGAGCGGTTCAG	TGCAGATCGAGTTACGATCGCCTTGATATATATCCGTGTGAAAGATTAC	NW_016017934.1_Scaffold_143	352985	1	2.64e-16		33	0.968085	0.32967	0.703297	0.296703	0.67033	0.032967	0.441976	0.417341	0.429658	61.0588	57.5795	1	0	1	0	0	0	0	0	-	0	-	0	0	0	1	0	-	0	0	0	1	0	0	0	0	0	0	0	0
54939223|F|0-33:C>T-33:C>T	54939223	TGCAGATCGAGTTACGATCGCCTTGATATATATTCGTGTGAAAGATTACAGATCGGAAGAGCGGTTCAG	TGCAGATCGAGTTACGATCGCCTTGATATATATTCGTGTGAAAGATTAC	NW_016017934.1_Scaffold_143	352985	1	2.64e-16	33:C>T	33	0.968085	0.32967	0.703297	0.296703	0.67033	0.032967	0.441976	0.417341	0.429658	61.0588	57.5795	1	1	0	1	1	1	1	1	-	1	-	1	1	1	0	1	-	1	1	1	0	1	1	1	1	1	1	1	1
54932928|F|0--67:G>A	54932928	TGCAGCGCCGCTACACGCTTCTCGGGAATCGCATTCATAAACGATGCAGCAGTAACGTCGCACCGCCGC	TGCAGCGCCGCTACACGCTTCTCGGGAATCGCATTCATAAACGATGCAGCAGTAACGTCGCACCGCCGC	NW_016019353.1_Scaffold_52	714295	1	2.08e-29		67	1	0.819149	0.202128	0.797872	0.180851	0.021277	0.296288	0.322544	0.309416	58.9903	57.48	0.978261	1	1	1	1	1	1	1	0	1	1	-	1	-	1	1	1	0	1	1	1	1	1	1	1	1	1	1	1
54932928|F|0-67:G>A-67:G>A	54932928	TGCAGCGCCGCTACACGCTTCTCGGGAATCGCATTCATAAACGATGCAGCAGTAACGTCGCACCGCCAC	TGCAGCGCCGCTACACGCTTCTCGGGAATCGCATTCATAAACGATGCAGCAGTAACGTCGCACCGCCAC	NW_016019353.1_Scaffold_52	714295	1	2.08e-29	67:G>A	67	1	0.819149	0.202128	0.797872	0.180851	0.021277	0.296288	0.322544	0.309416	58.9903	57.48	0.978261	0	0	0	0	0	0	0	1	0	0	-	0	-	0	0	0	1	0	0	0	0	0	0	0	0	0	0	0
54938537|F|0--51:C>T	54938537	TGCAGAGTCGAACCTCCTGAATTCGTCCCGTAATTGGGAATTATGCAACGACGACATCTGGCGGACACG	TGCAGAGTCGAACCTCCTGAATTCGTCCCGTAATTGGGAATTATGCAACGACGACATCTGGCGGACACG	NW_016018867.1_Scaffold_227	109614	1	2.08e-29		51	0.723404	0.852941	0.161765	0.838235	0.147059	0.014706	0.250865	0.271194	0.261029	66.3291	57.4667	1	1	1	1	1	1	1	1	1	1	1	1	1	0	-	0	0	0	-	1	1	-	-	1	1	-	1	1	-
54938537|F|0-51:C>T-51:C>T	54938537	TGCAGAGTCGAACCTCCTGAATTCGTCCCGTAATTGGGAATTATGCAACGATGACATCTGGCGGACACG	TGCAGAGTCGAACCTCCTGAATTCGTCCCGTAATTGGGAATTATGCAACGATGACATCTGGCGGACACG	NW_016018867.1_Scaffold_227	109614	1	2.08e-29	51:C>T	51	0.723404	0.852941	0.161765	0.838235	0.147059	0.014706	0.250865	0.271194	0.261029	66.3291	57.4667	1	0	0	0	0	0	0	0	0	0	0	0	0	1	-	1	1	1	-	0	0	-	-	0	0	-	0	0	-
54932924|F|0--47:C>T	54932924	TGCAGATTTGTAAAAACTTTCGTGAGAAAATAGAAATACGATTCTTCCACAGAATCACGTTGTGCATCG	TGCAGATTTGTAAAAACTTTCGTGAGAAAATAGAAATACGATTCTTCCACAGAATCACGTTGTGCATCG		0	0	999		47	1	0.755319	0.287234	0.712766	0.244681	0.042553	0.369624	0.409461	0.389543	58.8763	57.4545	1	1	0	1	1	1	1	1	1	1	1	1	1	-	1	1	0	0	1	1	0	1	1	1	1	1	1	0	1
54932924|F|0-47:C>T-47:C>T	54932924	TGCAGATTTGTAAAAACTTTCGTGAGAAAATAGAAATACGATTCTTCTACAGAATCACGTTGTGCATCG	TGCAGATTTGTAAAAACTTTCGTGAGAAAATAGAAATACGATTCTTCTACAGAATCACGTTGTGCATCG		0	0	999	47:C>T	47	1	0.755319	0.287234	0.712766	0.244681	0.042553	0.369624	0.409461	0.389543	58.8763	57.4545	1	0	1	0	0	0	0	0	0	0	0	0	0	-	0	0	1	1	0	0	1	0	0	0	0	0	0	1	0
54938903|F|0--16:G>A	54938903	TGCAGACACTTTTTACGTGAAAATTCGAATTCTTATTTATTTACAGATCGGAAGAGCGGTTCAGCAGGA	TGCAGACACTTTTTACGTGAAAATTCGAATTCTTATTTATTTAC	NW_016019330.1_Scaffold_5	2607190	1	2.75e-15		16	1	0.691489	0.319149	0.680851	0.308511	0.010638	0.426664	0.434586	0.430625	58.8372	57.3571	0.992754	1	1	1	0	1	0	1	0	0	0	1	1	0	0	1	1	1	1	1	1	1	1	1	1	1	1	1	1
54938903|F|0-16:G>A-16:G>A	54938903	TGCAGACACTTTTTACATGAAAATTCGAATTCTTATTTATTTACAGATCGGAAGAGCGGTTCAGCAGGA	TGCAGACACTTTTTACATGAAAATTCGAATTCTTATTTATTTAC	NW_016019330.1_Scaffold_5	2607190	1	2.75e-15	16:G>A	16	1	0.691489	0.319149	0.680851	0.308511	0.010638	0.426664	0.434586	0.430625	58.8372	57.3571	0.992754	0	0	0	1	0	1	0	1	1	1	0	0	1	1	0	0	0	0	0	0	0	0	0	0	0	0	0	0
54936663|F|0--26:T>C	54936663	TGCAGCGACTGCGAATCCATCTGCGATTCCGCTGTGAACATTTATATTACAGATCGGAAGAGCGGTTCA	TGCAGCGACTGCGAATCCATCTGCGATTCCGCTGTGAACATTTATATTAC	NW_016017567.1_Scaffold_11	1247179	1	1.64e-18		26	1	0.617021	0.425532	0.574468	0.382979	0.042553	0.472612	0.488909	0.480761	64.7746	57.3559	0.978261	1	0	0	0	1	0	0	0	1	0	1	1	0	0	1	1	1	0	0	0	1	1	0	0	1	1	1	1
54936663|F|0-26:T>C-26:T>C	54936663	TGCAGCGACTGCGAATCCATCTGCGACTCCGCTGTGAACATTTATATTACAGATCGGAAGAGCGGTTCA	TGCAGCGACTGCGAATCCATCTGCGACTCCGCTGTGAACATTTATATTAC	NW_016017567.1_Scaffold_11	1247179	1	1.64e-18	26:T>C	26	1	0.617021	0.425532	0.574468	0.382979	0.042553	0.472612	0.488909	0.480761	64.7746	57.3559	0.978261	0	1	1	1	0	1	1	1	0	1	0	0	1	1	0	0	0	1	1	1	0	0	1	1	0	0	0	0
54935979|F|0--6:C>T	54935979	TGCAGTCTTGGTCGGTCTTATTCTTGGATTTCTCGGTCGATTAGCCAATCCCACACCACAATCCATCAC	TGCAGTCTTGGTCGGTCTTATTCTTGGATTTCTCGGTCGATTAGCCAATCCCACACCACAATCCATCAC	NW_016019774.1_Scaffold_9	220872	1	9.67e-28		6	1	0.43617	0.595745	0.404255	0.56383	0.031915	0.491852	0.481666	0.486759	67.4068	57.2817	0.949275	1	0	1	1	0	1	1	1	1	1	-	1	0	0	0	1	1	0	1	0	1	0	0	0	0	1	1	1
54935979|F|0-6:C>T-6:C>T	54935979	TGCAGTTTTGGTCGGTCTTATTCTTGGATTTCTCGGTCGATTAGCCAATCCCACACCACAATCCATCAC	TGCAGTTTTGGTCGGTCTTATTCTTGGATTTCTCGGTCGATTAGCCAATCCCACACCACAATCCATCAC	NW_016019774.1_Scaffold_9	220872	1	9.67e-28	6:C>T	6	1	0.43617	0.595745	0.404255	0.56383	0.031915	0.491852	0.481666	0.486759	67.4068	57.2817	0.949275	0	1	0	0	1	0	0	0	0	0	-	0	1	1	1	0	0	1	0	1	0	1	1	1	1	0	0	0
54933563|F|0--19:G>A	54933563	TGCAGAGAGATGCTGCTATGCAATAGTAAAAATTCCGTGATATTTTGAAAACGTCTTTTCGAAAAGAAA	TGCAGAGAGATGCTGCTATGCAATAGTAAAAATTCCGTGATATTTTGAAAACGTCTTTTCGAAAAGAAA	NW_016017900.1_Scaffold_14	426418	1	2.69e-28		19	1	0.510638	0.510638	0.489362	0.489362	0.021277	0.499774	0.499774	0.499774	67.2241	57.2714	1	0	1	0	0	0	0	0	0	0	0	0	1	1	1	0	0	1	-	1	0	0	0	0	1	0	1	1	0
54933563|F|0-19:G>A-19:G>A	54933563	TGCAGAGAGATGCTGCTATACAATAGTAAAAATTCCGTGATATTTTGAAAACGTCTTTTCGAAAAGAAA	TGCAGAGAGATGCTGCTATACAATAGTAAAAATTCCGTGATATTTTGAAAACGTCTTTTCGAAAAGAAA	NW_016017900.1_Scaffold_14	426418	1	2.69e-28	19:G>A	19	1	0.510638	0.510638	0.489362	0.489362	0.021277	0.499774	0.499774	0.499774	67.2241	57.2714	1	1	0	1	1	1	1	1	1	1	1	1	0	0	0	1	1	0	-	0	1	1	1	1	0	1	0	0	1
100016730|F|0--43:C>T	100016730	TGCAGACGCGAACGTTCTATTGTACAGGATTTCTCAAAACAAGCGGTTCGAAAAGCATTGATTCTACGC	TGCAGACGCGAACGTTCTATTGTACAGGATTTCTCAAAACAAGCGGTTCGAAAAGCATTGATTCTACGC	NW_016018667.1_Scaffold_209	117445	1	2.09e-24		43	0.904255	0.011765	0.988235	0.011765	0.988235	0	0.023253	0.023253	0.023253	73	57.2609	1	0	0	0	0	0	0	0	0	0	0	0	0	0	0	0	0	-	0	-	0	0	0	0	0	0	0	0	0
100016730|F|0-43:C>T-43:C>T	100016730	TGCAGACGCGAACGTTCTATTGTACAGGATTTCTCAAAACAAGTGGTTCGAAAAGGGTTGACTCTACGC	TGCAGACGCGAACGTTCTATTGTACAGGATTTCTCAAAACAAGTGGTTCGAAAAGGGTTGACTCTACGC	NW_016018667.1_Scaffold_209	117445	1	2.09e-24	43:C>T	43	0.904255	0.011765	0.988235	0.011765	0.988235	0	0.023253	0.023253	0.023253	73	57.2609	1	1	1	1	1	1	1	1	1	1	1	1	1	1	1	1	1	-	1	-	1	1	1	1	1	1	1	1	1
54934997|F|0--21:C>T	54934997	TGCAGGCCGCAGAAATCGCAGCCTAGGGTGGAGAGACACAGAGAGTTTCTCTGTATAGCGGAGGCGTGA	TGCAGGCCGCAGAAATCGCAGCCTAGGGTGGAGAGACACAGAGAGTTTCTCTGTATAGCGGAGGCGTGA	NW_016019504.1_Scaffold_656	7182	1	9.67e-28		21	1	0.202128	0.840426	0.159574	0.797872	0.042553	0.322544	0.268221	0.295383	58.5909	57.25	1	0	1	0	0	0	0	0	0	0	0	0	0	-	0	0	0	0	0	0	1	1	1	0	0	0	0	1	1
54934997|F|0-21:C>T-21:C>T	54934997	TGCAGGCCGCAGAAATCGCAGTCTAGGGTGGAGAGACACAGAGAGTTTCTCTGTATAGCGGAGGCGTGA	TGCAGGCCGCAGAAATCGCAGTCTAGGGTGGAGAGACACAGAGAGTTTCTCTGTATAGCGGAGGCGTGA	NW_016019504.1_Scaffold_656	7182	1	9.67e-28	21:C>T	21	1	0.202128	0.840426	0.159574	0.797872	0.042553	0.322544	0.268221	0.295383	58.5909	57.25	1	1	0	1	1	1	1	1	1	1	1	1	1	-	1	1	1	1	1	1	0	0	0	1	1	1	1	0	0
54935816|F|0--8:G>A	54935816	TGCAGTTCGATCAATTTCTTCTCTATCTTCTACTAATCGGTATCTATTGTATATTATCATCGATTAGTG	TGCAGTTCGATCAATTTCTTCTCTATCTTCTACTAATCGGTATCTATTGTATATTATCATCGATTAGTG	NW_016018567.1_Scaffold_20	1299046	1	2.08e-29		8	1	0.648936	0.361702	0.638298	0.351064	0.010638	0.455636	0.461747	0.458692	60.4222	57.2432	1	1	1	0	1	1	1	1	1	1	1	1	0	1	1	1	1	0	0	0	1	1	1	0	0	0	1	0	0
54935816|F|0-8:G>A-8:G>A	54935816	TGCAGTTCAATCAATTTCTTCTCTATCTTCTACTAATCGGTATCTATTGTATATTATCATCGATTAGTG	TGCAGTTCAATCAATTTCTTCTCTATCTTCTACTAATCGGTATCTATTGTATATTATCATCGATTAGTG	NW_016018567.1_Scaffold_20	1299046	1	2.08e-29	8:G>A	8	1	0.648936	0.361702	0.638298	0.351064	0.010638	0.455636	0.461747	0.458692	60.4222	57.2432	1	0	0	1	0	0	0	0	0	0	0	0	1	0	0	0	0	1	1	1	0	0	0	1	1	1	0	1	1
54935500|F|0--25:G>A	54935500	TGCAGTCAGTTTATTCGTTTTTTACGTCAAGCTTTCGCGAAATTTCAAATGTATGCAACGTACTAAGAA	TGCAGTCAGTTTATTCGTTTTTTACGTCAAGCTTTCGCGAAATTTCAAATGTATGCAACGTACTAAGAA	NW_016019108.1_Scaffold_3	1285086	1	2.08e-29		25	1	0.691489	0.361702	0.638298	0.308511	0.053191	0.426664	0.461747	0.444206	58.8523	57.2326	0.956522	1	0	1	1	0	1	1	1	1	1	-	1	1	0	-	0	1	1	1	1	0	1	0	1	1	0	0	0
54935500|F|0-25:G>A-25:G>A	54935500	TGCAGTCAGTTTATTCGTTTTTTACATCAAGCTTTCGCGAAATTTCAAATGTATGCAACGTACTAAGAA	TGCAGTCAGTTTATTCGTTTTTTACATCAAGCTTTCGCGAAATTTCAAATGTATGCAACGTACTAAGAA	NW_016019108.1_Scaffold_3	1285086	1	2.08e-29	25:G>A	25	1	0.691489	0.361702	0.638298	0.308511	0.053191	0.426664	0.461747	0.444206	58.8523	57.2326	0.956522	0	1	0	0	1	0	0	0	0	0	-	0	0	1	-	1	0	0	0	0	1	0	1	0	0	1	1	1
100017984|F|0--60:T>C	100017984	TGCAGGGTTGGAGGGAGTGAAATAGGAGAAAACAGCTGATGTCACTTAGGGAAGCGATCTTGTTTGATC	TGCAGGGTTGGAGGGAGTGAAATAGGAGAAAACAGCTGATGTCACTTAGGGAAGCGATCTTGTTTGATC	NW_016019641.1_Scaffold_78	302004	1	9.67e-28		60	1	0.010638	0.989362	0.010638	0.989362	0	0.02105	0.02105	0.02105	68	57.208	1	0	0	0	0	0	0	0	0	0	0	0	0	0	0	0	0	0	0	0	0	0	0	0	0	0	0	0	0
100017984|F|0-60:T>C-60:T>C	100017984	TGCAGGGTTGGAGGGAGTGAAATAGGAGAAAACAGCTGATGTCACTTAGGGAAGCGATCTCGTTTGATC	TGCAGGGTTGGAGGGAGTGAAATAGGAGAAAACAGCTGATGTCACTTAGGGAAGCGATCTCGTTTGATC	NW_016019641.1_Scaffold_78	302004	1	9.67e-28	60:T>C	60	1	0.010638	0.989362	0.010638	0.989362	0	0.02105	0.02105	0.02105	68	57.208	1	1	1	1	1	1	1	1	1	1	1	1	1	1	1	1	1	1	1	1	1	1	1	1	1	1	1	1	1
54937213|F|0--62:C>T	54937213	TGCAGAACAATTATTGGATGTGAATCGAAGCGTATTGAATCGTGTGTATGTGCGTGAAGTTCCCTACGA	TGCAGAACAATTATTGGATGTGAATCGAAGCGTATTGAATCGTGTGTATGTGCGTGAAGTTCCCTACGA	NW_016019552.1_Scaffold_7	4199515	1	9.67e-28		62	0.93617	0.568182	0.454545	0.545455	0.431818	0.022727	0.490702	0.495868	0.493285	63.1447	57.1111	1	1	0	1	1	1	1	1	1	1	1	1	1	-	1	1	1	0	-	0	1	1	0	-	0	1	0	1	1
54937213|F|0-62:C>T-62:C>T	54937213	TGCAGAACAATTATTGGATGTGAATCGAAGCGTATTGAATCGTGTGTATGTGCGTGAAGTTCTCTACGA	TGCAGAACAATTATTGGATGTGAATCGAAGCGTATTGAATCGTGTGTATGTGCGTGAAGTTCTCTACGA	NW_016019552.1_Scaffold_7	4199515	1	9.67e-28	62:C>T	62	0.93617	0.568182	0.454545	0.545455	0.431818	0.022727	0.490702	0.495868	0.493285	63.1447	57.1111	1	0	1	0	0	0	0	0	0	0	0	0	0	-	0	0	0	1	-	1	0	0	1	-	1	0	1	0	0
54933545|F|0--24:A>C	54933545	TGCAGAGACGGTCAAGCCTGTTTCATTTCTGTATGCAACACTCGTTGCATTGCAACTTGTGCCACCCCT	TGCAGAGACGGTCAAGCCTGTTTCATTTCTGTATGCAACACTCGTTGCATTGCAACTTGTGCCACCCCT	NW_016019819.1_Scaffold_94	551981	1	1.25e-26		24	1	0.606383	0.404255	0.595745	0.393617	0.010638	0.477365	0.481666	0.479516	59.3929	57	1	1	1	1	1	1	1	1	0	1	0	1	1	1	1	1	0	0	1	1	1	0	1	1	1	1	1	0	0
54933545|F|0-24:A>C-24:A>C	54933545	TGCAGAGACGGTCAAGCCTGTTTCCTTTCTGTATGCAACACTCGTTGCATTGCAACTTGTGCCACCCCT	TGCAGAGACGGTCAAGCCTGTTTCCTTTCTGTATGCAACACTCGTTGCATTGCAACTTGTGCCACCCCT	NW_016019819.1_Scaffold_94	551981	1	1.25e-26	24:A>C	24	1	0.606383	0.404255	0.595745	0.393617	0.010638	0.477365	0.481666	0.479516	59.3929	57	1	0	0	0	0	0	0	0	1	0	1	0	0	0	0	0	1	1	0	0	0	1	0	0	0	0	0	1	1
54938957|F|0--20:T>C	54938957	TGCAGCTGCTTCGAGCATTTTCTCCATCCGGAGCTTTACAGATCGGAAGAGCGGTTCAGCAGGAATGCC	TGCAGCTGCTTCGAGCATTTTCTCCATCCGGAGCTTTAC		0	0	999		20	1	0.680851	0.37234	0.62766	0.319149	0.053191	0.434586	0.467406	0.450996	65.0357	56.9787	0.956522	1	1	0	1	0	1	1	1	1	1	-	0	-	1	0	0	0	0	1	1	0	0	1	1	1	1	0	0
54938957|F|0-20:T>C-20:T>C	54938957	TGCAGCTGCTTCGAGCATTTCCTCCATCCGGAGCTTTACAGATCGGAAGAGCGGTTCAGCAGGAATGCC	TGCAGCTGCTTCGAGCATTTCCTCCATCCGGAGCTTTAC		0	0	999	20:T>C	20	1	0.680851	0.37234	0.62766	0.319149	0.053191	0.434586	0.467406	0.450996	65.0357	56.9787	0.956522	0	0	1	0	1	0	0	0	0	0	-	1	-	0	1	1	1	1	0	0	1	1	0	0	0	0	1	1
54937831|F|0--35:A>G	54937831	TGCAGGCCGCAAACGGTACGCTTTCCACGCTCGGGAACGAGGAAATGGAAGTTTCGGGGATCGATGGGA	TGCAGGCCGCAAACGGTACGCTTTCCACGCTCGGGAACGAGGAAATGGAAGTTTCGGGGATCGATGGGA	NW_016019597.1_Scaffold_74	29472	1	1.25e-26		35	1	0.43617	0.574468	0.425532	0.56383	0.010638	0.491852	0.488909	0.49038	58.9474	56.9143	1	0	1	0	1	1	1	1	1	0	0	0	1	0	0	0	0	0	0	1	1	0	1	0	0	0	1	0	0
54937831|F|0-35:A>G-35:A>G	54937831	TGCAGGCCGCAAACGGTACGCTTTCCACGCTCGGGGACGAGGAAATGGAAGTTTCGGGGATCGATGGGA	TGCAGGCCGCAAACGGTACGCTTTCCACGCTCGGGGACGAGGAAATGGAAGTTTCGGGGATCGATGGGA	NW_016019597.1_Scaffold_74	29472	1	1.25e-26	35:A>G	35	1	0.43617	0.574468	0.425532	0.56383	0.010638	0.491852	0.488909	0.49038	58.9474	56.9143	1	1	0	1	0	0	0	0	0	1	1	1	0	1	1	1	1	1	1	0	0	1	0	1	1	1	0	1	1
54938045|F|0--42:G>A	54938045	TGCAGTGGAGTGTGACTGCCGGTTGTCAGGAGAGTAACACTAGCTGGCAGGATAAATTGCATTGGACGT	TGCAGTGGAGTGTGACTGCCGGTTGTCAGGAGAGTAACACTAGCTGGCAGGATAAATTGCATTGGACGT	NW_016018789.1_Scaffold_22	1102724	1	2.08e-29		42	1	0.946809	0.053191	0.946809	0.053191	0	0.100724	0.100724	0.100724	65.975	56.8333	1	1	1	1	1	1	1	1	1	1	1	1	1	1	1	1	1	1	1	1	0	1	1	1	1	1	1	1	1
54938045|F|0-42:G>A-42:G>A	54938045	TGCAGTGGAGTGTGACTGCCGGTTGTCAGGAGAGTAACACTAACTGGCAGGATAAATTGCATTGGACGT	TGCAGTGGAGTGTGACTGCCGGTTGTCAGGAGAGTAACACTAACTGGCAGGATAAATTGCATTGGACGT	NW_016018789.1_Scaffold_22	1102724	1	2.08e-29	42:G>A	42	1	0.946809	0.053191	0.946809	0.053191	0	0.100724	0.100724	0.100724	65.975	56.8333	1	0	0	0	0	0	0	0	0	0	0	0	0	0	0	0	0	0	0	0	1	0	0	0	0	0	0	0	0
54936692|F|0--5:T>C	54936692	TGCAGTTCTAATAATAATTTCGATCCCTTTACTAATTTCTTACAGATCGGAAGAGCGGTTCAGCAGGAA	TGCAGTTCTAATAATAATTTCGATCCCTTTACTAATTTCTTAC		0	0	999		5	0.829787	0.051282	0.961538	0.038462	0.948718	0.012821	0.097304	0.073964	0.085634	66.5	56.8202	1	-	0	-	-	0	-	-	-	-	-	-	0	0	0	0	0	0	0	0	-	0	0	0	0	0	1	0	0
54936692|F|0-5:T>C-5:T>C	54936692	TGCAGCTCTAATAATAGTTTCGATCCCTTTACTAATTTCTTACAGATCGGAAGAGCGGTTCAGCAGGAA	TGCAGCTCTAATAATAGTTTCGATCCCTTTACTAATTTCTTAC		0	0	999	5:T>C	5	0.829787	0.051282	0.961538	0.038462	0.948718	0.012821	0.097304	0.073964	0.085634	66.5	56.8202	1	-	1	-	-	1	-	-	-	-	-	-	1	1	1	1	1	1	1	1	-	1	1	1	1	1	0	1	1
54934928|F|0--13:G>A	54934928	TGCAGGATCGTTGGAGAAAGAAAACGAACGAAACTGGTTGAAGAAAAATTGGCAAGCTTGGATTTAGGA	TGCAGGATCGTTGGAGAAAGAAAACGAACGAAACTGGTTGAAGAAAAATTGGCAAGCTTGGATTTAGGA	NW_016019153.1_Scaffold_34	955200	1	2.08e-29		13	1	0.840426	0.191489	0.808511	0.159574	0.031915	0.268221	0.309642	0.288932	65.7185	56.8148	0.992754	0	1	1	1	1	0	0	1	0	0	1	1	1	1	1	1	1	0	0	-	1	1	0	1	1	1	1	1
54934928|F|0-13:G>A-13:G>A	54934928	TGCAGGATCGTTGAAGAAAGAAAACGAACGAAACTGGTTGAAGAAAAATTGGCAAGCTTGGATTTAGGA	TGCAGGATCGTTGAAGAAAGAAAACGAACGAAACTGGTTGAAGAAAAATTGGCAAGCTTGGATTTAGGA	NW_016019153.1_Scaffold_34	955200	1	2.08e-29	13:G>A	13	1	0.840426	0.191489	0.808511	0.159574	0.031915	0.268221	0.309642	0.288932	65.7185	56.8148	0.992754	1	0	0	0	0	1	1	0	1	1	0	0	0	0	0	0	0	1	1	-	0	0	1	0	0	0	0	0
54935922|F|0--12:A>G	54935922	TGCAGTTTCATGAAGATTTTCTCCTTCCTCTTCGCTAGAATATTCAAGACCATCTTGATTTTGTTCGAT	TGCAGTTTCATGAAGATTTTCTCCTTCCTCTTCGCTAGAATATTCAAGACCATCTTGATTTTGTTCGAT	NW_016019508.1_Scaffold_66	941057	1	2.08e-29		12	1	0.531915	0.478723	0.521277	0.468085	0.010638	0.497963	0.499095	0.498529	60.4085	56.807	0.992754	-	1	1	0	1	0	1	0	0	1	1	1	1	1	0	0	0	0	1	0	1	0	0	0	1	0	1	1
54935922|F|0-12:A>G-12:A>G	54935922	TGCAGTTTCATGGAGATTTTCTCCTTCCTCTTCGCTAGAATATTCAAGACCATCTTGATTTTGTTCGAT	TGCAGTTTCATGGAGATTTTCTCCTTCCTCTTCGCTAGAATATTCAAGACCATCTTGATTTTGTTCGAT	NW_016019508.1_Scaffold_66	941057	1	2.08e-29	12:A>G	12	1	0.531915	0.478723	0.521277	0.468085	0.010638	0.497963	0.499095	0.498529	60.4085	56.807	0.992754	-	0	0	1	0	1	0	1	1	0	0	0	0	0	1	1	1	1	0	1	0	1	1	1	0	1	0	0
54937353|F|0--7:A>G	54937353	TGCAGAGAGCTGTAGTGACCGATTATCTTCCCTCTGACGAGGAACATCGCGTATGCCCCTTGAATCTGA	TGCAGAGAGCTGTAGTGACCGATTATCTTCCCTCTGACGAGGAACATCGCGTATGCCCCTTGAATCTGA	NW_016017789.1_Scaffold_13	742171	1	9.67e-28		7	0.893617	0.142857	0.880952	0.119048	0.857143	0.02381	0.244898	0.209751	0.227324	60.4091	56.6702	0.97619	0	1	0	0	1	0	0	1	1	1	0	0	0	-	-	-	0	0	0	0	-	0	0	0	0	0	-	-
54937353|F|0-7:A>G-7:A>G	54937353	TGCAGAGGGCTGTAGTGACCGATTATCTTCCCTCTGACGAGGAACATCGCGTATGCCCCTTGAATCTGA	TGCAGAGGGCTGTAGTGACCGATTATCTTCCCTCTGACGAGGAACATCGCGTATGCCCCTTGAATCTGA	NW_016017789.1_Scaffold_13	742171	1	9.67e-28	7:A>G	7	0.893617	0.142857	0.880952	0.119048	0.857143	0.02381	0.244898	0.209751	0.227324	60.4091	56.6702	0.97619	1	0	1	1	0	1	1	0	0	0	1	1	1	-	-	-	1	1	1	1	-	1	1	1	1	1	-	-
54938591|F|0--57:C>T	54938591	TGCAGCAGTCCTAAAAGAAATAAAGATTGGTGTGATTCGTCCCGATAAAACCGACACCTCGACGGTTTT	TGCAGCAGTCCTAAAAGAAATAAAGATTGGTGTGATTCGTCCCGATAAAACCGACACCTCGACGGTTTT	NW_016019219.1_Scaffold_4	825403	1	2.08e-29		57	1	0.797872	0.223404	0.776596	0.202128	0.021277	0.322544	0.34699	0.334767	60.8	56.6429	1	1	1	1	0	1	0	1	0	1	1	0	1	1	1	1	1	0	0	0	1	1	1	1	0	1	0	1	1
54938591|F|0-57:C>T-57:C>T	54938591	TGCAGCAGTCCTAAAAGAAATAAAGATTGGTGTGATTCGTCCCGATAAAACCGACACTTCGACGGTTTT	TGCAGCAGTCCTAAAAGAAATAAAGATTGGTGTGATTCGTCCCGATAAAACCGACACTTCGACGGTTTT	NW_016019219.1_Scaffold_4	825403	1	2.08e-29	57:C>T	57	1	0.797872	0.223404	0.776596	0.202128	0.021277	0.322544	0.34699	0.334767	60.8	56.6429	1	0	0	0	1	0	1	0	1	0	0	1	0	0	0	0	0	1	1	1	0	0	0	0	1	0	1	0	0
54933461|F|0--31:G>A	54933461	TGCAGACGTGAGCACCCCTCCCACTATTATCGCAAAATAAAGATAAATTTTCTTAGATCAACTTTCTTA	TGCAGACGTGAGCACCCCTCCCACTATTATCGCAAAATAAAGATAAATTTTCTTAGATCAACTTTCTTA		0	0	999		31	1	0.404255	0.659574	0.340426	0.595745	0.06383	0.481666	0.449072	0.465369	58.102	56.5783	0.978261	1	0	0	1	0	0	0	0	1	1	0	0	-	0	0	1	0	-	0	1	1	1	1	0	0	1	1	1
54933461|F|0-31:G>A-31:G>A	54933461	TGCAGACGTGAGCACCCCTCCCACTATTATCACAAAATAAAGATAAATTTTCTTAGATCAACTTTCTTA	TGCAGACGTGAGCACCCCTCCCACTATTATCACAAAATAAAGATAAATTTTCTTAGATCAACTTTCTTA		0	0	999	31:G>A	31	1	0.404255	0.659574	0.340426	0.595745	0.06383	0.481666	0.449072	0.465369	58.102	56.5783	0.978261	0	1	1	0	1	1	1	1	0	0	1	1	-	1	1	0	1	-	1	0	0	0	0	1	1	0	0	0
54937430|F|0--38:G>A	54937430	TGCAGATATGTTGGGGGATGGATAAATAACGAAATCCAGGGTGATCGTTTTCGGATAATCCGCTGATAA	TGCAGATATGTTGGGGGATGGATAAATAACGAAATCCAGGGTGATCGTTTTCGGATAATCCGCTGATAA	NW_016019721.1_Scaffold_851	5868	1	2.08e-29		38	1	0.819149	0.202128	0.797872	0.180851	0.021277	0.296288	0.322544	0.309416	59.4078	56.52	1	1	1	0	1	0	1	1	1	1	1	1	0	-	1	1	1	1	1	1	0	0	0	0	1	1	1	1	0
54937430|F|0-38:G>A-38:G>A	54937430	TGCAGATATGTTGGGGGATGGATAAATAACGAAATCCAAGGTGATCGTTTTCGGATAATCCGCTGATAA	TGCAGATATGTTGGGGGATGGATAAATAACGAAATCCAAGGTGATCGTTTTCGGATAATCCGCTGATAA	NW_016019721.1_Scaffold_851	5868	1	2.08e-29	38:G>A	38	1	0.819149	0.202128	0.797872	0.180851	0.021277	0.296288	0.322544	0.309416	59.4078	56.52	1	0	0	1	0	1	0	0	0	0	0	0	1	-	0	0	0	0	0	0	1	1	1	1	0	0	0	0	1
100021058|F|0--17:C>T	100021058	TGCAGGCATACATTCAACGATTTTTTTTTTACAGATCGGAAGAGCGGTTCAGCAGGAATGCCGAGACCG	TGCAGGCATACATTCAACGATTTTTTTTTTAC		0	0	999		17	1	1	0.021277	0.978723	0	0.021277	0	0.041648	0.020824	69.8571	56.5	1	1	1	1	1	1	1	1	1	1	1	1	1	1	1	1	1	1	1	1	1	1	1	1	1	1	1	1	1
100021058|F|0-17:C>T-17:C>T	100021058	TGCAGGCATACATTCAATGATTTTTTTTTTACAGATCGGAAGAGCGGTTCAGCAGGAATGCCGAGACCG	TGCAGGCATACATTCAATGATTTTTTTTTTAC		0	0	999	17:C>T	17	1	1	0.021277	0.978723	0	0.021277	0	0.041648	0.020824	69.8571	56.5	1	0	0	0	0	0	0	0	0	0	0	0	0	0	0	0	0	0	0	0	0	0	0	0	0	0	0	0	0
54934326|F|0--52:G>A	54934326	TGCAGCCGGGTTCTATTTGAGACGAGGAGAATGGGAGAGAGACGCGGGCCACGCGGTGCATTGTGCTCG	TGCAGCCGGGTTCTATTTGAGACGAGGAGAATGGGAGAGAGACGCGGGCCACGCGGTGCATTGTGCTCG	NW_016017455.1_Scaffold_1	4498687	1	7.47e-29		52	0.819149	0.246753	0.753247	0.246753	0.753247	0	0.371732	0.371732	0.371732	69.4348	56.5	1	0	1	-	-	1	0	-	0	-	0	0	0	0	0	0	0	0	0	-	-	0	0	-	-	0	0	0	0
54934326|F|0-52:G>A-52:G>A	54934326	TGCAGCCGGGTTCTATTTGAGACGAGGAGAATGGGAGAGAGACGCGGGCCACACGGTGCATTGTGCTCG	TGCAGCCGGGTTCTATTTGAGACGAGGAGAATGGGAGAGAGACGCGGGCCACACGGTGCATTGTGCTCG	NW_016017455.1_Scaffold_1	4498687	1	7.47e-29	52:G>A	52	0.819149	0.246753	0.753247	0.246753	0.753247	0	0.371732	0.371732	0.371732	69.4348	56.5	1	1	0	-	-	0	1	-	1	-	1	1	1	1	1	1	1	1	1	-	-	1	1	-	-	1	1	1	1
54934140|F|0--61:T>C	54934140	TGCAGCAGTGTACGAGTCGCGCGTAACTCGATTTTATCGGGAAAATTGCGCGCGTCAGCCTTCCCCTCC	TGCAGCAGTGTACGAGTCGCGCGTAACTCGATTTTATCGGGAAAATTGCGCGCGTCAGCCTTCCCCTCC	NW_016019108.1_Scaffold_3	2211369	1	9.67e-28		61	1	0.5	0.510638	0.489362	0.5	0.010638	0.5	0.499774	0.499887	57.1864	56.4265	1	0	0	1	0	0	0	0	0	0	0	0	1	-	1	1	1	1	0	0	0	1	0	1	0	0	1	1	0
54934140|F|0-61:T>C-61:T>C	54934140	TGCAGCAGTGTACGAGTCGCGCGTAACTCGATTTTATCGGGAAAATTGCGCGCGTCAGCCTCCCCCTCC	TGCAGCAGTGTACGAGTCGCGCGTAACTCGATTTTATCGGGAAAATTGCGCGCGTCAGCCTCCCCCTCC	NW_016019108.1_Scaffold_3	2211369	1	9.67e-28	61:T>C	61	1	0.5	0.510638	0.489362	0.5	0.010638	0.5	0.499774	0.499887	57.1864	56.4265	1	1	1	0	1	1	1	1	1	1	1	1	0	-	0	0	0	0	1	1	1	0	1	0	1	1	0	0	1
54934211|F|0--22:T>C	54934211	TGCAGCCAACGCCCTCCCTCTGTCCCTGCTCTCTCTTCCTCTCTCATCGTCTCGTGTGACGCTCCAGCC	TGCAGCCAACGCCCTCCCTCTGTCCCTGCTCTCTCTTCCTCTCTCATCGTCTCGTGTGACGCTCCAGCC		0	0	999		22	1	0.12766	0.87234	0.12766	0.87234	0	0.222725	0.222725	0.222725	57.8947	56.3925	1	0	0	1	0	0	0	0	0	0	0	0	1	1	0	0	0	0	0	0	0	0	0	0	0	0	0	0	0
54934211|F|0-22:T>C-22:T>C	54934211	TGCAGCCAACGCCCTCCCTCTGCCCCTGCTCTCTCTTCCTCTCTCATCGTCTCGTGTGACGCTCCAGCC	TGCAGCCAACGCCCTCCCTCTGCCCCTGCTCTCTCTTCCTCTCTCATCGTCTCGTGTGACGCTCCAGCC		0	0	999	22:T>C	22	1	0.12766	0.87234	0.12766	0.87234	0	0.222725	0.222725	0.222725	57.8947	56.3925	1	1	1	0	1	1	1	1	1	1	1	1	0	0	1	1	1	1	1	1	1	1	1	1	1	1	1	1	1
54935053|F|0--12:T>G	54935053	TGCAGGCTTCCTTTCTGCCTCTTGTACGTAAGTTAGATACGAAATTCTTTCTCCTTACGCTTGGTTAGA	TGCAGGCTTCCTTTCTGCCTCTTGTACGTAAGTTAGATACGAAATTCTTTCTCCTTACGCTTGGTTAGA	NW_016018356.1_Scaffold_181	136194	1	9.67e-28		12	1	0.06383	0.93617	0.06383	0.93617	0	0.119511	0.119511	0.119511	63.8333	56.3667	1	0	0	0	0	0	0	0	0	0	0	0	0	0	0	0	0	0	0	0	0	0	0	0	0	0	0	0	0
54935053|F|0-12:T>G-12:T>G	54935053	TGCAGGCTTCCTGTCTGCCTCTTGTACGTAAGTTAGATACGAAATTCTTTCTCCTTACGCTTGGTTAGA	TGCAGGCTTCCTGTCTGCCTCTTGTACGTAAGTTAGATACGAAATTCTTTCTCCTTACGCTTGGTTAGA	NW_016018356.1_Scaffold_181	136194	1	9.67e-28	12:T>G	12	1	0.06383	0.93617	0.06383	0.93617	0	0.119511	0.119511	0.119511	63.8333	56.3667	1	1	1	1	1	1	1	1	1	1	1	1	1	1	1	1	1	1	1	1	1	1	1	1	1	1	1	1	1
100021326|F|0--51:C>T	100021326	TGCAGAGGAACGAAAGAAAAGTGATACAAATAGATTACAATCATCGTATTACTACACGAAATGGTTTGT	TGCAGAGGAACGAAAGAAAAGTGATACAAATAGATTACAATCATCGTATTACTACACGAAATGGTTTGT	NW_016018122.1_Scaffold_16	2339399	1	2.08e-29		51	0.87234	0.536585	0.463415	0.536585	0.463415	0	0.497323	0.497323	0.497323	73.9286	56.3542	1	0	-	0	1	-	0	1	0	1	0	1	0	1	0	1	1	1	1	1	1	0	1	0	1	1	0	0	0
100021326|F|0-51:C>T-51:C>T	100021326	TGCAGAGGAACGAAAGAAAAGTGATACAAATAGATTACAATCATCGTATTATTACATGAAATGGTTTGT	TGCAGAGGAACGAAAGAAAAGTGATACAAATAGATTACAATCATCGTATTATTACATGAAATGGTTTGT	NW_016018122.1_Scaffold_16	2339399	1	2.08e-29	51:C>T	51	0.87234	0.536585	0.463415	0.536585	0.463415	0	0.497323	0.497323	0.497323	73.9286	56.3542	1	1	-	1	0	-	1	0	1	0	1	0	1	0	1	0	0	0	0	0	0	1	0	1	0	0	1	1	1
54939118|F|0--41:T>C	54939118	TGCAGCTTCTTTCTTTACGGCCAAATCTTTTCTTCCCTTCTTGCGTGCTTGATCGAATTATTCATGGAT	TGCAGCTTCTTTCTTTACGGCCAAATCTTTTCTTCCCTTCTTGCGTGCTTGATCGAATTATTCATGGAT	NW_016018455.1_Scaffold_19	2405346	1	4.5e-26		41	0.712766	0.044776	0.955224	0.044776	0.955224	0	0.085542	0.085542	0.085542	59.6667	56.2473	1	0	-	0	0	0	0	0	0	0	0	0	0	0	0	0	0	0	0	-	-	-	0	-	-	0	0	0	-
54939118|F|0-41:T>C-41:T>C	54939118	TGCAGCTTCTTTCTTTACGGCCAAATCTTTTCTTCCCTTCTCGCGTGCTCGATCGAATTATTCATGGAT	TGCAGCTTCTTTCTTTACGGCCAAATCTTTTCTTCCCTTCTCGCGTGCTCGATCGAATTATTCATGGAT	NW_016018455.1_Scaffold_19	2405346	1	4.5e-26	41:T>C	41	0.712766	0.044776	0.955224	0.044776	0.955224	0	0.085542	0.085542	0.085542	59.6667	56.2473	1	1	-	1	1	1	1	1	1	1	1	1	1	1	1	1	1	1	1	-	-	-	1	-	-	1	1	1	-
54939451|F|0--54:T>C	54939451	TGCAGAAAATTGGCTTTGCGATTCTTTCAAGCGATTTGCTCACGATAATACATATCCCGGATCATTTAC	TGCAGAAAATTGGCTTTGCGATTCTTTCAAGCGATTTGCTCACGATAATACATATCCCGGATCATTTAC	NW_016018789.1_Scaffold_22	1726849	1	3.48e-27		54	1	0.670213	0.351064	0.648936	0.329787	0.021277	0.442055	0.455636	0.448846	59.3444	56.1842	1	1	1	1	1	1	1	1	1	1	1	1	1	1	1	0	0	1	1	1	1	0	0	0	0	1	0	0	0
54939451|F|0-54:T>C-54:T>C	54939451	TGCAGAAAATTGGCTTTGCGATTCTTTCAAGCGATTTGCTCACGATAATACATACCCCGGATCATTTAC	TGCAGAAAATTGGCTTTGCGATTCTTTCAAGCGATTTGCTCACGATAATACATACCCCGGATCATTTAC	NW_016018789.1_Scaffold_22	1726849	1	3.48e-27	54:T>C	54	1	0.670213	0.351064	0.648936	0.329787	0.021277	0.442055	0.455636	0.448846	59.3444	56.1842	1	0	0	0	0	0	0	0	0	0	0	0	0	0	0	1	1	0	0	0	0	1	1	1	1	0	1	1	1
54938702|F|0--54:A>G	54938702	TGCAGGGGTGTGGGGGGTGGTTGTTGCAAGCTCGGTCTCGTCGAGTTCGGGCGCACCCGATAAAACGCA	TGCAGGGGTGTGGGGGGTGGTTGTTGCAAGCTCGGTCTCGTCGAGTTCGGGCGCACCCGATAAAACGCA	NW_016018555.1_Scaffold_199	83042	1	9.67e-28		54	0.808511	0.421053	0.592105	0.407895	0.578947	0.013158	0.487535	0.483033	0.485284	56.3721	56.1774	0.975	0	0	0	1	0	1	1	0	1	0	0	0	0	1	-	1	0	1	1	1	1	1	-	0	1	0	0	0
54938702|F|0-54:A>G-54:A>G	54938702	TGCAGGGGTGTGGGGGGTGGTTGTTGCAAGCTCGGTCTCGTCGAGTTCGGGCGCGCCCGATAAAACGCA	TGCAGGGGTGTGGGGGGTGGTTGTTGCAAGCTCGGTCTCGTCGAGTTCGGGCGCGCCCGATAAAACGCA	NW_016018555.1_Scaffold_199	83042	1	9.67e-28	54:A>G	54	0.808511	0.421053	0.592105	0.407895	0.578947	0.013158	0.487535	0.483033	0.485284	56.3721	56.1774	0.975	1	1	1	0	1	0	0	1	0	1	1	1	1	0	-	0	1	0	0	0	0	0	-	1	0	1	1	1
54934642|F|0--19:A>G	54934642	TGCAGCTGCAACTGCGCCGATCATCCTGTTCCGTGCACCTGCACTTGCGACCTTTCAATCCTCGAATTC	TGCAGCTGCAACTGCGCCGATCATCCTGTTCCGTGCACCTGCACTTGCGACCTTTCAATCCTCGAATTC	NW_016019786.1_Scaffold_91	190126	1	9.67e-28		19	1	0.787234	0.212766	0.787234	0.212766	0	0.334993	0.334993	0.334993	64.1471	56.16	0.992754	1	0	1	1	1	1	1	1	0	1	1	1	1	1	1	1	0	1	1	1	1	1	1	1	0	1	1	1
54934642|F|0-19:A>G-19:A>G	54934642	TGCAGCTGCAACTGCGCCGGTCATCCTGTTCCGTGCACCTGCACTTGCGACCTTTCAATCCTCGAATTC	TGCAGCTGCAACTGCGCCGGTCATCCTGTTCCGTGCACCTGCACTTGCGACCTTTCAATCCTCGAATTC	NW_016019786.1_Scaffold_91	190126	1	9.67e-28	19:A>G	19	1	0.787234	0.212766	0.787234	0.212766	0	0.334993	0.334993	0.334993	64.1471	56.16	0.992754	0	1	0	0	0	0	0	0	1	0	0	0	0	0	0	0	1	0	0	0	0	0	0	0	1	0	0	0
54937195|F|0--13:A>G	54937195	TGCAGAAAGTGGAAAAGAATCGAAGTAGAGCCAAGAAGACCAGTCGTAGCAGTAATCGAGGAAAAAACG	TGCAGAAAGTGGAAAAGAATCGAAGTAGAGCCAAGAAGACCAGTCGTAGCAGTAATCGAGGAAAAAACG	NW_016019120.1_Scaffold_31	868242	1	9.67e-28		13	0.734043	0.73913	0.289855	0.710145	0.26087	0.028986	0.385633	0.411678	0.398656	56.2698	56.1471	1	0	1	0	1	-	0	1	0	0	1	0	0	0	-	1	1	1	1	1	1	1	1	1	1	-	1	1	1
54937195|F|0-13:A>G-13:A>G	54937195	TGCAGAAAGTGGAGAAGAATCGAAGCAGAGCCAAGAAGACCAGTCGTAGCAGTAATCGAGGAAAAAACG	TGCAGAAAGTGGAGAAGAATCGAAGCAGAGCCAAGAAGACCAGTCGTAGCAGTAATCGAGGAAAAAACG	NW_016019120.1_Scaffold_31	868242	1	9.67e-28	13:A>G	13	0.734043	0.73913	0.289855	0.710145	0.26087	0.028986	0.385633	0.411678	0.398656	56.2698	56.1471	1	1	0	1	0	-	1	0	1	1	0	1	1	1	-	0	0	0	0	0	0	0	0	0	0	-	0	0	0
54937354|F|0--8:A>G	54937354	TGCAGAGGACTGTAGTGACCGATTATCTTCCCTCTGACGAGGAACATCGCGTATGCCCCTTGAATCTGA	TGCAGAGGACTGTAGTGACCGATTATCTTCCCTCTGACGAGGAACATCGCGTATGCCCCTTGAATCTGA	NW_016017789.1_Scaffold_13	742171	1	9.67e-28		8	0.904255	0.117647	0.882353	0.117647	0.882353	0	0.207612	0.207612	0.207612	56.9167	56.0842	1	0	-	0	0	-	0	0	-	-	-	0	0	0	1	0	1	0	0	0	0	1	0	0	0	0	0	1	1
54937354|F|0-8:A>G-8:A>G	54937354	TGCAGAGGGCTGTAGTGACCGATTATCTTCCCTCTGACGAGGAACATCGCGTATGCCCCTTGAATCTGA	TGCAGAGGGCTGTAGTGACCGATTATCTTCCCTCTGACGAGGAACATCGCGTATGCCCCTTGAATCTGA	NW_016017789.1_Scaffold_13	742171	1	9.67e-28	8:A>G	8	0.904255	0.117647	0.882353	0.117647	0.882353	0	0.207612	0.207612	0.207612	56.9167	56.0842	1	1	-	1	1	-	1	1	-	-	-	1	1	1	0	1	0	1	1	1	1	0	1	1	1	1	1	0	0
54937630|F|0--56:A>G	54937630	TGCAGCCTGGACGACGACACTCTTTTCTTACTTTTCATTATTGGTGGATTAGGGTAATTTCGATCGATT	TGCAGCCTGGACGACGACACTCTTTTCTTACTTTTCATTATTGGTGGATTAGGGTAATTTCGATCGATT	NW_016018011.1_Scaffold_15	1745279	1	4.5e-26		56	0.744681	0.628571	0.414286	0.585714	0.371429	0.042857	0.466939	0.485306	0.476122	61.4677	56.0811	0.973684	1	0	-	1	-	1	1	1	1	1	1	-	-	0	0	1	1	1	0	-	1	1	1	1	0	1	1	1
54937630|F|0-56:A>G-56:A>G	54937630	TGCAGCCTGGACGACGACACTCTTTTCTTACTTTTCATTATTGGTGGATTAGGGTAGTTTCGATCGATT	TGCAGCCTGGACGACGACACTCTTTTCTTACTTTTCATTATTGGTGGATTAGGGTAGTTTCGATCGATT	NW_016018011.1_Scaffold_15	1745279	1	4.5e-26	56:A>G	56	0.744681	0.628571	0.414286	0.585714	0.371429	0.042857	0.466939	0.485306	0.476122	61.4677	56.0811	0.973684	0	1	-	0	-	0	0	0	0	0	0	-	-	1	1	0	0	0	1	-	0	0	0	0	1	0	0	0
54933335|F|0--50:G>A	54933335	TGCAGAATTTATTCGAAATTGAAGTTGAAATCTCGAATAGGAAAATAATGGTTTCAATAACGTAATCTT	TGCAGAATTTATTCGAAATTGAAGTTGAAATCTCGAATAGGAAAATAATGGTTTCAATAACGTAATCTT	NW_016019552.1_Scaffold_7	4055973	1	9.67e-28		50	1	0.446809	0.585106	0.414894	0.553191	0.031915	0.494341	0.485514	0.489928	66.6885	56.0735	1	1	0	1	1	0	1	0	1	0	0	0	1	-	1	1	1	0	0	0	1	0	0	1	0	1	0	-	0
54933335|F|0-50:G>A-50:G>A	54933335	TGCAGAATTTATTCGAAATTGAAGTTGAAATCTCGAATAGGAAAATAATGATTTCAATAACGTAATCTT	TGCAGAATTTATTCGAAATTGAAGTTGAAATCTCGAATAGGAAAATAATGATTTCAATAACGTAATCTT	NW_016019552.1_Scaffold_7	4055973	1	9.67e-28	50:G>A	50	1	0.446809	0.585106	0.414894	0.553191	0.031915	0.494341	0.485514	0.489928	66.6885	56.0735	1	0	1	0	0	1	0	1	0	1	1	1	0	-	0	0	0	1	1	1	0	1	1	0	1	0	1	-	1
54939154|F|0--59:C>A	54939154	TGCAGTCGTTATTTCCGCTGAACTGGGCTTGGTCGTTTCTGGATCTTATTGTAATTACGCTTCTTCAAT	TGCAGTCGTTATTTCCGCTGAACTGGGCTTGGTCGTTTCTGGATCTTATTGTAATTACGCTTCTTCAAT	NW_016018233.1_Scaffold_17	2125942	1	9.67e-28		59	1	0.042553	0.968085	0.031915	0.957447	0.010638	0.081485	0.061793	0.071639	95.25	56.065	1	0	0	0	0	0	0	0	0	0	0	0	0	0	0	0	0	0	0	0	0	0	0	0	0	0	0	0	0
54939154|F|0-59:C>A-59:C>A	54939154	TGCAGTCGTTATTTCCGCTGAACTGGGCTTGGTCGTTTCTGGATCTTATTGTAATTACGATTCTTCAAT	TGCAGTCGTTATTTCCGCTGAACTGGGCTTGGTCGTTTCTGGATCTTATTGTAATTACGATTCTTCAAT	NW_016018233.1_Scaffold_17	2125942	1	9.67e-28	59:C>A	59	1	0.042553	0.968085	0.031915	0.957447	0.010638	0.081485	0.061793	0.071639	95.25	56.065	1	1	1	1	1	1	1	1	1	1	1	1	1	1	1	1	1	1	1	1	1	1	1	1	1	1	1	1	1
54934582|F|0--64:C>T	54934582	TGCAGCTATTATTACAGGAGAATCTCCTCGAACGCTAAAACCAAATCCTTCGCCTTCAGGTCCTCTTTG	TGCAGCTATTATTACAGGAGAATCTCCTCGAACGCTAAAACCAAATCCTTCGCCTTCAGGTCCTCTTTG		0	0	999		64	1	0.510638	0.510638	0.489362	0.489362	0.021277	0.499774	0.499774	0.499774	56.9849	56.0161	1	1	1	1	0	1	0	0	0	1	1	1	1	-	1	0	0	0	0	1	0	0	1	1	0	1	1	0	0
54934582|F|0-64:C>T-64:C>T	54934582	TGCAGCTATTATTACAGGAGAATCTCCTCGAACGCTAAAACCAAATCCTTCGCCTTCAGGTCCTTTTTG	TGCAGCTATTATTACAGGAGAATCTCCTCGAACGCTAAAACCAAATCCTTCGCCTTCAGGTCCTTTTTG		0	0	999	64:C>T	64	1	0.510638	0.510638	0.489362	0.489362	0.021277	0.499774	0.499774	0.499774	56.9849	56.0161	1	0	0	0	1	0	1	1	1	0	0	0	0	-	0	1	1	1	1	0	1	1	0	0	1	0	0	1	1
54938381|F|0--6:A>G	54938381	TGCAGTACATATTTCCCTCCATTCGAGAAGCAGAAAAAAAATTACAGATCGGAAGAGCGGTTCAGCAGG	TGCAGTACATATTTCCCTCCATTCGAGAAGCAGAAAAAAAATTAC		0	0	999		6	0.765957	0.569444	0.444444	0.555556	0.430556	0.013889	0.490355	0.493827	0.492091	59.2708	56	0.973684	0	1	1	0	0	0	0	0	0	0	0	-	0	1	0	-	1	1	0	-	0	-	-	1	1	1	0	0
54938381|F|0-6:A>G-6:A>G	54938381	TGCAGTGCATATTTTCCTCCATTCGAGAAGCAGAAAAAAAATTACAGATCGGAAGAGCGGTTCAGCAGG	TGCAGTGCATATTTTCCTCCATTCGAGAAGCAGAAAAAAAATTAC		0	0	999	6:A>G	6	0.765957	0.569444	0.444444	0.555556	0.430556	0.013889	0.490355	0.493827	0.492091	59.2708	56	0.973684	1	0	0	1	1	1	1	1	1	1	1	-	1	0	1	-	0	0	1	-	1	-	-	0	0	0	1	1
54938050|F|0--44:T>C	54938050	TGCAGTGGTTGCAAGATTGAAAAATCACTGCTTTCACCGTGTTTTCATCGTCAATCCTTGAATTTCCCG	TGCAGTGGTTGCAAGATTGAAAAATCACTGCTTTCACCGTGTTTTCATCGTCAATCCTTGAATTTCCCG	NW_016019486.1_Scaffold_64	998885	1	9.67e-28		44	1	0.351064	0.670213	0.329787	0.648936	0.021277	0.455636	0.442055	0.448846	56.1463	55.9425	1	0	1	0	0	1	0	0	0	0	0	0	0	-	0	0	0	0	1	0	1	0	0	1	0	0	0	0	0
54938050|F|0-44:T>C-44:T>C	54938050	TGCAGTGGTTGCAAGATTGAAAAATCACTGCTTTCACCGTGTTTCCATCGTCAATCCTTGAATTTCCCG	TGCAGTGGTTGCAAGATTGAAAAATCACTGCTTTCACCGTGTTTCCATCGTCAATCCTTGAATTTCCCG	NW_016019486.1_Scaffold_64	998885	1	9.67e-28	44:T>C	44	1	0.351064	0.670213	0.329787	0.648936	0.021277	0.455636	0.442055	0.448846	56.1463	55.9425	1	1	0	1	1	0	1	1	1	1	1	1	1	-	1	1	1	1	0	1	0	1	1	0	1	1	1	1	1
54938498|F|0--65:C>T	54938498	TGCAGAATTTCCAAAACAGCTTTATTCTGAAACGACTCAGTGACAAGTATTACAATAGCTGTTTTCTAA	TGCAGAATTTCCAAAACAGCTTTATTCTGAAACGACTCAGTGACAAGTATTACAATAGCTGTTTTCTAA	NW_016019297.1_Scaffold_47	46020	1	2.08e-29		65	1	0.425532	0.617021	0.382979	0.574468	0.042553	0.488909	0.472612	0.480761	68.2182	55.8933	1	0	1	0	0	0	0	1	1	1	1	1	0	-	0	1	0	0	1	1	0	0	0	1	0	1	1	0	0
54938498|F|0-65:C>T-65:C>T	54938498	TGCAGAATTTCCAAAACAGCTTTATTCTGAAACGACTCAGTGACAAGTATTACAATAGCTGTTTTTTAC	TGCAGAATTTCCAAAACAGCTTTATTCTGAAACGACTCAGTGACAAGTATTACAATAGCTGTTTTTTAC	NW_016019297.1_Scaffold_47	46020	1	2.08e-29	65:C>T	65	1	0.425532	0.617021	0.382979	0.574468	0.042553	0.488909	0.472612	0.480761	68.2182	55.8933	1	1	0	1	1	1	1	0	0	0	0	0	1	-	1	0	1	1	0	0	1	1	1	0	1	0	0	1	1
54939145|F|0--32:A>G	54939145	TGCAGTAAATGATTCAGGAACCAGGAACATCCACAATTTCAGTGGAAAACGTTGATATTGGGCATATTA	TGCAGTAAATGATTCAGGAACCAGGAACATCCACAATTTCAGTGGAAAACGTTGATATTGGGCATATTA	NW_016019608.1_Scaffold_75	86669	1	4.5e-26		32	0.680851	0.796875	0.21875	0.78125	0.203125	0.015625	0.32373	0.341797	0.332764	62.5373	55.8824	1	1	-	1	-	1	-	-	1	1	1	-	-	0	1	1	1	1	1	-	1	1	0	-	0	1	0	1	1
54939145|F|0-32:A>G-32:A>G	54939145	TGCAGTAAGTGATTCAGGAACCAGGAACATCCGCAATTTCAGTGGAAAACGTTGATATTGGGCATATTA	TGCAGTAAGTGATTCAGGAACCAGGAACATCCGCAATTTCAGTGGAAAACGTTGATATTGGGCATATTA	NW_016019608.1_Scaffold_75	86669	1	4.5e-26	32:A>G	32	0.680851	0.796875	0.21875	0.78125	0.203125	0.015625	0.32373	0.341797	0.332764	62.5373	55.8824	1	0	-	0	-	0	-	-	0	0	0	-	-	1	0	0	0	0	0	-	0	0	1	-	1	0	1	0	0
54937759|F|0--54:T>A	54937759	TGCAGGAAATCCATATTCCTATTGTACATATCCGAAAAAGAAACCTGATGAACCTGAATGCAGAATCGA	TGCAGGAAATCCATATTCCTATTGTACATATCCGAAAAAGAAACCTGATGAACCTGAATGCAGAATCGA	NW_016019060.1_Scaffold_256	25969	1	2.08e-29		54	1	0.159574	0.851064	0.148936	0.840426	0.010638	0.268221	0.253508	0.260865	57.0714	55.84	0.992754	0	0	1	0	0	1	1	1	0	0	1	1	0	0	0	0	1	0	1	0	0	0	0	1	0	0	0	0
54937759|F|0-54:T>A-54:T>A	54937759	TGCAGGAAATCCATATTCCTATTGTACATATCCGAAAAAGAAACCTGATGAACCAGAATGCAGAATCGA	TGCAGGAAATCCATATTCCTATTGTACATATCCGAAAAAGAAACCTGATGAACCAGAATGCAGAATCGA	NW_016019060.1_Scaffold_256	25969	1	2.08e-29	54:T>A	54	1	0.159574	0.851064	0.148936	0.840426	0.010638	0.268221	0.253508	0.260865	57.0714	55.84	0.992754	1	1	0	1	1	0	0	0	1	1	0	0	1	1	1	1	0	1	0	1	1	1	1	0	1	1	1	1
54935141|F|0--11:A>G	54935141	TGCAGGGCTGCAAAACAAATACATAATTTTGCACCTCGCGTTTTTCTTTTTTCTCCTCGCGTCCATGTA	TGCAGGGCTGCAAAACAAATACATAATTTTGCACCTCGCGTTTTTCTTTTTTCTCCTCGCGTCCATGTA	NW_016019663.1_Scaffold_8	3281829	1	9.67e-28		11	1	0.946809	0.106383	0.893617	0.053191	0.053191	0.100724	0.190131	0.145428	72.4417	55.8182	0.978261	1	1	1	1	1	1	1	1	1	1	1	1	1	-	0	1	1	1	1	-	1	1	1	1	1	1	1	1
54935141|F|0-11:A>G-11:A>G	54935141	TGCAGGGCTGCGAAACAAATACATAATTTTGCACCTCGCGTTTTTCTTTTTTCTCCTCGCGTCCATGTA	TGCAGGGCTGCGAAACAAATACATAATTTTGCACCTCGCGTTTTTCTTTTTTCTCCTCGCGTCCATGTA	NW_016019663.1_Scaffold_8	3281829	1	9.67e-28	11:A>G	11	1	0.946809	0.106383	0.893617	0.053191	0.053191	0.100724	0.190131	0.145428	72.4417	55.8182	0.978261	0	0	0	0	0	0	0	0	0	0	0	0	0	-	1	0	0	0	0	-	0	0	0	0	0	0	0	0
54933913|F|0--29:C>T	54933913	TGCAGATTACTCTGCGACGCCCTCTGCAACCGCCAACACCTCTAATTACGAACGTGGCCAGAAAATGAC	TGCAGATTACTCTGCGACGCCCTCTGCAACCGCCAACACCTCTAATTACGAACGTGGCCAGAAAATGAC	NW_016019330.1_Scaffold_5	655168	1	2.08e-29		29	1	0.882979	0.138298	0.861702	0.117021	0.021277	0.206655	0.238343	0.222499	63.8947	55.8	0.971014	1	1	1	1	1	1	1	1	1	1	-	1	1	1	1	1	1	1	1	1	1	1	1	1	1	0	1	1
54933913|F|0-29:C>T-29:C>T	54933913	TGCAGATTACTCTGCGACGCCCTCTGCAATCGCCAACACCTCTAATTACGAACGTGGCCAGAAAATGAC	TGCAGATTACTCTGCGACGCCCTCTGCAATCGCCAACACCTCTAATTACGAACGTGGCCAGAAAATGAC	NW_016019330.1_Scaffold_5	655168	1	2.08e-29	29:C>T	29	1	0.882979	0.138298	0.861702	0.117021	0.021277	0.206655	0.238343	0.222499	63.8947	55.8	0.971014	0	0	0	0	0	0	0	0	0	0	-	0	0	0	0	0	0	0	0	0	0	0	0	0	0	1	0	0
54939108|F|0--32:C>T	54939108	TGCAGCTAATCTCCAAAAGTGTCGCGAATAATCATCCATAAAAGGATATTGACCGCGCATGAACGTTAC	TGCAGCTAATCTCCAAAAGTGTCGCGAATAATCATCCATAAAAGGATATTGACCGCGCATGAACGTTAC	NW_016019108.1_Scaffold_3	990631	1	7.47e-29		32	1	0.851064	0.180851	0.819149	0.148936	0.031915	0.253508	0.296288	0.274898	58.7982	55.8	1	1	1	1	1	1	1	1	1	1	1	1	0	1	1	1	1	1	1	1	1	0	1	1	1	1	1	1	1
54939108|F|0-32:C>T-32:C>T	54939108	TGCAGCTAATCTCCAAAAGTGTCGCGAATAATTATCCATAAAAGGATATTGACCGCGCATGAACGTTAC	TGCAGCTAATCTCCAAAAGTGTCGCGAATAATTATCCATAAAAGGATATTGACCGCGCATGAACGTTAC	NW_016019108.1_Scaffold_3	990631	1	7.47e-29	32:C>T	32	1	0.851064	0.180851	0.819149	0.148936	0.031915	0.253508	0.296288	0.274898	58.7982	55.8	1	0	0	0	0	0	0	0	0	0	0	0	1	0	0	0	0	0	0	0	0	1	0	0	0	0	0	0	0
54937731|F|0--20:C>T	54937731	TGCAGCTTCGACCGGTGGCCCCGTCGCGAAAGCTCGAAAGAAGGGGGAAGCTATGATCGACGAATCGAC	TGCAGCTTCGACCGGTGGCCCCGTCGCGAAAGCTCGAAAGAAGGGGGAAGCTATGATCGACGAATCGAC	NW_016019219.1_Scaffold_4	1285001	1	9.67e-28		20	1	0.87234	0.148936	0.851064	0.12766	0.021277	0.222725	0.253508	0.238117	63.8739	55.7647	1	1	1	1	1	1	1	1	1	1	1	1	1	-	1	1	1	1	1	1	0	1	0	1	1	1	1	1	1
54937731|F|0-20:C>T-20:C>T	54937731	TGCAGCTTCGACCGGTGGCCTCGTCGCGAAAGCTCGAAAGAAGGGGGAGGCTATGATCGACGAATCGAC	TGCAGCTTCGACCGGTGGCCTCGTCGCGAAAGCTCGAAAGAAGGGGGAGGCTATGATCGACGAATCGAC	NW_016019219.1_Scaffold_4	1285001	1	9.67e-28	20:C>T	20	1	0.87234	0.148936	0.851064	0.12766	0.021277	0.222725	0.253508	0.238117	63.8739	55.7647	1	0	0	0	0	0	0	0	0	0	0	0	0	-	0	0	0	0	0	0	1	0	1	0	0	0	0	0	0
54939420|F|0--34:T>C	54939420	TGCAGGGGCTAATCTAACGTTTCTATGGGGTTTATGTGCAAATACTTATTCCACTGTTCCCAGAAATTC	TGCAGGGGCTAATCTAACGTTTCTATGGGGTTTATGTGCAAATACTTATTCCACTGTTCCCAGAAATTC	NW_016019175.1_Scaffold_36	893251	1	4.5e-26		34	0.946809	0.314607	0.696629	0.303371	0.685393	0.011236	0.431259	0.422674	0.426966	60.5263	55.6707	1	1	0	0	1	0	1	0	1	0	1	0	0	-	0	-	0	1	0	1	1	-	0	0	1	0	0	-	-
54939420|F|0-34:T>C-34:T>C	54939420	TGCAGGGGCTAATCTAACGTTTCTATGGGGTTTACGTGCAAATACTTATTCCACTGTTCCCAGAAATTC	TGCAGGGGCTAATCTAACGTTTCTATGGGGTTTACGTGCAAATACTTATTCCACTGTTCCCAGAAATTC	NW_016019175.1_Scaffold_36	893251	1	4.5e-26	34:T>C	34	0.946809	0.314607	0.696629	0.303371	0.685393	0.011236	0.431259	0.422674	0.426966	60.5263	55.6707	1	0	1	1	0	1	0	1	0	1	0	1	1	-	1	-	1	0	1	0	0	-	1	1	0	1	1	-	-
54935251|F|0--28:A>G	54935251	TGCAGGTCGAATTTCATTTCGGTATCCTACCGACTTTCGCCAACTCGGCCAAGCGAGCGTTTCGCAAGC	TGCAGGTCGAATTTCATTTCGGTATCCTACCGACTTTCGCCAACTCGGCCAAGCGAGCGTTTCGCAAGC	NW_016019108.1_Scaffold_3	2342613	1	4.5e-26		28	1	0.776596	0.255319	0.744681	0.223404	0.031915	0.34699	0.380263	0.363626	63.1961	55.6296	0.978261	1	0	1	1	1	1	1	1	1	1	1	1	0	1	1	1	0	1	1	1	1	1	1	1	1	1	-	0
54935251|F|0-28:A>G-28:A>G	54935251	TGCAGGTCGAATTTCATTTCGGTATCCTGCCGACTTTCGCCAACTCGGCCAAGCGAGCGTTTCGCAAGC	TGCAGGTCGAATTTCATTTCGGTATCCTGCCGACTTTCGCCAACTCGGCCAAGCGAGCGTTTCGCAAGC	NW_016019108.1_Scaffold_3	2342613	1	4.5e-26	28:A>G	28	1	0.776596	0.255319	0.744681	0.223404	0.031915	0.34699	0.380263	0.363626	63.1961	55.6296	0.978261	0	1	0	0	0	0	0	0	0	0	0	0	1	0	0	0	1	0	0	0	0	0	0	0	0	0	-	1
54938991|F|0--16:T>C	54938991	TGCAGTCTTAACGCTGTCACTGATCATCGATTCAGAATGGATCGAAAGGTTTTACAGATCGGAAGAGCG	TGCAGTCTTAACGCTGTCACTGATCATCGATTCAGAATGGATCGAAAGGTTTTAC	NW_016017456.1_Scaffold_10	2895750	1	1.5e-19		16	1	0.478723	0.542553	0.457447	0.521277	0.021277	0.499095	0.496378	0.497737	57.6452	55.5606	1	0	1	1	1	1	1	0	0	1	0	1	0	-	0	0	0	1	0	1	1	0	0	0	0	1	0	1	0
54938991|F|0-16:T>C-16:T>C	54938991	TGCAGTCTTAACGCTGCCACTGATCATCGATTCAGAATGGATCGAAAGGTTTTACAGATCGGAAGAGCG	TGCAGTCTTAACGCTGCCACTGATCATCGATTCAGAATGGATCGAAAGGTTTTAC	NW_016017456.1_Scaffold_10	2895750	1	1.5e-19	16:T>C	16	1	0.478723	0.542553	0.457447	0.521277	0.021277	0.499095	0.496378	0.497737	57.6452	55.5606	1	1	0	0	0	0	0	1	1	0	1	0	1	-	1	1	1	0	1	0	0	1	1	1	1	0	1	0	1
54939117|F|0--39:C>T	54939117	TGCAGCTTCTTTCTTTACGGCCAAATCTTTTCTTCCCTTCTCGCGTGCTCGATCGAATTATTCATGGAT	TGCAGCTTCTTTCTTTACGGCCAAATCTTTTCTTCCCTTCTCGCGTGCTCGATCGAATTATTCATGGAT	NW_016018455.1_Scaffold_19	2405346	1	2.08e-29		39	0.829787	0.794872	0.217949	0.782051	0.205128	0.012821	0.326101	0.340894	0.333498	57.4615	55.4737	1	1	0	1	1	1	1	1	1	1	1	1	1	1	1	1	1	1	1	0	0	0	1	0	-	1	1	1	0
54939117|F|0-39:C>T-39:C>T	54939117	TGCAGCTTCTTTCTTTACGGCCAAATCTTTTCTTCCCTTTTCGCGTGCTCGATCGAATTATTCATGGAT	TGCAGCTTCTTTCTTTACGGCCAAATCTTTTCTTCCCTTTTCGCGTGCTCGATCGAATTATTCATGGAT	NW_016018455.1_Scaffold_19	2405346	1	2.08e-29	39:C>T	39	0.829787	0.794872	0.217949	0.782051	0.205128	0.012821	0.326101	0.340894	0.333498	57.4615	55.4737	1	0	1	0	0	0	0	0	0	0	0	0	0	0	0	0	0	0	0	1	1	1	0	1	-	0	0	0	1
54938612|F|0--28:T>C	54938612	TGCAGCGAGAAATTTGAGGGAATTGTTTTCTCGTTTTTTGTAGCGAGAAAGAGTAATCTTACTTTTGTT	TGCAGCGAGAAATTTGAGGGAATTGTTTTCTCGTTTTTTGTAGCGAGAAAGAGTAATCTTACTTTTGTT		0	0	999		28	0.989362	0.946237	0.086022	0.913978	0.053763	0.032258	0.101746	0.157244	0.129495	62.2137	55.4545	0.956522	1	1	1	1	1	1	1	1	1	1	1	1	1	1	0	-	1	-	1	1	1	1	1	1	1	1	1	1
54938612|F|0-28:T>C-28:T>C	54938612	TGCAGCGAGAAATTTGAGGGAATTGTTTCCTCGTTTTTTGTAGCGAGAAAGAGTAATCTTACTTTTGTT	TGCAGCGAGAAATTTGAGGGAATTGTTTCCTCGTTTTTTGTAGCGAGAAAGAGTAATCTTACTTTTGTT		0	0	999	28:T>C	28	0.989362	0.946237	0.086022	0.913978	0.053763	0.032258	0.101746	0.157244	0.129495	62.2137	55.4545	0.956522	0	0	0	0	0	0	0	0	0	0	0	0	0	0	1	-	0	-	0	0	0	0	0	0	0	0	0	0
100022017|F|0--55:T>C	100022017	TGCAGAACATCTTTTCGCCCGTTGCAATGATCAATCATTTTCGTACGATCATGCATACAATCTCGTTAC	TGCAGAACATCTTTTCGCCCGTTGCAATGATCAATCATTTTCGTACGATCATGCATACAATCTCGTTAC	NW_016018790.1_Scaffold_220	101723	1	1.62e-25		55	0.659574	0.612903	0.403226	0.596774	0.387097	0.016129	0.474506	0.48127	0.477888	57.4889	55.439	0.966667	0	1	-	0	1	0	0	0	0	0	-	-	0	-	-	1	-	1	-	0	-	1	-	0	-	0	1	1
100022017|F|0-55:T>C-55:T>C	100022017	TGCAGAACATCTTTTCGCCCGTTGCAATGATCAATCATTTTCGTACGATCATGCACACAATCTCGTTAC	TGCAGAACATCTTTTCGCCCGTTGCAATGATCAATCATTTTCGTACGATCATGCACACAATCTCGTTAC	NW_016018790.1_Scaffold_220	101723	1	1.62e-25	55:T>C	55	0.659574	0.612903	0.403226	0.596774	0.387097	0.016129	0.474506	0.48127	0.477888	57.4889	55.439	0.966667	1	0	-	1	0	1	1	1	1	1	-	-	1	-	-	0	-	0	-	1	-	0	-	1	-	1	0	0
54935320|F|0--66:A>G	54935320	TGCAGGTTTTTCCAAACGACCTCCTAACGTTACCATTGTCATAGCTTCTCTATTAGTACAACCAGTATA	TGCAGGTTTTTCCAAACGACCTCCTAACGTTACCATTGTCATAGCTTCTCTATTAGTACAACCAGTATA	NW_016018679.1_Scaffold_210	64537	1	9.67e-28		66	1	0.553191	0.457447	0.542553	0.446809	0.010638	0.494341	0.496378	0.49536	56.9189	55.4151	1	1	1	0	1	0	1	1	1	1	1	1	0	1	0	1	0	0	0	1	1	0	1	0	1	1	0	0	0
54935320|F|0-66:A>G-66:A>G	54935320	TGCAGGTTTTTCCAAACGACCTCCTAACGTTACCATTGTCATAGCTTCTCTATTAGTACAACCAGTGTA	TGCAGGTTTTTCCAAACGACCTCCTAACGTTACCATTGTCATAGCTTCTCTATTAGTACAACCAGTGTA	NW_016018679.1_Scaffold_210	64537	1	9.67e-28	66:A>G	66	1	0.553191	0.457447	0.542553	0.446809	0.010638	0.494341	0.496378	0.49536	56.9189	55.4151	1	0	0	1	0	1	0	0	0	0	0	0	1	0	1	0	1	1	1	0	0	1	0	1	0	0	1	1	1
54939517|F|0--47:C>T	54939517	TGCAGGGAACTGCGACAGATTCTCGCGTTTTCTCGCCGATTTTGTCTCCTTTTTCGCGACTTTTACAGA	TGCAGGGAACTGCGACAGATTCTCGCGTTTTCTCGCCGATTTTGTCTCCTTTTTCGCGACTTTTACAGA	NW_016017781.1_Scaffold_1292	4961	1	1.62e-25		47	0.553191	0.788462	0.25	0.75	0.211538	0.038462	0.33358	0.375	0.35429	65.5	55.4118	0.95	-	1	-	-	1	-	-	-	-	-	0	-	-	1	1	1	-	1	-	-	-	1	1	-	1	-	1	-
54939517|F|0-47:C>T-47:C>T	54939517	TGCAGGGAACTGCGACAGATTCTCGCGTTTTCTCGCCGATTTTGTCTTCTTTTTCGCGACTTTTACAGA	TGCAGGGAACTGCGACAGATTCTCGCGTTTTCTCGCCGATTTTGTCTTCTTTTTCGCGACTTTTACAGA	NW_016017781.1_Scaffold_1292	4961	1	1.62e-25	47:C>T	47	0.553191	0.788462	0.25	0.75	0.211538	0.038462	0.33358	0.375	0.35429	65.5	55.4118	0.95	-	0	-	-	0	-	-	-	-	-	1	-	-	0	0	0	-	0	-	-	-	0	0	-	0	-	0	-
54935725|F|0--22:G>C	54935725	TGCAGTGTTCGCAATAACATCAGTTGCTCTTGATCGTTCCCGTTTATTTGCACCCTGTTACAGAATACC	TGCAGTGTTCGCAATAACATCAGTTGCTCTTGATCGTTCCCGTTTATTTGCACCCTGTTACAGAATACC	NW_016019664.1_Scaffold_80	130735	1	2.08e-29		22	1	0.776596	0.244681	0.755319	0.223404	0.021277	0.34699	0.369624	0.358307	60.1456	55.4	1	1	1	1	1	1	1	1	1	1	1	1	1	1	0	1	1	1	1	1	1	1	1	1	-	1	1	1	1
54935725|F|0-22:G>C-22:G>C	54935725	TGCAGTGTTCGCAATAACATCACTTGCTCTTGATCGTTCCCGTTTATTTGCACCCTGTTACAGAATACC	TGCAGTGTTCGCAATAACATCACTTGCTCTTGATCGTTCCCGTTTATTTGCACCCTGTTACAGAATACC	NW_016019664.1_Scaffold_80	130735	1	2.08e-29	22:G>C	22	1	0.776596	0.244681	0.755319	0.223404	0.021277	0.34699	0.369624	0.358307	60.1456	55.4	1	0	0	0	0	0	0	0	0	0	0	0	0	0	1	0	0	0	0	0	0	0	0	0	-	0	0	0	0
54938396|F|0--40:T>C	54938396	TGCAGTCCTTATAATGCAAGATCAAGGTCAATCTCAAGTATGTCTTGCAATCTGTTACAGATCGGAAGA	TGCAGTCCTTATAATGCAAGATCAAGGTCAATCTCAAGTATGTCTTGCAATCTGTTAC	NW_016019011.1_Scaffold_24	1013044	1	3.52e-21		40	1	0.56383	0.468085	0.531915	0.43617	0.031915	0.491852	0.497963	0.494907	59.2727	55.3462	0.978261	1	1	0	1	1	1	1	1	1	1	1	0	0	1	1	1	0	0	1	1	1	0	0	1	0	-	1	1
54938396|F|0-40:T>C-40:T>C	54938396	TGCAGTCCTTATAATGCAAGATCAAGGTCAATCTCAAGTACGTCTTGCAATCTGTTACAGATCGGAAGA	TGCAGTCCTTATAATGCAAGATCAAGGTCAATCTCAAGTACGTCTTGCAATCTGTTAC	NW_016019011.1_Scaffold_24	1013044	1	3.52e-21	40:T>C	40	1	0.56383	0.468085	0.531915	0.43617	0.031915	0.491852	0.497963	0.494907	59.2727	55.3462	0.978261	0	0	1	0	0	0	0	0	0	0	0	1	1	0	0	0	1	1	0	0	0	1	1	0	1	-	0	0
54938885|F|0--18:G>C	54938885	TGCAGAAATTGAAATTTGGAAATTCGTGTGCTTTACAGATCGGAAGAGCGGTTCAGCAGGAATGCCGAG	TGCAGAAATTGAAATTTGGAAATTCGTGTGCTTTAC	NW_016017623.1_Scaffold_115	402004	1	5.14e-11		18	1	0.680851	0.351064	0.648936	0.319149	0.031915	0.434586	0.455636	0.445111	57.7841	55.3415	1	1	0	0	1	0	1	1	1	1	1	1	1	1	1	1	1	1	0	1	-	0	0	1	0	-	1	0	0
54938885|F|0-18:G>C-18:G>C	54938885	TGCAGAAATTGAAATTTGCAAATTCGTGTGCTTTACAGATCGGAAGAGCGGTTCAGCAGGAATGCCGAG	TGCAGAAATTGAAATTTGCAAATTCGTGTGCTTTAC	NW_016017623.1_Scaffold_115	402004	1	5.14e-11	18:G>C	18	1	0.680851	0.351064	0.648936	0.319149	0.031915	0.434586	0.455636	0.445111	57.7841	55.3415	1	0	1	1	0	1	0	0	0	0	0	0	0	0	0	0	0	0	1	0	-	1	1	0	1	-	0	1	1
54938951|F|0--27:A>G	54938951	TGCAGCGATATACATCGATTGTTCCGTAAAATTCAATTTACAGATCGGAAGAGCGGTTCAGCAGGAATG	TGCAGCGATATACATCGATTGTTCCGTAAAATTCAATTTAC	NW_016017678.1_Scaffold_12	1854390	1	3.95e-13		27	1	0.946809	0.053191	0.946809	0.053191	0	0.100724	0.100724	0.100724	59.6991	55.2857	0.992754	1	1	1	1	1	0	0	0	1	1	0	1	1	1	1	1	1	1	1	1	1	1	1	1	1	1	1	1
54938951|F|0-27:A>G-27:A>G	54938951	TGCAGCGATATACATCGATTGTTCCGTGAAATTCAATTTACAGATCGGAAGAGCGGTTCAGCAGGAATG	TGCAGCGATATACATCGATTGTTCCGTGAAATTCAATTTAC	NW_016017678.1_Scaffold_12	1854390	1	3.95e-13	27:A>G	27	1	0.946809	0.053191	0.946809	0.053191	0	0.100724	0.100724	0.100724	59.6991	55.2857	0.992754	0	0	0	0	0	1	1	1	0	0	1	0	0	0	0	0	0	0	0	0	0	0	0	0	0	0	0	0
54937887|F|0--45:A>G	54937887	TGCAGGTAGGCGGAAAGGTTGTGGGTGTGCCGGAGTGGATGCACGAAGAGAGTCGTGCAAAGTGATTGC	TGCAGGTAGGCGGAAAGGTTGTGGGTGTGCCGGAGTGGATGCACGAAGAGAGTCGTGCAAAGTGATTGC	NW_016018233.1_Scaffold_17	2062057	1	9.67e-28		45	0.904255	0.176471	0.835294	0.164706	0.823529	0.011765	0.290657	0.275156	0.282907	55.4211	55.2421	1	0	0	-	0	1	0	0	0	0	0	0	-	0	1	0	0	1	0	0	0	-	1	-	1	0	0	-	1
54937887|F|0-45:A>G-45:A>G	54937887	TGCAGGTAGGCGGAAAGGTTGTGGGTGTGCCGGAGTGGATGCACGGAGAGAGTCGTGCAAAGTGATTGC	TGCAGGTAGGCGGAAAGGTTGTGGGTGTGCCGGAGTGGATGCACGGAGAGAGTCGTGCAAAGTGATTGC	NW_016018233.1_Scaffold_17	2062057	1	9.67e-28	45:A>G	45	0.904255	0.176471	0.835294	0.164706	0.823529	0.011765	0.290657	0.275156	0.282907	55.4211	55.2421	1	1	1	-	1	0	1	1	1	1	1	1	-	1	0	1	1	0	1	1	1	-	0	-	0	1	1	-	0
54936580|F|0--22:T>C	54936580	TGCAGATTTTCTCACTCGATAATCAAATTATAAACAATTACAGATCGGAAGAGCGGTTCAGCAGGAATG	TGCAGATTTTCTCACTCGATAATCAAATTATAAACAATTAC		0	0	999		22	1	0.085106	0.914894	0.085106	0.914894	0	0.155727	0.155727	0.155727	59.3	55.2155	1	0	0	0	0	0	0	0	0	0	0	0	0	0	0	0	1	0	0	0	0	0	0	0	0	0	0	0	0
54936580|F|0-22:T>C-22:T>C	54936580	TGCAGATTTTCTCACTCGATAACCAAATTATAAACAATTACAGATCGGAAGAGCGGTTCAGCAGGAATG	TGCAGATTTTCTCACTCGATAACCAAATTATAAACAATTAC		0	0	999	22:T>C	22	1	0.085106	0.914894	0.085106	0.914894	0	0.155727	0.155727	0.155727	59.3	55.2155	1	1	1	1	1	1	1	1	1	1	1	1	1	1	1	1	0	1	1	1	1	1	1	1	1	1	1	1	1
54934293|F|0--55:G>A	54934293	TGCAGCCCGAGCAAGCAGTTCTCTCGGCCGATTATCGCGACGAGGGGGCGGAGGAGGGGGGAGGTCTCG	TGCAGCCCGAGCAAGCAGTTCTCTCGGCCGATTATCGCGACGAGGGGGCGGAGGAGGGGGGAGGTCTCG	NW_016019197.1_Scaffold_38	477127	1	9.67e-28		55	1	0.659574	0.361702	0.638298	0.340426	0.021277	0.449072	0.461747	0.45541	56.2564	55.18	0.978261	1	1	1	1	0	1	0	0	1	1	0	0	1	0	0	0	0	1	1	0	1	1	1	1	1	0	1	1
54934293|F|0-55:G>A-55:G>A	54934293	TGCAGCCCGAGCAAGCAGTTCTCTCGGCCGATTATCGCGACGAGGGGGCGGAGGAAGGGGGAGGTCTCG	TGCAGCCCGAGCAAGCAGTTCTCTCGGCCGATTATCGCGACGAGGGGGCGGAGGAAGGGGGAGGTCTCG	NW_016019197.1_Scaffold_38	477127	1	9.67e-28	55:G>A	55	1	0.659574	0.361702	0.638298	0.340426	0.021277	0.449072	0.461747	0.45541	56.2564	55.18	0.978261	0	0	0	0	1	0	1	1	0	0	1	1	0	1	1	1	1	0	0	1	0	0	0	0	0	1	0	0
54934168|F|0--27:T>G	54934168	TGCAGCATCGGCCTACCGATTTCCGATTATTTTCTATCCAGCTTGGAAATCGTCTGGCCATTTTAGAAC	TGCAGCATCGGCCTACCGATTTCCGATTATTTTCTATCCAGCTTGGAAATCGTCTGGCCATTTTAGAAC	NW_016019741.1_Scaffold_87	343302	1	4.5e-26		27	1	0.393617	0.62766	0.37234	0.606383	0.021277	0.477365	0.467406	0.472386	56.6585	55.1379	0.978261	0	0	0	0	0	0	0	0	0	0	0	0	-	0	1	1	0	1	1	0	0	0	1	1	0	0	0	0
54934168|F|0-27:T>G-27:T>G	54934168	TGCAGCATCGGCCTACCGATTTCCGATGATTTTCTATCCAGCTTGGAAATCGTCTGGCCATTTTAGAAC	TGCAGCATCGGCCTACCGATTTCCGATGATTTTCTATCCAGCTTGGAAATCGTCTGGCCATTTTAGAAC	NW_016019741.1_Scaffold_87	343302	1	4.5e-26	27:T>G	27	1	0.393617	0.62766	0.37234	0.606383	0.021277	0.477365	0.467406	0.472386	56.6585	55.1379	0.978261	1	1	1	1	1	1	1	1	1	1	1	1	-	1	0	0	1	0	0	1	1	1	0	0	1	1	1	1
54938821|F|0--16:T>C	54938821	TGCAGTTTCTTCTTCTTCCGCGCCACCAAAATCGCGAACGTCGAGTCGAGTGGACAAATAGGTGAATTT	TGCAGTTTCTTCTTCTTCCGCGCCACCAAAATCGCGAACGTCGAGTCGAGTGGACAAATAGGTGAATTT	NW_016018344.1_Scaffold_18	2402281	1	9.67e-28		16	1	0.62766	0.425532	0.574468	0.37234	0.053191	0.467406	0.488909	0.478158	55.6709	55.1346	0.978261	0	1	1	1	1	0	0	1	0	0	1	1	1	1	1	1	0	1	0	1	1	0	1	1	0	1	1	1
54938821|F|0-16:T>C-16:T>C	54938821	TGCAGTTTCTTCTTCTCCCGCGCCACCAAAATCGCGAACGTCGAGTCGAGTGGACAAATAGGTGAATTT	TGCAGTTTCTTCTTCTCCCGCGCCACCAAAATCGCGAACGTCGAGTCGAGTGGACAAATAGGTGAATTT	NW_016018344.1_Scaffold_18	2402281	1	9.67e-28	16:T>C	16	1	0.62766	0.425532	0.574468	0.37234	0.053191	0.467406	0.488909	0.478158	55.6709	55.1346	0.978261	1	0	0	0	0	1	1	0	1	1	0	0	0	0	0	0	1	0	1	0	0	1	0	0	1	0	0	0
54932972|F|0--62:T>C	54932972	TGCAGTACGTTGCTCGGGCTCTACTTATAATTACCATCCTACGTTGGAGATGGAGAAGGAGATGCTGTA	TGCAGTACGTTGCTCGGGCTCTACTTATAATTACCATCCTACGTTGGAGATGGAGAAGGAGATGCTGTA	NW_016019164.1_Scaffold_35	312563	1	9.67e-28		62	1	0.382979	0.62766	0.37234	0.617021	0.010638	0.472612	0.467406	0.470009	55.9821	55.0845	1	1	1	0	1	1	1	1	1	1	1	1	0	0	0	1	0	1	0	0	0	1	0	0	0	1	1	0	1
54932972|F|0-62:T>C-62:T>C	54932972	TGCAGTACGTTGCTCGGGCTCTACTTATAATTACCATCCTACGTTGGAGATGGAGAAGGAGACGCTGTA	TGCAGTACGTTGCTCGGGCTCTACTTATAATTACCATCCTACGTTGGAGATGGAGAAGGAGACGCTGTA	NW_016019164.1_Scaffold_35	312563	1	9.67e-28	62:T>C	62	1	0.382979	0.62766	0.37234	0.617021	0.010638	0.472612	0.467406	0.470009	55.9821	55.0845	1	0	0	1	0	0	0	0	0	0	0	0	1	1	1	0	1	0	1	1	1	0	1	1	1	0	0	1	0
54935950|F|0--33:G>A	54935950	TGCAGTTTGGGATAGGTCAGTGAGACAAGGTGCGAGCGAGAGAATCCGAGTTAGAGACAAGAATGAAAA	TGCAGTTTGGGATAGGTCAGTGAGACAAGGTGCGAGCGAGAGAATCCGAGTTAGAGACAAGAATGAAAA	NW_016017523.1_Scaffold_106	86974	3	4.5e-26		33	0.989362	0.655914	0.354839	0.645161	0.344086	0.010753	0.451382	0.457856	0.454619	65.7059	55.0732	1	1	0	1	1	0	1	1	1	1	1	1	1	1	1	0	0	0	0	1	1	1	0	1	1	1	1	1	1
54935950|F|0-33:G>A-33:G>A	54935950	TGCAGTTTGGGATAGGTCAGTGAGACAAGGTGCAAGCGAGAGAGTCCGAGTTAGAGACAAGAATGAAAA	TGCAGTTTGGGATAGGTCAGTGAGACAAGGTGCAAGCGAGAGAGTCCGAGTTAGAGACAAGAATGAAAA	NW_016017523.1_Scaffold_106	86974	3	4.5e-26	33:G>A	33	0.989362	0.655914	0.354839	0.645161	0.344086	0.010753	0.451382	0.457856	0.454619	65.7059	55.0732	1	0	1	0	0	1	0	0	0	0	0	0	0	0	0	1	1	1	1	0	0	0	1	0	0	0	0	0	0
54938064|F|0--29:A>G	54938064	TGCAGTGTTTGCGAAATGTCAGCAAAGAAACCGAAAATATGGCCTCGAGTAGGGGATACCGTTCCAGTT	TGCAGTGTTTGCGAAATGTCAGCAAAGAAACCGAAAATATGGCCTCGAGTAGGGGATACCGTTCCAGTT	NW_016018455.1_Scaffold_19	935762	1	9.67e-28		29	1	0.223404	0.787234	0.212766	0.776596	0.010638	0.34699	0.334993	0.340991	60.0769	55.0495	1	0	0	1	0	0	0	0	0	0	0	0	1	0	1	0	0	0	1	0	0	0	1	1	1	0	0	0	0
54938064|F|0-29:A>G-29:A>G	54938064	TGCAGTGTTTGCGAAATGTCAGCAAAGAAGCCGAAAATATGGCCTCGAGTAGGGGATACCGTTCCAGTT	TGCAGTGTTTGCGAAATGTCAGCAAAGAAGCCGAAAATATGGCCTCGAGTAGGGGATACCGTTCCAGTT	NW_016018455.1_Scaffold_19	935762	1	9.67e-28	29:A>G	29	1	0.223404	0.787234	0.212766	0.776596	0.010638	0.34699	0.334993	0.340991	60.0769	55.0495	1	1	1	0	1	1	1	1	1	1	1	1	0	1	0	1	1	1	0	1	1	1	0	0	0	1	1	1	1
54939488|F|0--18:G>A	54939488	TGCAGTTATTTTGAAGGAGACGGGAACCATGTTGTCTCTCGTTTTTACAGATCGGAAGAGCGGTTCAGC	TGCAGTTATTTTGAAGGAGACGGGAACCATGTTGTCTCTCGTTTTTAC	NW_016019475.1_Scaffold_63	992896	1	9.11e-16		18	1	0.617021	0.404255	0.595745	0.382979	0.021277	0.472612	0.481666	0.477139	55.1493	55.0328	1	0	1	0	0	0	0	0	0	0	0	0	1	-	1	0	0	1	1	1	1	1	1	1	1	0	1	-	1
54939488|F|0-18:G>A-18:G>A	54939488	TGCAGTTATTTTGAAGGAAATGGGAACCATGTTGTCTCTCGTTTTTACAGATCGGAAGAGCGGTTCAGC	TGCAGTTATTTTGAAGGAAATGGGAACCATGTTGTCTCTCGTTTTTAC	NW_016019475.1_Scaffold_63	992896	1	9.11e-16	18:G>A	18	1	0.617021	0.404255	0.595745	0.382979	0.021277	0.472612	0.481666	0.477139	55.1493	55.0328	1	1	0	1	1	1	1	1	1	1	1	1	0	-	0	1	1	0	0	0	0	0	0	0	0	1	0	-	0
54937231|F|0--32:G>A	54937231	TGCAGAAGAATCAACGATAGTAATTATTCGCAGTATCAATCGCAAAGTACCACCTTCCTCGACCTCGAT	TGCAGAAGAATCAACGATAGTAATTATTCGCAGTATCAATCGCAAAGTACCACCTTCCTCGACCTCGAT	NW_016019156.1_Scaffold_342	1952	1	9.67e-28		32	1	0.93617	0.085106	0.914894	0.06383	0.021277	0.119511	0.155727	0.137619	64.0354	54.8125	0.971014	0	1	1	1	1	1	0	0	1	0	1	1	1	1	-	1	1	1	1	1	1	1	1	1	1	1	-	1
54937231|F|0-32:G>A-32:G>A	54937231	TGCAGAAGAATCAACGATAGTAATTATTCGCAATATCAATCGCAAAGTACCACCTTCCTCGACCTCGAT	TGCAGAAGAATCAACGATAGTAATTATTCGCAATATCAATCGCAAAGTACCACCTTCCTCGACCTCGAT	NW_016019156.1_Scaffold_342	1952	1	9.67e-28	32:G>A	32	1	0.93617	0.085106	0.914894	0.06383	0.021277	0.119511	0.155727	0.137619	64.0354	54.8125	0.971014	1	0	0	0	0	0	1	1	0	1	0	0	0	0	-	0	0	0	0	0	0	0	0	0	0	0	-	0
54938010|F|0--19:C>G	54938010	TGCAGTCTGTTCTTCTCTCCGACTCCTTTCCAACCCCTCGCCCATCTTCGCCCACCCTCCATACAGACT	TGCAGTCTGTTCTTCTCTCCGACTCCTTTCCAACCCCTCGCCCATCTTCGCCCACCCTCCATACAGACT	NW_016019330.1_Scaffold_5	4673892	1	9.67e-28		19	0.659574	0.532258	0.483871	0.516129	0.467742	0.016129	0.497919	0.49948	0.498699	64.7021	54.8095	0.972222	0	1	1	0	-	0	0	1	0	0	1	1	1	0	1	1	-	0	0	1	0	1	-	0	-	0	1	0
54938010|F|0-19:C>G-19:C>G	54938010	TGCAGTCTGTTCTTCTCTCGGACTCCTTTCCAACCCCTCGCCCATCTTCGCCCACCCTCCATACAGACT	TGCAGTCTGTTCTTCTCTCGGACTCCTTTCCAACCCCTCGCCCATCTTCGCCCACCCTCCATACAGACT	NW_016019330.1_Scaffold_5	4673892	1	9.67e-28	19:C>G	19	0.659574	0.532258	0.483871	0.516129	0.467742	0.016129	0.497919	0.49948	0.498699	64.7021	54.8095	0.972222	1	0	0	1	-	1	1	0	1	1	0	0	0	1	0	0	-	1	1	0	1	0	-	1	-	1	0	1
54936268|F|0--40:G>A	54936268	TGCAGATCCACAATTCCACAAAAATAAATCATTGGGGGACGAATGATCGATAACTTAGGGAATCACGGA	TGCAGATCCACAATTCCACAAAAATAAATCATTGGGGGACGAATGATCGATAACTTAGGGAATCACGGA	NW_016017568.1_Scaffold_110	431325	1	9.67e-28		40	0.510638	0.895833	0.125	0.875	0.104167	0.020833	0.186632	0.21875	0.202691	62.4262	54.7143	0.961538	1	-	-	1	-	1	1	1	1	1	1	-	1	-	-	-	-	-	1	-	-	1	1	1	-	1	-	-
54936268|F|0-40:G>A-40:G>A	54936268	TGCAGATCCACAATTCCACAAAAATAAATCATTGGGGGACAAATGATCGATAACTTAGGGAATCACGGA	TGCAGATCCACAATTCCACAAAAATAAATCATTGGGGGACAAATGATCGATAACTTAGGGAATCACGGA	NW_016017568.1_Scaffold_110	431325	1	9.67e-28	40:G>A	40	0.510638	0.895833	0.125	0.875	0.104167	0.020833	0.186632	0.21875	0.202691	62.4262	54.7143	0.961538	0	-	-	0	-	0	0	0	0	0	0	-	0	-	-	-	-	-	0	-	-	0	0	0	-	0	-	-
54936610|F|0--13:T>C	54936610	TGCAGCAGAGGAGTTTCCGCAGAGAGGATAGGCCGAGGGCAATTAATTACAGATCGGAAGAGCGGTTCA	TGCAGCAGAGGAGTTTCCGCAGAGAGGATAGGCCGAGGGCAATTAATTAC	NW_016018000.1_Scaffold_149	214993	1	7.61e-17		13	1	0.042553	0.968085	0.031915	0.957447	0.010638	0.081485	0.061793	0.071639	61.5	54.6992	1	0	0	0	0	0	0	0	0	0	0	0	0	0	0	0	0	0	0	-	0	0	0	0	1	0	0	0	0
54936610|F|0-13:T>C-13:T>C	54936610	TGCAGCAGAGGAGCTTCCGCAGAGAGGATAGGCCGAGGGCAATTAATTACAGATCGGAAGAGCGGTTCA	TGCAGCAGAGGAGCTTCCGCAGAGAGGATAGGCCGAGGGCAATTAATTAC	NW_016018000.1_Scaffold_149	214993	1	7.61e-17	13:T>C	13	1	0.042553	0.968085	0.031915	0.957447	0.010638	0.081485	0.061793	0.071639	61.5	54.6992	1	1	1	1	1	1	1	1	1	1	1	1	1	1	1	1	1	1	1	-	1	1	1	1	0	1	1	1	1
54937886|F|0--32:A>G	54937886	TGCAGGTAGGCGGAAAGGTTGTGGGTGTGCCGAAGTGGATGCACGGAGAGAGTCGTGCAAAGTGATTGC	TGCAGGTAGGCGGAAAGGTTGTGGGTGTGCCGAAGTGGATGCACGGAGAGAGTCGTGCAAAGTGATTGC	NW_016018233.1_Scaffold_17	2062057	1	9.67e-28		32	0.87234	0.134146	0.878049	0.121951	0.865854	0.012195	0.232302	0.214158	0.22323	56.6667	54.6771	1	0	0	1	0	-	0	0	0	0	0	0	1	-	0	0	0	-	0	0	0	1	-	1	-	0	0	1	-
54937886|F|0-32:A>G-32:A>G	54937886	TGCAGGTAGGCGGAAAGGTTGTGGGTGTGCCGGAGTGGATGCACGGAGAGAGTCGTGCAAAGTGATTGC	TGCAGGTAGGCGGAAAGGTTGTGGGTGTGCCGGAGTGGATGCACGGAGAGAGTCGTGCAAAGTGATTGC	NW_016018233.1_Scaffold_17	2062057	1	9.67e-28	32:A>G	32	0.87234	0.134146	0.878049	0.121951	0.865854	0.012195	0.232302	0.214158	0.22323	56.6667	54.6771	1	1	1	0	1	-	1	1	1	1	1	1	0	-	1	1	1	-	1	1	1	0	-	0	-	1	1	0	-
54939271|F|0--55:A>T	54939271	TGCAGAATTTCGTCCATTTCCCCTACTGCCAAGAGAGATAACGCTTTCTCACGAAAATCTCTTTCTCTC	TGCAGAATTTCGTCCATTTCCCCTACTGCCAAGAGAGATAACGCTTTCTCACGAAAATCTCTTTCTCTC	NW_016018289.1_Scaffold_175	10729	1	2.09e-24		55	1	0.606383	0.414894	0.585106	0.393617	0.021277	0.477365	0.485514	0.48144	57.3377	54.6667	1	1	1	1	0	1	0	0	1	0	0	0	1	0	0	1	1	1	1	0	-	1	0	0	0	0	0	1	1
54939271|F|0-55:A>T-55:A>T	54939271	TGCAGAATTTCGTCCATTTCCCCTACTGCCAAGAGAGATAACGCTTTCTCACGAATATCTCTCTCTCTC	TGCAGAATTTCGTCCATTTCCCCTACTGCCAAGAGAGATAACGCTTTCTCACGAATATCTCTCTCTCTC	NW_016018289.1_Scaffold_175	10729	1	2.09e-24	55:A>T	55	1	0.606383	0.414894	0.585106	0.393617	0.021277	0.477365	0.485514	0.48144	57.3377	54.6667	1	0	0	0	1	0	1	1	0	1	1	1	0	1	1	0	0	0	0	1	-	0	1	1	1	1	1	0	0
54939088|F|0--50:G>C	54939088	TGCAGCAAGCAAATTTCCTCCTCCAATTTTTTCCCCTCCCGTTATCACGGGCCAGGATCTGCTGGATGA	TGCAGCAAGCAAATTTCCTCCTCCAATTTTTTCCCCTCCCGTTATCACGGGCCAGGATCTGCTGGATGA	NW_016018336.1_Scaffold_1792	2943	1	9.67e-28		50	1	0.404255	0.62766	0.37234	0.595745	0.031915	0.481666	0.467406	0.474536	56.8409	54.6235	0.978261	0	0	0	0	0	0	0	0	0	0	-	0	-	1	0	0	0	0	1	1	0	0	0	1	1	1	0	0
54939088|F|0-50:G>C-50:G>C	54939088	TGCAGCAAGCAAATTTCCTCCTCCAATTTTTTCCCCTCCCGTTATCACGGCCCAGGATCTGCTGGATGA	TGCAGCAAGCAAATTTCCTCCTCCAATTTTTTCCCCTCCCGTTATCACGGCCCAGGATCTGCTGGATGA	NW_016018336.1_Scaffold_1792	2943	1	9.67e-28	50:G>C	50	1	0.404255	0.62766	0.37234	0.595745	0.031915	0.481666	0.467406	0.474536	56.8409	54.6235	0.978261	1	1	1	1	1	1	1	1	1	1	-	1	-	0	1	1	1	1	0	0	1	1	1	0	0	0	1	1
54934397|F|0--29:C>T	54934397	TGCAGCGACTTGTCCCCTCCTCCCCCACTCCTTTTTGCAAAGCCTCGAAATATCTCGAACAATATCACA	TGCAGCGACTTGTCCCCTCCTCCCCCACTCCTTTTTGCAAAGCCTCGAAATATCTCGAACAATATCACA	NW_016019852.1_Scaffold_97	562196	1	2.08e-29		29	1	0.617021	0.404255	0.595745	0.382979	0.021277	0.472612	0.481666	0.477139	58.56	54.6226	0.978261	0	1	1	0	1	0	0	0	0	0	0	1	1	0	1	1	0	0	0	0	1	0	1	1	1	1	1	1
54934397|F|0-29:C>T-29:C>T	54934397	TGCAGCGACTTGTCCCCTCCTCCCCCACTTCTTTTTGCAAAGCCTCGAAATATCTCGAACAATATCACA	TGCAGCGACTTGTCCCCTCCTCCCCCACTTCTTTTTGCAAAGCCTCGAAATATCTCGAACAATATCACA	NW_016019852.1_Scaffold_97	562196	1	2.08e-29	29:C>T	29	1	0.617021	0.404255	0.595745	0.382979	0.021277	0.472612	0.481666	0.477139	58.56	54.6226	0.978261	1	0	0	1	0	1	1	1	1	1	1	0	0	1	0	0	1	1	1	1	0	1	0	0	0	0	0	0
54937184|F|0--62:G>A	54937184	TGCAGAAAATCGGAGCCTTCGATGGCATTATATCGAAAGTATTTCGGCGAGTATTATAGATAGCACACG	TGCAGAAAATCGGAGCCTTCGATGGCATTATATCGAAAGTATTTCGGCGAGTATTATAGATAGCACACG	NW_016019386.1_Scaffold_55	1073555	1	9.67e-28		62	0.829787	0.320513	0.717949	0.282051	0.679487	0.038462	0.435569	0.404997	0.420283	61.7742	54.6111	1	0	0	1	-	-	-	-	0	-	0	0	1	0	0	1	1	0	0	0	-	-	-	0	-	1	0	0	-
54937184|F|0-62:G>A-62:G>A	54937184	TGCAGAAAATCGGAGCCTTCGATGGCATTATATCGAAAGTATTTCGGCGAGTATTATAGATAACACACG	TGCAGAAAATCGGAGCCTTCGATGGCATTATATCGAAAGTATTTCGGCGAGTATTATAGATAACACACG	NW_016019386.1_Scaffold_55	1073555	1	9.67e-28	62:G>A	62	0.829787	0.320513	0.717949	0.282051	0.679487	0.038462	0.435569	0.404997	0.420283	61.7742	54.6111	1	1	1	0	-	-	-	-	1	-	1	1	0	1	1	0	0	1	1	1	-	-	-	1	-	0	1	1	-
54938280|F|0--12:C>T	54938280	TGCAGATACCATCACCTGTAAACAAAATATTACAGATCGGAAGAGCGGTTCAGCAGGAATGCCGAGACC	TGCAGATACCATCACCTGTAAACAAAATATTAC		0	0	999		12	0.93617	0.522727	0.522727	0.477273	0.477273	0.045455	0.498967	0.498967	0.498967	59	54.5536	1	1	1	0	-	1	1	-	-	1	-	-	1	0	0	0	1	0	0	1	0	1	1	1	0	1	1	1	1
[truncated: 11,119 more rows]
[truncated: 35 more columns]
