# Supplementary material for: Serial founder effects slow range expansion in an invasive social insect
Source: Nat Commun. 2024 Apr 29;15:3608. doi: 10.1038/s41467-024-47894-1 (PMC11058855; doi:10.1038/s41467-024-47894-1)
Supplement: Supplementary file 7 — Supplementary Data 3. [file 41467_2024_47894_MOESM7_ESM.xlsx]

## Sheet: SD3 DArTSeq Metadata
Supplementary Data 3. Sample ID and population location for males (drones) sequenced for SNPs at Diversity Arrays Technology (DArT), Canberra Australia, corresponding to SNP data in Supplementary Data 2 and raw files of BioProject PRJNA1090620.
Sample ID	Population/Region	Locality	Year	Sex	Maturity	BioProject PRJNA1090620 Sample Names
TH01_B	Southern Edge	Porter Promenade, Mission Beach	2018	Male	Adult	2071397; 2054331; 2054323
TH02_B	Southern Edge	Porter Promenade, Mission Beach	2018	Male	Adult	2071398; 2054332; 2054324
TH03_B	Southern Edge	Porter Promenade, Mission Beach	2018	Male	Adult	2071399; 2054333; 2054325
TH04_B	Southern Edge	Porter Promenade, Mission Beach	2018	Male	Adult	2071400; 2054334; 2054326
TH05_B	Southern Edge	Porter Promenade, Mission Beach	2018	Male	Adult	2071401; 2054335; 2054327
TH06_B	Southern Edge	Porter Promenade, Mission Beach	2018	Male	Adult	2071402; 2054336; 2054328
TH07_B	Southern Edge	Porter Promenade, Mission Beach	2018	Male	Adult	2071403; 2054337; 2054329
TH08_B	Southern Edge	Porter Promenade, Mission Beach	2018	Male	Adult	2071404; 2054338; 2054330
TH09_C	Southern Edge	Porter Promenade, Mission Beach	2018	Male	Adult	2071405; 2071492
TH10_B	Southern Edge	Porter Promenade, Mission Beach	2018	Male	Adult	2071406; 2071493
TH11	Southern Edge	Porter Promenade, Mission Beach	2018	Male	Adult	2071407; 2071494
TH12	Southern Edge	Porter Promenade, Mission Beach	2018	Male	Adult	2071408; 2071495
TH13	Southern Edge	Mitchell Crescent, Merryburn	2018	Male	Adult	2071409; 2071496
TH14	Southern Edge	Old Tully Rd, Feluga	2018	Male	Adult	2071410; 2071497
TH15	Southern Edge	Jackson Rd, Shell Pocket	2018	Male	Adult	2071411; 2071498
TH16	Southern Edge	Jackson Rd, Shell Pocket	2018	Male	Adult	2071412; 2071499
TH32	South	Warrina Botanical Gardens, Innisfail (position 1)	2018	Male	Adult	2071428
TH33	South	Warrina Botanical Gardens, Innisfail (position 1)	2018	Male	Adult	2071429
TH34	South	Warrina Botanical Gardens, Innisfail (position 1)	2018	Male	Adult	2071430
TH35	South	Warrina Botanical Gardens, Innisfail (position 1)	2018	Male	Adult	2071431
TH36	South	Warrina Botanical Gardens, Innisfail (position 1)	2018	Male	Adult	2071432
TH37	South	Warrina Botanical Gardens, Innisfail (position 1)	2018	Male	Adult	2071433
TH38	South	Warrina Botanical Gardens, Innisfail (position 1)	2018	Male	Adult	2071434
TH39	South	Warrina Botanical Gardens, Innisfail (position 1)	2018	Male	Adult	2071435
TH40	South	Warrina Botanical Gardens, Innisfail (position 1)	2018	Male	Adult	2071436
TH41	South	Warrina Botanical Gardens, Innisfail (position 1)	2018	Male	Adult	2071437
TH42	South	Warrina Botanical Gardens, Innisfail (position 1)	2018	Male	Adult	2071438
TH43	South	Warrina Botanical Gardens, Innisfail (position 1)	2018	Male	Adult	2071439
TH44	South	Warrina Botanical Gardens, Innisfail (position 1)	2018	Male	Adult	2071440
TH45	South	Warrina Botanical Gardens, Innisfail (position 1)	2018	Male	Adult	2071441
TH46	South	Warrina Botanical Gardens, Innisfail (position 1)	2018	Male	Adult	2071442
TH47	Central	Mestrez St Park, Mooroobool	2018	Male	Adult	2071443
TH48	Central	Mestrez St Park, Mooroobool	2018	Male	Adult	2071444
TH49	Central	Mestrez St Park, Mooroobool	2018	Male	Adult	2071445
TH50	Central	Mestrez St Park, Mooroobool	2018	Male	Adult	2071446
TH51	Central	Mestrez St Park, Mooroobool	2018	Male	Adult	2071447
TH52	Central	Mestrez St Park, Mooroobool	2018	Male	Adult	2071448
TH53	Central	Mestrez St Park, Mooroobool	2018	Male	Adult	2071449
TH54	Central	Mestrez St Park, Mooroobool	2018	Male	Adult	2071450
TH55	Central	Mestrez St Park, Mooroobool	2018	Male	Adult	2071451
TH56	Central	Mestrez St Park, Mooroobool	2018	Male	Adult	2071452
TH57	Central	Mestrez St Park, Mooroobool	2018	Male	Adult	2071453
TH58	Central	Mestrez St Park, Mooroobool	2018	Male	Adult	2071454
TH59	Central	Mestrez St Park, Mooroobool	2018	Male	Adult	2071455
TH60_2	Central	Mestrez St Park, Mooroobool	2018	Male	Adult	2071456
TH61	Central	Mestrez St Park, Mooroobool	2018	Male	Adult	2071457
TH62	Central	Mestrez St Park, Mooroobool	2018	Male	Adult	2071458
TH63	Northern Edge	St Crispins, Port Douglas	2018	Male	Adult	2071459
TH64	Northern Edge	St Crispins, Port Douglas	2018	Male	Adult	2071460
TH65	Northern Edge	St Crispins, Port Douglas	2018	Male	Adult	2071461
TH66	Northern Edge	St Crispins, Port Douglas	2018	Male	Adult	2071462
TH67	Northern Edge	St Crispins, Port Douglas	2018	Male	Adult	2071463
TH68	Northern Edge	St Crispins, Port Douglas	2018	Male	Adult	2071464
TH69	Northern Edge	St Crispins, Port Douglas	2018	Male	Adult	2071465
TH70	Northern Edge	St Crispins, Port Douglas	2018	Male	Adult	2071466
TH71	Northern Edge	St Crispins, Port Douglas	2018	Male	Adult	2071467
TH72	Northern Edge	St Crispins, Port Douglas	2018	Male	Adult	2071468
TH73	Northern Edge	St Crispins, Port Douglas	2018	Male	Adult	2071469
TH74	Northern Edge	St Crispins, Port Douglas	2018	Male	Adult	2071470
TH75	Northern Edge	St Crispins, Port Douglas	2018	Male	Adult	2071471
TH76	Northern Edge	St Crispins, Port Douglas	2018	Male	Adult	2071472
TH77	Northern Edge	St Crispins, Port Douglas	2018	Male	Adult	2071473
TH78	Northern Edge	St Crispins, Port Douglas	2018	Male	Adult	2071474
