# Supplementary material for: Serial founder effects slow range expansion in an invasive social insect
Source: Nat Commun. 2024 Apr 29;15:3608. doi: 10.1038/s41467-024-47894-1 (PMC11058855; doi:10.1038/s41467-024-47894-1)
Supplement: Supplementary file 8 — Supplementary Data 4. [file 41467_2024_47894_MOESM8_ESM.xlsx]

## Sheet: SD4 Colony (worker) genotypes
Supplementary Data 4. The csd (sex locus) genotype data of workers sampled from 75 colonies of Apis cerana in Australia's invasive population, where only seven csd alelles (1-7) are present in the population. Details of Colony IDs are given in Table S8.
Colony ID	csd genotype	Colony ID	csd genotype	Colony ID	csd genotype	Colony ID	csd genotype	Colony ID	csd genotype	Colony ID	csd genotype	Colony ID	csd genotype	Colony ID	csd genotype	Colony ID	csd genotype	Colony ID	csd genotype	Colony ID	csd genotype	Colony ID	csd genotype	Colony ID	csd genotype	Colony ID	csd genotype	Colony ID	csd genotype	Colony ID	csd genotype	Colony ID	csd genotype	Colony ID	csd genotype	Colony ID	csd genotype	Colony ID	csd genotype	Colony ID	csd genotype	Colony ID	csd genotype	Colony ID	csd genotype	Colony ID	csd genotype	Colony ID	csd genotype
15C.32	2, 4	15C.34	2, 6	15C.52	3, 5	15C.53	2, 5	15C.5	3, 6	15C.13	2, 5	15C.39	2, 5	15C.48	2, 5	15C.17	2, 3	15C.18	5, 6	15C.36	4, 2	15C.22	1, 3	15C.15	2, 5	15C.23	3, 4	15C.21	1, 6	15C.6	4, 7	15C.12	2, 5	15C.51	4, 6	15C.8	2, 4	Wonga 2015	1, 3	15C.9	2, 7	15C.10	1, 7	15C.19	1, 6	15C.34	2, 5	15C.39	2, 5
15C.32	2, 4	15C.34	3, 4	15C.52	1, 5	15C.53	5, 4	15C.5	2, 6	15C.13	4, 5	15C.39	2, 5	15C.48	1, 2	15C.17	2, 5	15C.18	7, 6	15C.36	4, 5	15C.22	1, 5	15C.15	2, 4	15C.23	2, 4	15C.21	1, 2	15C.6	5, 7	15C.12	1, 6	15C.51	2, 3	15C.8	3, 5	Wonga 2015	1, 3	15C.9	3, 4	15C.10	1, 7	15C.19	4, 6	15C.34	2, 3	15C.39	1, 5
15C.32	2, 3	15C.34	2, 3	15C.52	2, 3	15C.53	5, 7	15C.5	3, 4	15C.13	3, 5	15C.39	2, 5	15C.48	2, 5	15C.17	2, 5	15C.18	7, 6	15C.36	6, 7	15C.22	3, 5	15C.15	5, 4	15C.23	2, 1	15C.21	1, 7	15C.6	2, 7	15C.12	2, 6	15C.51	2, 3	15C.8	2, 4	Wonga 2015	1, 3	15C.9	4, 7	15C.10	5, 7	15C.19	4, 6	15C.34	4, 5	15C.39	2, 5
15C.32	2, 3	15C.34	2, 3	15C.52	3, 7	15C.53	5, 7	15C.5	1, 4	15C.13	2, 3	15C.39	2, 5	15C.48	1, 3	15C.17	4, 6	15C.18	2, 5	15C.36	6, 1	15C.22	4, 5	15C.15	5, 4	15C.23	2, 3	15C.21	2, 7	15C.6	6, 7	15C.12	2, 5	15C.51	4, 5	15C.8	3, 4	Wonga 2015	1, 3	15C.9	2, 7	15C.10	5, 7	15C.19	2, 6	15C.34	1, 2	15C.39	2, 5
15C.32	2, 4	15C.34	3, 4	15C.52	3, 7	15C.53	2, 5	15C.5	2, 6	15C.13	3, 5	15C.39	2, 5	15C.48	2, 5	15C.17	3, 4	15C.18	3, 6	15C.36	6, 5	15C.22	1, 7	15C.15	2, 4	15C.23	3, 5	15C.21	1, 7	15C.6	1, 2	15C.12	2, 5	15C.51	2, 3	15C.8	1, 5	Wonga 2015	1, 3	15C.9	4, 6	15C.10	1, 7	15C.19	1, 6	15C.34	4, 5	15C.39	2, 5
15C.32	2, 3	15C.34	2, 5	15C.52	3, 7	15C.53	2, 7	15C.5	4, 6	15C.13	5, 7	15C.39	1, 2	15C.48	3, 6	15C.17	2, 7	15C.18	7, 6	15C.36	6, 4	15C.22	1, 5	15C.15	5, 4	15C.23	3, 4	15C.21	2, 7	15C.6	1, 5	15C.12	2, 5	15C.51	2, 3	15C.8	3, 4	Wonga 2015	1, 3	15C.9	4, 7	15C.10	2, 7	15C.19	4, 6	15C.34	3, 4	15C.39	2, 5
15C.32	3, 4	15C.34	5, 4	15C.52	2, 3	15C.53	2, 7	15C.5	3, 6	15C.13	1, 2	15C.39	3, 5	15C.48	1, 3	15C.17	3, 4	15C.18	1, 5	15C.36	5, 2	15C.22	1, 4	15C.15	5, 4	15C.23	3, 4	15C.21	1, 2	15C.6	6, 7	15C.12	2, 6	15C.51	1, 4	15C.8	1, 4	Wonga 2015	1, 3	15C.9	3, 7	15C.10	1, 7	15C.19	2, 4	15C.34	3, 4	15C.39	2, 5
15C.32	2, 4	15C.34	5, 4	15C.52	3, 5	15C.53	2, 4	15C.5	3, 4	15C.13	5, 7	15C.39	2, 5	15C.48	3, 4	15C.17	1, 4	15C.18	1, 5	15C.36	4, 2	15C.22	2, 5	15C.15	5, 4	15C.23	2, 3	15C.21	2, 7	15C.6	1, 6	15C.12	1, 5	15C.51	3, 5	15C.8	1, 4	Wonga 2015	1, 3	15C.9	3, 7	15C.10	6, 7	15C.19	1, 6	15C.34	3, 4	15C.39	2, 5
15C.32	2, 4	15C.34	1, 2	15C.52	5, 7	15C.53	5, 4	15C.5	4, 6	15C.13	2, 4	15C.39	2, 6	15C.48	1, 2	15C.17	3, 4	15C.18	1, 6	15C.36	6, 4	15C.22	1, 5	15C.15	5, 4	15C.23	2, 6	15C.21	2, 4	15C.6	1, 5	15C.12	1, 5	15C.51	4, 6	15C.8	1, 4	Wonga 2015	1, 3	15C.9	3, 4	15C.10	1, 7	15C.19	2, 4	15C.34	2, 4	15C.39	1, 5
15C.32	2, 4	15C.34	2, 5	15C.52	5, 7	15C.53	2, 4	15C.5	4, 6	15C.13	4, 5	15C.39	2, 3	15C.48	3, 4	15C.17	5, 4	15C.18	5, 4	15C.36	2, 5	15C.22	1, 3	15C.15	5, 4	15C.23	3, 6	15C.21	1, 2	15C.6	1, 2	15C.12	2, 5	15C.51	2, 3	15C.8	3, 4	Wonga 2015	1, 3	15C.9	4, 6	15C.10	5, 7	15C.19	2, 6	15C.34	2, 4	15C.39	2, 5
15C.32	1, 2	15C.34	2, 3	15C.52	2, 5	15C.53	5, 4	15C.5	1, 6	15C.13	2, 5	15C.39	3, 5	15C.48	3, 4	15C.17	2, 5	15C.18	5, 6	15C.36	6, 2	15C.22	1, 5	15C.15	5, 4	15C.23	2, 6	15C.21	1, 2	15C.6	3, 7	15C.12	1, 5	15C.51	2, 3	15C.8	1, 4	Wonga 2015	1, 3	15C.9	4, 7	15C.10	6, 7	15C.19	4, 6	15C.34	4, 5	15C.39	2, 5
15C.32	1, 4	15C.34	3, 4	15C.52	2, 5	15C.53	2, 5	15C.5	5, 6	15C.13	2, 4	15C.39	2, 5	15C.48	3, 5	15C.17	3, 4	15C.18	5, 7	15C.36	2, 5	15C.22	5, 6	15C.15	5, 4	15C.23	2, 6	15C.21	2, 4	15C.6	6, 7	15C.12	1, 2	15C.51	3, 6	15C.8	5, 6	Wonga 2015	1, 3	15C.9	4, 7	15C.10	1, 7	15C.19	5, 6	15C.34	2, 3	15C.39	2, 5
15C.32	2, 3	15C.34	3, 4	15C.52	1, 3	15C.53	2, 4	15C.5	6, 7	15C.13	4, 5	15C.39	2, 5	15C.48	3, 4	15C.17	5, 4	15C.18	3, 6	15C.36	6, 7	15C.22	1, 2	15C.15	5, 4	15C.23	2, 5	15C.21	1, 3	15C.6	1, 4	15C.12	2, 5	15C.51	4, 5	15C.8	2, 5	Wonga 2015	1, 3	15C.9	4, 7	15C.10	1, 7	15C.19	1, 6	15C.34	1, 2	15C.39	2, 3
15C.32	5, 4	15C.34	2, 3	15C.52	2, 3	15C.53	2, 5	15C.5	4, 7	15C.13	2, 4	15C.39	2, 5	15C.48	2, 6	15C.17	2, 3	15C.18	5, 6	15C.36	6, 2	15C.22	5, 7	15C.15	5, 4	15C.23	3, 6	15C.21	2, 7	15C.6	1, 5	15C.12	1, 2	15C.51	4, 5	15C.8	2, 5	Wonga 2015	1, 3	15C.9	3, 4	15C.10	4, 7	15C.19	1, 6	15C.34	3, 4	15C.39	2, 5
15C.32	5, 4	15C.34	2, 4	15C.52	1, 3	15C.53	2, 4	15C.5	4, 6	15C.13	2, 7	15C.39	3, 5	15C.48	3, 5	15C.17	3, 4	15C.18	5, 6	15C.36	7, 4	15C.22	1, 2	15C.15	5, 4	15C.23	2, 6	15C.21	0, 0	15C.6	1, 5	15C.12	1, 2	15C.51	2, 3	15C.8	1, 5	Wonga 2015	1, 3	15C.9	5, 7	15C.10	6, 7	15C.19	2, 4	15C.34	4, 5	15C.39	2, 5
15C.32	2, 4	15C.34	2, 3	15C.52	1, 5	15C.53	2, 5	15C.5	4, 7	15C.13	2, 5	15C.39	2, 5	15C.48	3, 4	15C.17	2, 5	15C.18	7, 6	15C.36	6, 2	15C.22	5, 6	15C.15	5, 4	15C.23	2, 3	15C.21	2, 3	15C.6	1, 7	15C.12	2, 5	15C.51	3, 6	15C.8	2, 5	Wonga 2015	1, 3	15C.9	6, 7	15C.10	5, 6	15C.19	4, 6	15C.34	2, 5	15C.39	2, 5
15C.32	5, 4	15C.34	3, 4	15C.52	3, 5	15C.53	2, 7	15C.5	3, 4	15C.13	4, 5	15C.39	2, 5	15C.48	1, 2	15C.17	2, 4	15C.18	5, 7	15C.36	4, 3	15C.22	1, 4	15C.15	5, 4	15C.23	2, 1	15C.21	2, 3	15C.6	1, 7	15C.12	1, 2	15C.51	1, 4	15C.8	2, 4	Wonga 2015	1, 3	15C.9	2, 4	15C.10	5, 6	15C.19	2, 4	15C.34	3, 4	15C.39	2, 5
15C.32	5, 4	15C.34	3, 4	15C.52	2, 3	15C.53	5, 4	15C.5	3, 6	15C.13	2, 5	15C.39	1, 5	15C.48	3, 5	15C.17	3, 4	15C.18	7, 6	15C.36	6, 1	15C.22	5, 7	15C.15	5, 4	15C.23	2, 1	15C.21	2, 3	15C.6	5, 7	15C.12	1, 2	15C.51	3, 6	15C.8	2, 4	Wonga 2015	1, 3	15C.9	4, 7	15C.10	1, 5	15C.19	4, 6	15C.34	2, 3	15C.39	2, 5
15C.32	3, 4	15C.34	4, 6	15C.52	3, 5	15C.53	2, 4	15C.5	1, 6	15C.13	3, 5	15C.39	2, 5	15C.48	3, 5	15C.17	3, 4	15C.18	7, 6	15C.36	6, 7	15C.22	1, 2	15C.15	5, 4	15C.23	2, 3	15C.21	1, 2	15C.6	1, 5	15C.12	1, 2	15C.51	2, 4	15C.8	4, 6	Wonga 2015	1, 3	15C.9	2, 7	15C.10	4, 7			15C.34	2, 3	15C.39	2, 5
15C.32	2, 4	15C.34	1, 2	15C.52	2, 5	15C.53	1, 2	15C.5	4, 6	15C.13	5, 7	15C.39	1, 5	15C.48	3, 5	15C.17	3, 4	15C.18	7, 6	15C.36	6, 2	15C.22	5, 6	15C.15	5, 4	15C.23	2, 6	15C.21	2, 5	15C.6	1, 5	15C.12	1, 2	15C.51	3, 4	15C.8	3, 4	Wonga 2015	1, 3	15C.9	2, 4	15C.10	4, 7			15C.34	2, 5	15C.39	2, 5
15C.32	1, 4	15C.34	2, 4	15C.52	1, 3	15C.53	5, 4	15C.5	2, 4	15C.13	2, 5	15C.39	2, 5	15C.48	3, 6	15C.17	2, 5	15C.18	4, 6	15C.36	2, 5	15C.22	1, 5	15C.15	5, 4	15C.23	2, 4	15C.21	2, 5	15C.6	2, 7	15C.12	2, 5	15C.51	2, 4	15C.8	5, 6	Wonga 2015	1, 3	15C.9	3, 7	15C.10	1, 7			15C.34	4, 6	15C.39	1, 2
15C.32	2, 4	15C.34	5, 4	15C.52	3, 5	15C.53	2, 5	15C.5	3, 6	15C.13	2, 5	15C.39	2, 5	15C.48	3, 5	15C.17	3, 4	15C.18	1, 6	15C.36	7, 5	15C.22	2, 5	15C.15	5, 4	15C.23	2, 3	15C.21	2, 5	15C.6	6, 7	15C.12	2, 5	15C.51	3, 5	15C.8	4, 6	Wonga 2015	1, 3	15C.9	3, 7					15C.34	2, 4	15C.39	2, 5
15C.32	2, 5	15C.34	3, 4	15C.52	5, 7	15C.53	5, 4	15C.5	2, 6	15C.13	2, 7	15C.39	1, 5	15C.48	3, 6	15C.17	3, 4	15C.18	6, 7	15C.36	2, 5	15C.22	3, 5	15C.15	5, 4	15C.23	1, 3	15C.21	1, 2	15C.6	2, 7	15C.12	2, 5	15C.51	2, 3	15C.8	2, 4	Wonga 2015	1, 3	15C.9	4, 5					15C.34	2, 5	15C.39	2, 5
15C.32	3, 4	15C.34	2, 5	15C.52	1, 5	15C.53	2, 4	15C.5	2, 4	15C.13	2, 5	15C.39	2, 5	15C.48	3, 4	15C.17	2, 3	15C.18	2, 5	15C.36	6, 7	15C.22	4, 5	15C.15	5, 4	15C.23	2, 3	15C.21	1, 5	15C.6	5, 7	15C.12	2, 5	15C.51	3, 6	15C.8	4, 6	Wonga 2015	1, 3	15C.9	5, 7					15C.34	2, 3	15C.39	1, 2
15C.32	2, 4	15C.34	2, 3	15C.52	2, 3	15C.53	5, 7	15C.5	4, 7	15C.13	2, 7	15C.39	2, 5	15C.48	1, 3	15C.17	2, 5	15C.18	4, 6	15C.36	3, 5	15C.22	1, 5	15C.15	5, 4	15C.23	2, 4	15C.21	2, 7	15C.6	6, 7	15C.12	1, 2	15C.51	2, 4	15C.8	2, 5	Wonga 2015	1, 6							15C.34	2, 3	15C.39	2, 5
15C.32	5, 4	15C.34	2, 5	15C.52	1, 3	15C.53	2, 5	15C.5	3, 6	15C.13	2, 7	15C.39	2, 5	15C.48	2, 3	15C.17	2, 7	15C.18	3, 5	15C.36	7, 2	15C.22	1, 6	15C.15	5, 4	15C.23	3, 6	15C.21	2, 5	15C.6	1, 5	15C.12	1, 2	15C.51	2, 4	15C.8	1, 5	Wonga 2015	1, 3							15C.34	2, 4	15C.39	1, 2
15C.32	2, 6	15C.34	4, 6	15C.52	3, 5	15C.53	2, 5	15C.5	4, 7	15C.13	5, 6	15C.39	3, 5	15C.48	1, 2	15C.17	3, 4	15C.18	5, 6	15C.36	4, 2	15C.22	1, 6	15C.15	5, 4	15C.23	2, 3	15C.21	2, 4	15C.6	1, 5	15C.12	1, 5	15C.51	4, 6	15C.8	1, 5	Wonga 2015	1, 6							15C.34	4, 5	15C.39	1, 5
15C.32	2, 5	15C.34	2, 4	15C.52	2, 5	15C.53	2, 5	15C.5	4, 7	15C.13	4, 5	15C.39	5, 6	15C.48	2, 5	15C.17	2, 3	15C.18	3, 6	15C.36	4, 5	15C.22	4, 5	15C.15	2, 5	15C.23	2, 1	15C.21	1, 7	15C.6	1, 2	15C.12	1, 2	15C.51	3, 5	15C.8	3, 5	Wonga 2015	1, 3							15C.34	2, 5	15C.39	2, 3
15C.32	2, 4	15C.34	3, 4	15C.52	5, 7	15C.53	5, 4	15C.5	3, 6	15C.13	2, 7	15C.39	2, 5	15C.48	3, 5	15C.17	4, 7	15C.18	3, 6	15C.36	6, 2	15C.22	1, 5	15C.15	5, 4	15C.23	2, 1	15C.21	1, 3	15C.6	1, 5	15C.12	1, 5	15C.51	2, 4	15C.8	3, 4	Wonga 2015	1, 3							15C.34	4, 5	15C.39	2, 3
15C.32	1, 4	15C.34	1, 4	15C.52	2, 5	15C.53	2, 5	15C.5	4, 7	15C.13	5, 7	15C.39	2, 5	15C.48	1, 2	15C.17	5, 4	15C.18	5, 4	15C.36	7, 5	15C.22	1, 4	15C.15	2, 5	15C.23	2, 3	15C.21	2, 4	15C.6	3, 7	15C.12	1, 2	15C.51	1, 3	15C.8	4, 6	Wonga 2015	1, 3							15C.34	2, 4	15C.39	2, 5
15C.32	2, 4	15C.34	2, 5	15C.52	3, 5	15C.53	5, 7	15C.5	3, 6	15C.13	2, 5	15C.39	2, 5	15C.48	3, 5	15C.17	3, 4	15C.18	5, 4	15C.36	4, 1	15C.22	1, 4	15C.15	5, 4	15C.23	3, 6	15C.21	1, 5	15C.6	1, 6	15C.12	1, 6	15C.51	3, 6	15C.8	3, 5	Wonga 2015	1, 3							15C.34	4, 5	15C.39	5, 6
15C.32	2, 4	15C.34	2, 3	15C.52	1, 3	15C.53	5, 7	15C.5	4, 7	15C.13	3, 5	15C.39	2, 5	15C.48	3, 7	15C.17	3, 4	15C.18	5, 4	15C.36	7, 5	15C.22	1, 7	15C.15	2, 4	15C.23	2, 4	15C.21	1, 5	15C.6	1, 5	15C.12	1, 6	15C.51	3, 4	15C.8	2, 4	Wonga 2015	3, 6							15C.34	2, 3	15C.39	2, 5
15C.32	3, 4	15C.34	5, 4	15C.52	5, 7	15C.53	2, 4	15C.5	2, 6	15C.13	4, 5	15C.39	2, 5	15C.48	3, 5	15C.17	3, 4	15C.18	7, 6	15C.36	4, 2	15C.22	1, 5	15C.15	5, 4	15C.23	3, 4	15C.21	1, 2	15C.6	1, 3	15C.12	2, 5	15C.51	4, 6	15C.8	4, 7	Wonga 2015	1, 3
15C.32	5, 4	15C.34	2, 4	15C.52	5, 7	15C.53	2, 7	15C.5	6, 7	15C.13	4, 5	15C.39	2, 5	15C.48	3, 5	15C.17	2, 3	15C.18	5, 4	15C.36	6, 2	15C.22	1, 5	15C.15	5, 4	15C.23	1, 3	15C.21	2, 5	15C.6	7, 6	15C.12	1, 2	15C.51	3, 6	15C.8	3, 4	Wonga 2015	1, 3
15C.32	3, 4	15C.34	2, 4	15C.52	5, 7	15C.53	2, 5	15C.5	2, 4	15C.13	2, 4	15C.39	1, 5	15C.48	3, 5	15C.17	2, 5	15C.18	3, 5	15C.36	7, 5	15C.22	1, 2	15C.15	5, 4	15C.23	2, 1	15C.21	1, 4	15C.6	5, 7	15C.12	1, 2	15C.51	2, 4	15C.8	2, 4	Wonga 2015	1, 3
15C.32	2, 4	15C.34	5, 4	15C.52	3, 5	15C.53	2, 5	15C.5	6, 7	15C.13	4, 5	15C.39	2, 5	15C.48	3, 6	15C.17	2, 6	15C.18	5, 7	15C.36	6, 2	15C.22	1, 6	15C.15	2, 5	15C.23	3, 4	15C.21	2, 4	15C.6	1, 5	15C.12	1, 5	15C.51	2, 3	15C.8	4, 5	Wonga 2015	1, 3
15C.32	2, 4	15C.34	1, 4	15C.52	5, 7	15C.53	2, 7	15C.5	3, 6	15C.13	2, 5	15C.39	2, 5	15C.48	3, 5	15C.17	5, 4	15C.18	5, 6	15C.36	6, 3	15C.22	5, 6	15C.15	5, 4	15C.23	2, 4	15C.21	1, 2	15C.6	1, 5	15C.12	1, 2	15C.51	3, 6	15C.8	4, 5	Wonga 2015	1, 3
15C.32	5, 4	15C.34	2, 5	15C.52	3, 5	15C.53	5, 4	15C.5	3, 6	15C.13	2, 4	15C.39	1, 2	15C.48	1, 3	15C.17	5, 4	15C.18	4, 6	15C.36	7, 2	15C.22	1, 7	15C.15	5, 4	15C.23	1, 3	15C.21	2, 7	15C.6	1, 6	15C.12	2, 5	15C.51	2, 4			Wonga 2015	1, 3
15C.32	4, 6	15C.34	2, 3	15C.52	1, 5	15C.53	1, 2	15C.5	2, 6	15C.13	5, 7	15C.39	1, 2	15C.48	2, 4	15C.17	2, 3	15C.18	7, 6	15C.36	4, 5	15C.22	1, 3	15C.15	2, 4	15C.23	2, 4	15C.21	1, 3	15C.6	5, 7	15C.12	2, 5	15C.51	2, 4			Wonga 2015	1, 3
15C.32	2, 5	15C.34	1, 4	15C.52	3, 5	15C.53	5, 7	15C.5	1, 6	15C.13	5, 7	15C.39	1, 5	15C.48	2, 5	15C.17	3, 4	15C.18	5, 7	15C.36	5, 2	15C.22	5, 6	15C.15	5, 4	15C.23	2, 6	15C.21	1, 7	15C.6	1, 2	15C.12	1, 5					Wonga 2015	1, 3
15C.32	4, 6	15C.34	3, 4	15C.52	5, 7	15C.53	2, 5	15C.5	2, 6	15C.13	2, 5	15C.39	2, 5	15C.48	1, 2	15C.17	2, 3	15C.18	5, 4	15C.36	7, 4	15C.22	1, 2	15C.15	5, 4	15C.23	2, 4	15C.21	2, 4	15C.6	2, 7	15C.12	2, 5					Wonga 2015	1, 3
15C.32	2, 5	15C.34	2, 5	15C.52	1, 3	15C.53	5, 7	15C.5	1, 4	15C.13	2, 6	15C.39	2, 5	15C.48	2, 4	15C.17	3, 4	15C.18	2, 6	15C.36	5, 1	15C.22	1, 5	15C.15	5, 4	15C.23	2, 1	15C.21	1, 7	15C.6	1, 5	15C.12	1, 5					Wonga 2015	1, 3
15C.32	5, 4	15C.34	2, 3	15C.52	2, 5	15C.53	5, 7	15C.5	2, 4	15C.13	5, 7	15C.39	2, 5	15C.48	2, 3	15C.17	2, 4	15C.18	5, 6	15C.36	6, 4	15C.22	5, 6	15C.15	5, 4	15C.23	2, 4	15C.21	2, 6	15C.6	1, 4	15C.12	2, 5					Wonga 2015	1, 3
15C.32	2, 6	15C.34	2, 3	15C.52	2, 5	15C.53	2, 4	15C.5	4, 5	15C.13	2, 4	15C.39	2, 5	15C.48	2, 5	15C.17	5, 4	15C.18	3, 5	15C.36	6, 5	15C.22	2, 5	15C.15	2, 5	15C.23	1, 3	15C.21	2, 5	15C.6	1, 2	15C.12	1, 2					Wonga 2015	1, 6
15C.32	2, 4	15C.34	1, 2	15C.52	2, 5	15C.53	2, 4	15C.5	3, 6	15C.13	4, 5	15C.39	2, 5	15C.48	1, 3	15C.17	2, 4	15C.18	5, 7	15C.36	6, 2	15C.22	1, 5	15C.15	5, 4	15C.23	1, 3	15C.21	2, 5	15C.6	2, 7	15C.12	1, 5					Wonga 2015	1, 3
15C.32	5, 4	15C.34	2, 3	15C.52	3, 7	15C.53	5, 7	15C.5	4, 6	15C.13	2, 4	15C.39	2, 5	15C.48	3, 5	15C.17	5, 4	15C.18	1, 6	15C.36	7, 4	15C.22	4, 5	15C.15	5, 4	15C.23	1, 3	15C.21	1, 2	15C.6	1, 5	15C.12	2, 5					Wonga 2015	1, 3
15C.32	2, 3	15C.34	2, 3	15C.52	1, 5	15C.53	5, 4	15C.5	3, 6	15C.13	2, 5	15C.39	3, 5	15C.48	2, 5	15C.17	2, 5	15C.18	1, 5	15C.36	4, 2	15C.22	1, 5	15C.15	5, 4	15C.23	2, 1	15C.21	1, 5	15C.6	5, 7	15C.12	2, 5					Wonga 2015	1, 3
15C.32	3, 4	15C.34	5, 4	15C.52	1, 5	15C.53	2, 5	15C.5	4, 6	15C.13	4, 5	15C.39	2, 5	15C.48	2, 3	15C.17	2, 3	15C.18	5, 6	15C.36	7, 4	15C.22	5, 7	15C.15	2, 5	15C.23	3, 6	15C.21	2, 3	15C.6	6, 7	15C.12	2, 6					Wonga 2015	1, 3
15C.32	2, 5	15C.34	2, 5	15C.52	2, 5	15C.53	2, 4	15C.5	3, 6	15C.13	2, 5	15C.39	2, 5	15C.48	2, 5	15C.17	2, 3	15C.18	3, 5	15C.36	7, 5	15C.22	2, 5	15C.15	2, 4	15C.23	2, 1	15C.21	1, 2	15C.6	5, 7	15C.12	1, 5					Wonga 2015	1, 3
15C.32	2, 5	15C.34	2, 5	15C.52	1, 3	15C.53	2, 7	15C.5	2, 6	15C.13	2, 4	15C.39	1, 5	15C.48	2, 3	15C.17	1, 4	15C.18	5, 4	15C.36	6, 7	15C.22	1, 3	15C.15	5, 4	15C.23	2, 1	15C.21	1, 6	15C.6	0, 0	15C.12	1, 5					Wonga 2015	3, 6
15C.32	5, 4	15C.34	2, 3	15C.52	3, 5	15C.53	5, 7	15C.5	4, 7	15C.13	2, 5	15C.39	2, 3	15C.48	3, 5	15C.17	2, 3	15C.18	2, 5	15C.36	4, 2	15C.22	3, 5	15C.15	5, 4	15C.23	2, 1	15C.21	1, 5	15C.6	2, 7	15C.12	1, 2					Wonga 2015	1, 3
15C.32	2, 5	15C.34	1, 2	15C.52	2, 3	15C.53	2, 5	15C.5	2, 4	15C.13	4, 5	15C.39	1, 5	15C.48	2, 5	15C.17	3, 4	15C.18	5, 7	15C.36	6, 7	15C.22	2, 5	15C.15	5, 4	15C.23	3, 6	15C.21	1, 2	15C.6	1, 5	15C.12	2, 6					Wonga 2015	3, 6
15C.32	2, 4	15C.34	5, 4	15C.52	1, 5	15C.53	2, 4	15C.5	3, 4	15C.13	2, 4	15C.39	2, 5	15C.48	3, 5	15C.17	2, 5	15C.18	2, 6	15C.36	4, 1	15C.22	1, 4	15C.15	5, 4	15C.23	3, 4	15C.21	1, 4	15C.6	2, 7	15C.12	1, 5					Wonga 2015	1, 3
15C.32	2, 6	15C.34	2, 3	15C.52	2, 3	15C.53	2, 4	15C.5	3, 6	15C.13	2, 4	15C.39	2, 5	15C.48	1, 2	15C.17	2, 3	15C.18	5, 6	15C.36	2, 5	15C.22	1, 2	15C.15	5, 4	15C.23	2, 1	15C.21	2, 5	15C.6	5, 7	15C.12	2, 6					Wonga 2015	1, 3
15C.32	1, 4	15C.34	2, 3	15C.52	3, 7	15C.53	5, 4	15C.5	1, 4	15C.13	2, 5	15C.39	2, 5	15C.48	2, 3	15C.17	5, 4	15C.18	5, 7	15C.36	6, 1	15C.22	2, 5	15C.15	5, 4	15C.23	2, 3	15C.21	1, 5	15C.6	1, 7	15C.12	2, 5					Wonga 2015	1, 3
15C.32	2, 4	15C.34	2, 5	15C.52	2, 3	15C.53	5, 4	15C.5	4, 7	15C.13	4, 5	15C.39	2, 5	15C.48	1, 2	15C.17	4, 7	15C.18	5, 7	15C.36	7, 5	15C.22	1, 7	15C.15	5, 4	15C.23	2, 1	15C.21	1, 4	15C.6	6, 7	15C.12	1, 2					Wonga 2015	1, 3
15C.32	2, 4	15C.34	3, 4	15C.52	1, 3	15C.53	5, 4	15C.5	6, 7	15C.13	2, 3	15C.39	1, 5	15C.48	2, 3	15C.17	2, 3	15C.18	7, 6	15C.36	2, 5	15C.22	5, 6	15C.15	5, 4	15C.23	3, 4	15C.21	1, 4	15C.6	1, 5	15C.12	1, 5					Wonga 2015	1, 3
15C.32	3, 4	15C.34	5, 4	15C.52	5, 7	15C.53	5, 4	15C.5	6, 7	15C.13	2, 5	15C.39	2, 5	15C.48	3, 4	15C.17	3, 4	15C.18	1, 6	15C.36	6, 1	15C.22	1, 5	15C.15	5, 4	15C.23	1, 3	15C.21	2, 7	15C.6	2, 7	15C.12	1, 5					Wonga 2015	1, 3
15C.32	2, 5	15C.34	2, 3	15C.52	3, 7	15C.53	2, 5	15C.5	4, 7	15C.13	2, 5	15C.39	2, 5	15C.48	2, 4	15C.17	2, 3	15C.18	2, 5	15C.36	6, 7	15C.22	4, 5	15C.15	5, 4	15C.23	2, 1	15C.21	1, 5	15C.6	5, 7	15C.12	2, 5					Wonga 2015	1, 3
15C.32	2, 4	15C.34	2, 5	15C.52	2, 3	15C.53	5, 4	15C.5	3, 6	15C.13	2, 5	15C.39	2, 5	15C.48	2, 3	15C.17	5, 4	15C.18	2, 6	15C.36	6, 2	15C.22	2, 7	15C.15	2, 4	15C.23	2, 3	15C.21	2, 5	15C.6	1, 2	15C.12	1, 5					Wonga 2015	1, 3
15C.32	3, 4	15C.34	2, 4	15C.52	3, 7	15C.53	2, 5	15C.5	5, 6	15C.13	2, 4	15C.39	2, 5	15C.48	2, 3	15C.17	3, 4	15C.18	5, 6	15C.36	4, 5	15C.22	2, 5	15C.15	5, 4	15C.23	1, 3	15C.21	1, 6	15C.6	1, 2	15C.12	1, 2					Wonga 2015	1, 3
15C.32	2, 4	15C.34	2, 3	15C.52	2, 5	15C.53	5, 4	15C.5	6, 7	15C.13	4, 5	15C.39	2, 5	15C.48	2, 4	15C.17	3, 4	15C.18	4, 6	15C.36	7, 5	15C.22	4, 5	15C.15	5, 4	15C.23	2, 1	15C.21	2, 3	15C.6	1, 5	15C.12	1, 2					Wonga 2015	1, 3
15C.32	1, 4	15C.34	2, 5	15C.52	1, 5	15C.53	2, 5	15C.5	2, 6	15C.13	2, 7	15C.39	2, 5	15C.48	3, 5	15C.17	2, 5	15C.18	5, 4	15C.36	6, 4	15C.22	1, 6	15C.15	5, 4	15C.23	2, 4	15C.21	2, 4	15C.6	4, 7	15C.12	2, 5					Wonga 2015	1, 3
15C.32	2, 4	15C.34	2, 4	15C.52	5, 7	15C.53	2, 7	15C.5	6, 7	15C.13	5, 7	15C.39	2, 5	15C.48	2, 3	15C.17	2, 3	15C.18	5, 7	15C.36	7, 4	15C.22	1, 2	15C.15	5, 4	15C.23	2, 6	15C.21	1, 5	15C.6	3, 7	15C.12	1, 5					Wonga 2015	1, 3
15C.32	5, 4	15C.34	1, 4	15C.52	1, 3	15C.53	2, 4	15C.5	4, 6	15C.13	2, 5	15C.39	2, 5	15C.48	1, 2	15C.17	2, 5	15C.18	5, 7	15C.36	3, 5	15C.22	4, 5	15C.15	5, 4	15C.23	3, 5	15C.21	2, 7	15C.6	5, 7	15C.12	1, 5					Wonga 2015	1, 3
15C.32	2, 4	15C.34	2, 3	15C.52	3, 5	15C.53	5, 7	15C.5	2, 6	15C.13	5, 7	15C.39	2, 5	15C.48	3, 4	15C.17	2, 3	15C.18	5, 7	15C.36	1, 5	15C.22	1, 5	15C.15	5, 4	15C.23	1, 3			15C.6	2, 7	15C.12	1, 2					Wonga 2015	1, 3
15C.32	2, 5	15C.34	1, 2	15C.52	2, 3	15C.53	2, 7	15C.5	3, 4	15C.13	2, 4	15C.39	2, 3	15C.48	2, 6	15C.17	2, 3	15C.18	4, 6	15C.36	1, 5	15C.22	1, 7	15C.15	5, 4	15C.23	2, 3			15C.6	2, 7	15C.12	1, 2					Wonga 2015	1, 3
15C.32	5, 4	15C.34	1, 4	15C.52	1, 3	15C.53	2, 4	15C.5	1, 4	15C.13	2, 6	15C.39	2, 5	15C.48	2, 4	15C.17	4, 7	15C.18	6, 7	15C.36	6, 1	15C.22	1, 2	15C.15	5, 4	15C.23	2, 3			15C.6	2, 7	15C.12	2, 5					Wonga 2015	1, 3
15C.32	5, 4	15C.34	1, 2	15C.52	5, 7	15C.53	5, 4	15C.5	2, 4	15C.13	2, 4	15C.39	1, 2	15C.48	2, 5	15C.17	2, 3	15C.18	5, 6	15C.36	7, 4	15C.22	5, 7	15C.15	2, 4	15C.23	2, 1			15C.6	4, 7	15C.12	1, 6					Wonga 2015	1, 3
15C.32	2, 5	15C.34	3, 4	15C.52	5, 7	15C.53	5, 4	15C.5	2, 6	15C.13	2, 4	15C.39	2, 5	15C.48	3, 6	15C.17	4, 7	15C.18	1, 6	15C.36	4, 2	15C.22	1, 4	15C.15	5, 4	15C.23	3, 6			15C.6	1, 4	15C.12	1, 5					Wonga 2015	1, 3
15C.32	2, 5	15C.34	2, 3	15C.52	1, 5	15C.53	5, 7	15C.5	3, 4	15C.13	1, 5	15C.39	2, 5	15C.48	2, 5	15C.17	2, 5	15C.18	6, 7	15C.36	4, 2	15C.22	1, 7	15C.15	5, 4	15C.23	1, 3			15C.6	1, 5	15C.12	2, 6					Wonga 2015	1, 3
15C.32	2, 4	15C.34	2, 3	15C.52	5, 7	15C.53	2, 5	15C.5	5, 6	15C.13	5, 7	15C.39	2, 5	15C.48	3, 6	15C.17	2, 4	15C.18	2, 6	15C.36	6, 7	15C.22	2, 5	15C.15	5, 4	15C.23	2, 3			15C.6	6, 7	15C.12	2, 5					Wonga 2015	1, 3
15C.32	2, 3	15C.34	2, 4	15C.52	2, 5	15C.53	2, 4	15C.5	1, 4	15C.13	2, 5	15C.39	2, 5	15C.48	2, 6	15C.17	5, 4	15C.18	5, 6	15C.36	4, 5	15C.22	1, 5	15C.15	5, 4	15C.23	2, 6			15C.6	1, 7	15C.12	1, 2					Wonga 2015	1, 3
15C.32	2, 4	15C.34	2, 3	15C.52	2, 5	15C.53	5, 4	15C.5	2, 4	15C.13	1, 2	15C.39	5, 6	15C.48	2, 4	15C.17	5, 4	15C.18	2, 6	15C.36	7, 4	15C.22	1, 5	15C.15	5, 4	15C.23	1, 3			15C.6	5, 7	15C.12	2, 6					Wonga 2015	1, 3
15C.32	4, 6	15C.34	1, 2	15C.52	3, 7	15C.53	2, 5	15C.5	4, 7	15C.13	2, 4	15C.39	2, 5	15C.48	3, 4	15C.17	5, 4	15C.18	5, 4	15C.36	6, 7	15C.22	1, 5	15C.15	5, 4	15C.23	3, 6			15C.6	1, 7	15C.12	2, 5					Wonga 2015	1, 3
15C.32	2, 4	15C.34	3, 4	15C.52	3, 5	15C.53	2, 5	15C.5	2, 4	15C.13	2, 5	15C.39	3, 5	15C.48	3, 5	15C.17	2, 3	15C.18	1, 5	15C.36	6, 5	15C.22	1, 6	15C.15	5, 4	15C.23	3, 6			15C.6	5, 7	15C.12	1, 2					Wonga 2015	1, 3
15C.32	3, 4	15C.34	2, 4	15C.52	3, 7	15C.53	2, 7	15C.5	6, 7	15C.13	2, 4	15C.39	2, 5	15C.48	3, 5	15C.17	2, 7	15C.18	1, 6	15C.36	6, 2	15C.22	1, 2	15C.15	2, 4	15C.23	3, 4			15C.6	2, 7	15C.12	1, 5					Wonga 2015	1, 3
15C.32	3, 4	15C.34	1, 4	15C.52	1, 5	15C.53	5, 7	15C.5	3, 4	15C.13	1, 2	15C.39	2, 5	15C.48	3, 5	15C.17	2, 3	15C.18	2, 6	15C.36	4, 2	15C.22	1, 4	15C.15	5, 4	15C.23	3, 2			15C.6	4, 7	15C.12	2, 5					Wonga 2015	1, 3
15C.32	4, 6	15C.34	2, 4	15C.52	1, 5	15C.53	2, 5	15C.5	3, 4	15C.13	2, 4	15C.39	1, 2	15C.48	2, 5	15C.17	2, 5	15C.18	5, 4	15C.36	6, 2	15C.22	1, 5	15C.15	5, 4	15C.23	2, 3			15C.6	1, 2	15C.12	1, 5					Wonga 2015	1, 3
15C.32	2, 5	15C.34	5, 4	15C.52	1, 3	15C.53	5, 4	15C.5	2, 6	15C.13	2, 5	15C.39	2, 5	15C.48	3, 5	15C.17	4, 6	15C.18	1, 6	15C.36	7, 4	15C.22	3, 5	15C.15	5, 4	15C.23	3, 6			15C.6	2, 7	15C.12	1, 5					Wonga 2015	1, 3
15C.32	2, 4	15C.34	5, 4	15C.52	2, 3	15C.53	5, 7	15C.5	2, 6	15C.13	4, 5	15C.39	2, 5	15C.48	2, 4	15C.17	1, 2	15C.18	5, 7	15C.36	6, 2	15C.22	1, 3	15C.15	5, 4	15C.23	2, 5			15C.6	1, 5	15C.12	1, 5					Wonga 2015	1, 3
15C.32	5, 4	15C.34	5, 4	15C.52	3, 7	15C.53	2, 5	15C.5	6, 7	15C.13	4, 5	15C.39	2, 5	15C.48	2, 5	15C.17	3, 4	15C.18	5, 4	15C.36	6, 1	15C.22	3, 5	15C.15	5, 4	15C.23	1, 3			15C.6	1, 2	15C.12	1, 2					Wonga 2015	1, 3
15C.32	2, 4	15C.34	5, 4	15C.52	5, 7	15C.53	5, 4	15C.5	4, 7	15C.13	1, 5	15C.39	2, 5	15C.48	1, 3	15C.17	2, 3	15C.18	1, 5	15C.36	6, 5	15C.22	2, 5	15C.15	5, 4	15C.23	3, 6			15C.6	2, 7	15C.12	2, 5					Wonga 2015	1, 3
15C.32	2, 5	15C.34	2, 4	15C.52	3, 7	15C.53	2, 5	15C.5	1, 6	15C.13	2, 5	15C.39	1, 5	15C.48	2, 5	15C.17	5, 4	15C.18	1, 5	15C.36	6, 4	15C.22	1, 3	15C.15	5, 4	15C.23	3, 6			15C.6	1, 2	15C.12	1, 2					Wonga 2015	1, 3
15C.32	2, 5	15C.34	3, 4	15C.52	2, 5	15C.53	5, 4	15C.5	4, 7	15C.13	5, 7	15C.39	2, 5	15C.48	3, 5	15C.17	2, 3	15C.18	5, 6	15C.36	4, 2	15C.22	1, 2	15C.15	5, 4	15C.23	3, 5			15C.6	6, 7	15C.12	1, 5					Wonga 2015	1, 3
15C.32	2, 4	15C.34	2, 5	15C.52	2, 3	15C.53	2, 4	15C.5	2, 4	15C.13	5, 7	15C.39	1, 2	15C.48	2, 3	15C.17	4, 6	15C.18	2, 6	15C.36	6, 2	15C.22	2, 5	15C.15	5, 4	15C.23	2, 6			15C.6	5, 7	15C.12	2, 5					Wonga 2015	1, 3
15C.32	2, 6	15C.34	2, 3	15C.52	3, 7	15C.53	2, 5	15C.5	2, 4	15C.13	2, 4	15C.39	2, 5	15C.48	2, 5	15C.17	2, 4	15C.18	1, 5	15C.36	4, 2	15C.22	1, 7	15C.15	5, 4	15C.23	1, 3			15C.6	5, 7	15C.12	2, 5					Wonga 2015	1, 3
15C.32	2, 5	15C.34	2, 5	15C.52	1, 3	15C.53	5, 7	15C.5	2, 4	15C.13	4, 5	15C.39	2, 6	15C.48	3, 7	15C.17	2, 3	15C.18	2, 5	15C.36	6, 1	15C.22	5, 7	15C.15	5, 4	15C.23	1, 3			15C.6	5, 7	15C.12	1, 6					Wonga 2015	1, 3
15C.32	2, 4	15C.34	5, 4	15C.52	2, 5	15C.53	2, 4	15C.5	4, 6	15C.13	2, 5	15C.39	2, 5	15C.48	3, 5	15C.17	3, 4	15C.18	7, 6	15C.36	6, 7	15C.22	4, 5	15C.15	5, 4	15C.23	1, 3			15C.6	1, 5	15C.12	1, 2					Wonga 2015	1, 3
15C.32	4, 6	15C.34	2, 3	15C.52	3, 5	15C.53	2, 5	15C.5	6, 7	15C.13	2, 4	15C.39	1, 5	15C.48	2, 5	15C.17	2, 3	15C.18	2, 6	15C.36	6, 4	15C.22	1, 2	15C.15	5, 4	15C.23	3, 6			15C.6	1, 5	15C.12	1, 5					Wonga 2015	1, 3
15C.32	2, 5	15C.34	1, 2	15C.52	1, 3	15C.53	2, 5	15C.5	2, 4	15C.13	5, 7	15C.39	2, 5	15C.48	2, 3	15C.17	3, 4	15C.18	4, 6	15C.36	4, 2	15C.22	1, 6	15C.15	5, 4	15C.23	2, 3			15C.6	1, 2	15C.12	2, 5
15C.32	2, 5	15C.34	1, 4	15C.52	1, 5	15C.53	5, 7	15C.5	4, 6	15C.13	4, 5	15C.39	2, 5	15C.48	2, 5	15C.17	2, 3	15C.18	2, 5	15C.36	6, 5	15C.22	5, 6	15C.15	5, 4	15C.23	1, 3			15C.6	1, 5	15C.12	1, 5
15C.32	2, 5	15C.34	5, 4	15C.52	2, 5	15C.53	5, 4	15C.5	3, 4	15C.13	4, 5	15C.39	2, 5	15C.48	3, 6	15C.17	4, 7	15C.18	3, 6	15C.36	6, 2	15C.22	1, 6	15C.15	5, 4	15C.23	1, 3			15C.6	1, 2	15C.12	2, 5
15C.32	2, 6	15C.34	3, 4	15C.52	5, 7	15C.53	2, 5	15C.5	4, 5	15C.13	2, 7	15C.39	2, 5	15C.48	1, 3	15C.17	4, 6	15C.18	5, 7	15C.36	4, 5	15C.22	1, 5	15C.15	5, 4	15C.23	2, 6			15C.6	5, 7	15C.12	2, 5
15C.32	1, 2	15C.34	2, 3	15C.52	2, 3	15C.53	2, 5	15C.5	3, 6	15C.13	5, 7			15C.48	3, 4	15C.17	2, 3	15C.18	1, 6	15C.36	6, 5	15C.22	1, 3	15C.15	5, 4	15C.23	3, 6			15C.6	5, 7	15C.12	1, 6
15C.32	2, 4	15C.34	1, 2	15C.52	3, 5			15C.5	4, 6	15C.13	2, 3			15C.48	3, 6	15C.17	3, 4	15C.18	1, 5					15C.15	5, 4	15C.23	2, 6
																15C.17	2, 5	15C.18	1, 5							15C.23	1, 2
																15C.17	2, 3	15C.18	6, 5							15C.23	2, 4
																15C.17	3, 4	15C.18	6, 2							15C.23	3, 6
																15C.17	4, 5	15C.18	2, 5							15C.23	3, 5
																15C.17	2, 3	15C.18	6, 2							15C.23	2, 6
																15C.17	2, 4	15C.18	6, 5							15C.23	3, 4
																15C.17	4, 7	15C.18	7, 5							15C.23	2, 3
																15C.17	2, 3	15C.18	6, 7							15C.23	1, 2
																15C.17	2, 5	15C.18	6, 5							15C.23	1, 3
																15C.17	2, 3	15C.18	7, 5							15C.23	2, 3
																15C.17	2, 3	15C.18	2, 5							15C.23	3, 6
																15C.17	2, 3	15C.18	6, 7							15C.23	1, 3
																15C.17	2, 5	15C.18	6, 2							15C.23	2, 3
																15C.17	2, 5	15C.18	1, 5							15C.23	1, 2
																15C.17	2, 4	15C.18	4, 5							15C.23	1, 3
																15C.17	2, 4	15C.18	6, 5							15C.23	3, 6
																15C.17	2, 1	15C.18	6, 7							15C.23	1, 2
																15C.17	3, 4	15C.18	2, 5							15C.23	2, 4
																15C.17	2, 3	15C.18	2, 5							15C.23	1, 2
																15C.17	3, 4	15C.18	6, 4							15C.23	1, 3
																15C.17	3, 4	15C.18	6, 5							15C.23	2, 4
																15C.17	2, 3	15C.18	6, 7							15C.23	3, 4
																15C.17	2, 5	15C.18	7, 5							15C.23	2, 3
																15C.17	3, 4	15C.18	6, 5							15C.23	3, 4
																15C.17	4, 7	15C.18	6, 1							15C.23	1, 3
																15C.17	2, 4	15C.18	6, 5							15C.23	3, 6
																15C.17	4, 5	15C.18	6, 7							15C.23	1, 3
																15C.17	2, 3	15C.18	5, 4							15C.23	2, 6
																15C.17	3, 4	15C.18	6, 2							15C.23	2, 5
																15C.17	2, 1	15C.18	6, 7							15C.23	3, 6
																15C.17	2, 3	15C.18	7, 5							15C.23	2, 4
																15C.17	3, 4	15C.18	6, 5
																15C.17	1, 4	15C.18	6, 3
																15C.17	2, 3	15C.18	7, 5
																15C.17	2, 4	15C.18	2, 5
																15C.17	2, 5	15C.18	1, 5
																15C.17	2, 6	15C.18	7, 5
																15C.17	3, 4	15C.18	7, 5
																15C.17	2, 5	15C.18	6, 3
																15C.17	4, 5	15C.18	7, 5
																15C.17	2, 3	15C.18	2, 5
																15C.17	4, 5	15C.18	6, 3
																15C.17	4, 7	15C.18	1, 5
																15C.17	4, 7	15C.18	6, 2
																15C.17	3, 4	15C.18	6, 2
																15C.17	2, 7	15C.18	7, 5
																15C.17	2, 3	15C.18	7, 5
																15C.17	2, 3	15C.18	4, 6
																15C.17	2, 3	15C.18	7, 5
																15C.17	2, 7	15C.18	7, 5
																15C.17	3, 4	15C.18	6, 4
																15C.17	2, 5	15C.18	6, 7
																15C.17	2, 3	15C.18	6, 5
																15C.17	3, 4	15C.18	6, 5
																15C.17	1, 4	15C.18	6, 5
																15C.17	3, 4	15C.18	1, 5
																15C.17	2, 4	15C.18	6, 1
																15C.17	3, 4	15C.18	1, 5
																15C.17	2, 3	15C.18	7, 5
																15C.17	3, 4	15C.18	3, 5
																15C.17	2, 5	15C.18	6, 3
																15C.17	3, 4	15C.18	1, 5
																15C.17	4, 6	15C.18	2, 5
																15C.17	2, 1	15C.18	6, 3
																15C.17	3, 4	15C.18	6, 2
																15C.17	2, 3	15C.18	3, 5
																15C.17	2, 3	15C.18	7, 5
																15C.17	2, 3	15C.18	6, 5
																15C.17	2, 5	15C.18	6, 2
																15C.17	3, 4	15C.18	7, 5
																15C.17	4, 5	15C.18	6, 7
																15C.17	4, 7	15C.18	7, 5
																15C.17	3, 4	15C.18	6, 2
																15C.17	2, 5	15C.18	6, 2
																15C.17	4, 5	15C.18	6, 7
																15C.17	2, 3	15C.18	7, 2
																15C.17	4, 7	15C.18	4, 5
																15C.17	3, 4	15C.18	6, 1
																15C.17	3, 4	15C.18	6, 7
																15C.17	2, 7	15C.18	4, 5
																15C.17	4, 5	15C.18	3, 5
																15C.17	3, 4	15C.18	6, 2
																15C.17	2, 7	15C.18	5, 2
																15C.17	2, 3	15C.18	6, 7
																15C.17	4, 5
																15C.17	3, 4
																15C.17	3, 4
																15C.17	2, 3
																15C.17	2, 4
																15C.17	4, 5
																15C.17	2, 3
																15C.17	2, 5
																15C.17	2, 5
																15C.17	2, 3
																15C.17	2, 3
																							3	8	2	5	2	5	2, 5
																							3	4	2	3	2	3	2, 3
																							4	6	3	4	3	4	3, 4
																							6	8	4	5	4	5	4, 5
																							3	4	2	3	2	3	2, 3
																							3	6	2	4	2	4	2, 4
																							6	12	4	7	4	7	4, 7
																							3	4	2	3	2	3	2, 3
																							3	8	2	5	2	5	2, 5
																							3	4	2	3	2	3	2, 3
																							3	4	2	3	2	3	2, 3
																							3	4	2	3	2	3	2, 3
																							3	8	2	5	2	5	2, 5
																							3	8	2	5	2	5	2, 5
																							3	6	2	4	2	4	2, 4
																							3	6	2	4	2	4	2, 4
																							3	2	2	1	1	2	1, 2
																							4	6	3	4	3	4	3, 4
																							3	4	2	3	2	3	2, 3
																							4	6	3	4	3	4	3, 4
																							4	6	3	4	3	4	3, 4
																							3	4	2	3	2	3	2, 3
																							3	8	2	5	2	5	2, 5
																							4	6	3	4	3	4	3, 4
																							6	12	4	7	4	7	4, 7
																							3	6	2	4	2	4	2, 4
																							6	8	4	5	4	5	4, 5
																							3	4	2	3	2	3	2, 3
																							4	6	3	4	3	4	3, 4
																							3	2	2	1	1	2	1, 2
																							3	4	2	3	2	3	2, 3
																							4	6	3	4	3	4	3, 4
																							2	6	1	4	1	4	1, 4
																							3	4	2	3	2	3	2, 3
																							3	6	2	4	2	4	2, 4
																							3	8	2	5	2	5	2, 5
																							3	11	2	6	2	6	2, 6
																							4	6	3	4	3	4	3, 4
																							3	8	2	5	2	5	2, 5
																							6	8	4	5	4	5	4, 5
																							3	4	2	3	2	3	2, 3
																							6	8	4	5	4	5	4, 5
																							6	12	4	7	4	7	4, 7
																							6	12	4	7	4	7	4, 7
																							4	6	3	4	3	4	3, 4
																							3	12	2	7	2	7	2, 7
																							3	4	2	3	2	3	2, 3
																							3	4	2	3	2	3	2, 3
																							3	4	2	3	2	3	2, 3
																							3	12	2	7	2	7	2, 7
																							4	6	3	4	3	4	3, 4
																							3	8	2	5	2	5	2, 5
																							3	4	2	3	2	3	2, 3
																							4	6	3	4	3	4	3, 4
																							2	6	1	4	1	4	1, 4
																							4	6	3	4	3	4	3, 4
																							3	6	2	4	2	4	2, 4
																							4	6	3	4	3	4	3, 4
																							3	4	2	3	2	3	2, 3
																							4	6	3	4	3	4	3, 4
																							3	8	2	5	2	5	2, 5
																							4	6	3	4	3	4	3, 4
																							6	11	4	6	4	6	4, 6
																							3	2	2	1	1	2	1, 2
																							4	6	3	4	3	4	3, 4
																							3	4	2	3	2	3	2, 3
																							3	4	2	3	2	3	2, 3
																							3	4	2	3	2	3	2, 3
																							3	8	2	5	2	5	2, 5
																							4	6	3	4	3	4	3, 4
																							6	8	4	5	4	5	4, 5
																							6	12	4	7	4	7	4, 7
																							4	6	3	4	3	4	3, 4
																							3	8	2	5	2	5	2, 5
																							6	8	4	5	4	5	4, 5
																							3	4	2	3	2	3	2, 3
																							6	12	4	7	4	7	4, 7
																							4	6	3	4	3	4	3, 4
																							4	6	3	4	3	4	3, 4
																							3	12	2	7	2	7	2, 7
																							6	8	4	5	4	5	4, 5
																							4	6	3	4	3	4	3, 4
																							3	12	2	7	2	7	2, 7
																							3	4	2	3	2	3	2, 3
																							6	8	4	5	4	5	4, 5
																							4	6	3	4	3	4	3, 4
																							4	6	3	4	3	4	3, 4
																							3	4	2	3	2	3	2, 3
																							3	6	2	4	2	4	2, 4
																							6	8	4	5	4	5	4, 5
																							3	4	2	3	2	3	2, 3
																							3	8	2	5	2	5	2, 5
																							3	8	2	5	2	5	2, 5
																							3	4	2	3	2	3	2, 3
																							3	4	2	3	2	3	2, 3
																							2	8	1	5	1	5	1, 5
																							2	8	1	5	1	5	1, 5
																							11	8	6	5	5	6	5, 6
																							11	3	6	2	2	6	2, 6
																							3	8	2	5	2	5	2, 5
																							11	3	6	2	2	6	2, 6
																							11	8	6	5	5	6	5, 6
																							12	8	7	5	5	7	5, 7
																							11	12	6	7	6	7	6, 7
																							11	8	6	5	5	6	5, 6
																							12	8	7	5	5	7	5, 7
																							3	8	2	5	2	5	2, 5
																							11	12	6	7	6	7	6, 7
																							11	3	6	2	2	6	2, 6
																							2	8	1	5	1	5	1, 5
																							6	8	4	5	4	5	4, 5
																							11	8	6	5	5	6	5, 6
																							11	12	6	7	6	7	6, 7
																							3	8	2	5	2	5	2, 5
																							3	8	2	5	2	5	2, 5
																							11	6	6	4	4	6	4, 6
																							11	8	6	5	5	6	5, 6
																							11	12	6	7	6	7	6, 7
																							12	8	7	5	5	7	5, 7
																							11	8	6	5	5	6	5, 6
																							11	2	6	1	1	6	1, 6
																							11	8	6	5	5	6	5, 6
																							11	12	6	7	6	7	6, 7
																							8	6	5	4	4	5	4, 5
																							11	3	6	2	2	6	2, 6
																							11	12	6	7	6	7	6, 7
																							12	8	7	5	5	7	5, 7
																							11	8	6	5	5	6	5, 6
																							11	4	6	3	3	6	3, 6
																							12	8	7	5	5	7	5, 7
																							3	8	2	5	2	5	2, 5
																							2	8	1	5	1	5	1, 5
																							12	8	7	5	5	7	5, 7
																							12	8	7	5	5	7	5, 7
																							11	4	6	3	3	6	3, 6
																							12	8	7	5	5	7	5, 7
																							3	8	2	5	2	5	2, 5
																							11	4	6	3	3	6	3, 6
																							2	8	1	5	1	5	1, 5
																							11	3	6	2	2	6	2, 6
																							11	3	6	2	2	6	2, 6
																							12	8	7	5	5	7	5, 7
																							12	8	7	5	5	7	5, 7
																							6	11	4	6	4	6	4, 6
																							12	8	7	5	5	7	5, 7
																							12	8	7	5	5	7	5, 7
																							11	6	6	4	4	6	4, 6
																							11	12	6	7	6	7	6, 7
																							11	8	6	5	5	6	5, 6
																							11	8	6	5	5	6	5, 6
																							11	8	6	5	5	6	5, 6
																							2	8	1	5	1	5	1, 5
																							11	2	6	1	1	6	1, 6
																							2	8	1	5	1	5	1, 5
																							12	8	7	5	5	7	5, 7
																							4	8	3	5	3	5	3, 5
																							11	4	6	3	3	6	3, 6
																							2	8	1	5	1	5	1, 5
																							3	8	2	5	2	5	2, 5
																							11	4	6	3	3	6	3, 6
																							11	3	6	2	2	6	2, 6
																							4	8	3	5	3	5	3, 5
																							12	8	7	5	5	7	5, 7
																							11	8	6	5	5	6	5, 6
																							11	3	6	2	2	6	2, 6
																							12	8	7	5	5	7	5, 7
																							11	12	6	7	6	7	6, 7
																							12	8	7	5	5	7	5, 7
																							11	3	6	2	2	6	2, 6
																							11	3	6	2	2	6	2, 6
																							11	12	6	7	6	7	6, 7
																							12	3	7	2	2	7		2, 7
																							6	8	4	5	4	5	4, 5
																							11	2	6	1	1	6	1, 6
																							11	12	6	7	6	7	6, 7
																							6	8	4	5	4	5	4, 5
																							4	8	3	5	3	5	3, 5
																							11	3	6	2	2	6	2, 6
																							8	3	5	2	2	5	2, 5
																							11	12	6	7	6	7	6, 7
[truncated: 100 more columns]
