# Supplementary material for: Serial founder effects slow range expansion in an invasive social insect
Source: Nat Commun. 2024 Apr 29;15:3608. doi: 10.1038/s41467-024-47894-1 (PMC11058855; doi:10.1038/s41467-024-47894-1)
Supplement: Supplementary file 9 — Supplementary Data 5. [file 41467_2024_47894_MOESM9_ESM.xlsx]

## Sheet: SD5 Lethal vs Neutral Spread
Supplementary Data 5: The maximum distances reached by simulated colonies in simulations (Sigmoid fitness function, K = 100, S_A = 3) for β = 0, 5, 10 where simulated locus is Homozygous Lethal or Fitness Neutral. Data used in Figure 3C.
Loci_Type	Selection	K	Growth	Spread	Iteration	Generation	Min	Max	Longest
Homozygous Lethal	Sigmoid	100	3	10	1	20	-120.721	127.452	127.452
Homozygous Lethal	Sigmoid	100	3	10	2	20	-132.323	123.699	132.323
Homozygous Lethal	Sigmoid	100	3	10	3	20	-130.54	132.095	132.095
Homozygous Lethal	Sigmoid	100	3	10	4	20	-127.95	123.251	127.95
Homozygous Lethal	Sigmoid	100	3	10	5	20	-147.088	135.059	147.088
Homozygous Lethal	Sigmoid	100	3	10	6	20	-123.954	118.193	123.954
Homozygous Lethal	Sigmoid	100	3	10	7	20	-142.421	148.897	148.897
Homozygous Lethal	Sigmoid	100	3	10	8	20	-131.332	118.618	131.332
Homozygous Lethal	Sigmoid	100	3	10	9	20	-121.707	133.86	133.86
Homozygous Lethal	Sigmoid	100	3	10	10	20	-134.05	114.556	134.05
Homozygous Lethal	Sigmoid	100	3	10	11	20	-141.746	123.92	141.746
Homozygous Lethal	Sigmoid	100	3	10	12	20	-123.398	121.017	123.398
Homozygous Lethal	Sigmoid	100	3	10	13	20	-124.865	119.09	124.865
Homozygous Lethal	Sigmoid	100	3	10	14	20	-117.855	122.682	122.682
Homozygous Lethal	Sigmoid	100	3	10	15	20	-133.969	138.065	138.065
Homozygous Lethal	Sigmoid	100	3	10	16	20	-115.564	113.254	115.564
Homozygous Lethal	Sigmoid	100	3	10	17	20	-135.087	122.82	135.087
Homozygous Lethal	Sigmoid	100	3	10	18	20	-125.828	124.204	125.828
Homozygous Lethal	Sigmoid	100	3	10	19	20	-118.302	127.132	127.132
Homozygous Lethal	Sigmoid	100	3	10	20	20	-127.835	143.95	143.95
Homozygous Lethal	Sigmoid	100	3	10	21	20	-122.949	127.856	127.856
Homozygous Lethal	Sigmoid	100	3	10	22	20	-144.737	124.125	144.737
Homozygous Lethal	Sigmoid	100	3	10	23	20	-123.514	127.52	127.52
Homozygous Lethal	Sigmoid	100	3	10	24	20	-113.833	126.322	126.322
Homozygous Lethal	Sigmoid	100	3	10	25	20	-121.538	132.955	132.955
Homozygous Lethal	Sigmoid	100	3	10	26	20	-130.593	130.088	130.593
Homozygous Lethal	Sigmoid	100	3	10	27	20	-127.49	126.272	127.49
Homozygous Lethal	Sigmoid	100	3	10	28	20	-135.564	118.978	135.564
Homozygous Lethal	Sigmoid	100	3	10	29	20	-132.548	130.426	132.548
Homozygous Lethal	Sigmoid	100	3	10	30	20	-125.78	143.625	143.625
Homozygous Lethal	Sigmoid	100	3	10	31	20	-136.904	128.632	136.904
Homozygous Lethal	Sigmoid	100	3	10	32	20	-122.383	130.305	130.305
Homozygous Lethal	Sigmoid	100	3	10	33	20	-119.867	130.433	130.433
Homozygous Lethal	Sigmoid	100	3	10	34	20	-142.621	121.745	142.621
Homozygous Lethal	Sigmoid	100	3	10	35	20	-143.392	119.034	143.392
Homozygous Lethal	Sigmoid	100	3	10	36	20	-135.738	117.947	135.738
Homozygous Lethal	Sigmoid	100	3	10	37	20	-127.8	131.456	131.456
Homozygous Lethal	Sigmoid	100	3	10	38	20	-127.438	127.876	127.876
Homozygous Lethal	Sigmoid	100	3	10	39	20	-117.713	117.089	117.713
Homozygous Lethal	Sigmoid	100	3	10	40	20	-122.085	124.998	124.998
Homozygous Lethal	Sigmoid	100	3	10	41	20	-128.978	116.556	128.978
Homozygous Lethal	Sigmoid	100	3	10	42	20	-137.938	128.31	137.938
Homozygous Lethal	Sigmoid	100	3	10	43	20	-137.654	121.66	137.654
Homozygous Lethal	Sigmoid	100	3	10	44	20	-127.189	157.049	157.049
Homozygous Lethal	Sigmoid	100	3	10	45	20	-124.476	129.855	129.855
Homozygous Lethal	Sigmoid	100	3	10	46	20	-119.027	115.358	119.027
Homozygous Lethal	Sigmoid	100	3	10	47	20	-128.447	117.473	128.447
Homozygous Lethal	Sigmoid	100	3	10	48	20	-119.238	118.36	119.238
Homozygous Lethal	Sigmoid	100	3	10	49	20	-128.564	127.811	128.564
Homozygous Lethal	Sigmoid	100	3	10	50	20	-124.589	116.73	124.589
Homozygous Lethal	Sigmoid	100	3	10	51	20	-126.699	133.226	133.226
Homozygous Lethal	Sigmoid	100	3	10	52	20	-122.936	127.038	127.038
Homozygous Lethal	Sigmoid	100	3	10	53	20	-115.528	129.222	129.222
Homozygous Lethal	Sigmoid	100	3	10	54	20	-124.907	126.259	126.259
Homozygous Lethal	Sigmoid	100	3	10	55	20	-135.648	129.183	135.648
Homozygous Lethal	Sigmoid	100	3	10	56	20	-128.077	125.367	128.077
Homozygous Lethal	Sigmoid	100	3	10	57	20	-131.255	120.626	131.255
Homozygous Lethal	Sigmoid	100	3	10	58	20	-120.903	114.872	120.903
Homozygous Lethal	Sigmoid	100	3	10	59	20	-123.79	120.085	123.79
Homozygous Lethal	Sigmoid	100	3	10	60	20	-135.489	120.831	135.489
Homozygous Lethal	Sigmoid	100	3	10	61	20	-127.202	118.036	127.202
Homozygous Lethal	Sigmoid	100	3	10	62	20	-128.4	123.792	128.4
Homozygous Lethal	Sigmoid	100	3	10	63	20	-131.288	127.243	131.288
Homozygous Lethal	Sigmoid	100	3	10	64	20	-128.545	138.195	138.195
Homozygous Lethal	Sigmoid	100	3	10	65	20	-111.947	151.539	151.539
Homozygous Lethal	Sigmoid	100	3	10	66	20	-134.102	139.418	139.418
Homozygous Lethal	Sigmoid	100	3	10	67	20	-124.616	123.595	124.616
Homozygous Lethal	Sigmoid	100	3	10	68	20	-119.025	129.083	129.083
Homozygous Lethal	Sigmoid	100	3	10	69	20	-132.635	109.941	132.635
Homozygous Lethal	Sigmoid	100	3	10	70	20	-148.605	130.006	148.605
Homozygous Lethal	Sigmoid	100	3	10	71	20	-151.746	128.062	151.746
Homozygous Lethal	Sigmoid	100	3	10	72	20	-127.711	116.153	127.711
Homozygous Lethal	Sigmoid	100	3	10	73	20	-136.927	120.196	136.927
Homozygous Lethal	Sigmoid	100	3	10	74	20	-129.534	140.351	140.351
Homozygous Lethal	Sigmoid	100	3	10	75	20	-129.426	132.448	132.448
Homozygous Lethal	Sigmoid	100	3	10	76	20	-125.036	119.809	125.036
Homozygous Lethal	Sigmoid	100	3	10	77	20	-125.198	119.974	125.198
Homozygous Lethal	Sigmoid	100	3	10	78	20	-141.601	136.857	141.601
Homozygous Lethal	Sigmoid	100	3	10	79	20	-127.594	132.903	132.903
Homozygous Lethal	Sigmoid	100	3	10	80	20	-136.031	129.878	136.031
Homozygous Lethal	Sigmoid	100	3	10	81	20	-125.72	118.059	125.72
Homozygous Lethal	Sigmoid	100	3	10	82	20	-122.974	140.945	140.945
Homozygous Lethal	Sigmoid	100	3	10	83	20	-147.879	128.386	147.879
Homozygous Lethal	Sigmoid	100	3	10	84	20	-126.651	133.407	133.407
Homozygous Lethal	Sigmoid	100	3	10	85	20	-131.452	124.789	131.452
Homozygous Lethal	Sigmoid	100	3	10	86	20	-123.15	126.628	126.628
Homozygous Lethal	Sigmoid	100	3	10	87	20	-112.055	136.068	136.068
Homozygous Lethal	Sigmoid	100	3	10	88	20	-121.769	116.961	121.769
Homozygous Lethal	Sigmoid	100	3	10	89	20	-127.038	114.822	127.038
Homozygous Lethal	Sigmoid	100	3	10	90	20	-137.479	114.42	137.479
Homozygous Lethal	Sigmoid	100	3	10	91	20	-126.213	127.333	127.333
Homozygous Lethal	Sigmoid	100	3	10	92	20	-126.907	128.385	128.385
Homozygous Lethal	Sigmoid	100	3	10	93	20	-120.515	131.326	131.326
Homozygous Lethal	Sigmoid	100	3	10	94	20	-130.051	123.193	130.051
Homozygous Lethal	Sigmoid	100	3	10	95	20	-124.169	123.055	124.169
Homozygous Lethal	Sigmoid	100	3	10	96	20	-123.062	127.989	127.989
Homozygous Lethal	Sigmoid	100	3	5	1	20	-116.212	112.647	116.212
Homozygous Lethal	Sigmoid	100	3	5	2	20	-101.461	113.908	113.908
Homozygous Lethal	Sigmoid	100	3	5	3	20	-106.396	111.404	111.404
Homozygous Lethal	Sigmoid	100	3	5	4	20	-98.4955	109.89	109.89
Homozygous Lethal	Sigmoid	100	3	5	5	20	-116.172	116.279	116.279
Homozygous Lethal	Sigmoid	100	3	5	6	20	-106.502	108.915	108.915
Homozygous Lethal	Sigmoid	100	3	5	7	20	-116.192	112.434	116.192
Homozygous Lethal	Sigmoid	100	3	5	8	20	-97.8908	112.476	112.476
Homozygous Lethal	Sigmoid	100	3	5	9	20	-115.57	105.998	115.57
Homozygous Lethal	Sigmoid	100	3	5	10	20	-111.532	111.058	111.532
Homozygous Lethal	Sigmoid	100	3	5	11	20	-116.419	107.344	116.419
Homozygous Lethal	Sigmoid	100	3	5	12	20	-116.539	110.155	116.539
Homozygous Lethal	Sigmoid	100	3	5	13	20	-138.048	109.269	138.048
Homozygous Lethal	Sigmoid	100	3	5	14	20	-107.103	109.807	109.807
Homozygous Lethal	Sigmoid	100	3	5	15	20	-106.14	113.017	113.017
Homozygous Lethal	Sigmoid	100	3	5	16	20	-115.234	114.17	115.234
Homozygous Lethal	Sigmoid	100	3	5	17	20	-106.524	111.657	111.657
Homozygous Lethal	Sigmoid	100	3	5	18	20	-112.601	114.565	114.565
Homozygous Lethal	Sigmoid	100	3	5	19	20	-109.977	111.621	111.621
Homozygous Lethal	Sigmoid	100	3	5	20	20	-106.217	109.954	109.954
Homozygous Lethal	Sigmoid	100	3	5	21	20	-105.334	108.41	108.41
Homozygous Lethal	Sigmoid	100	3	5	22	20	-113.274	101.517	113.274
Homozygous Lethal	Sigmoid	100	3	5	23	20	-118.492	113.461	118.492
Homozygous Lethal	Sigmoid	100	3	5	24	20	-118.357	116.454	118.357
Homozygous Lethal	Sigmoid	100	3	5	25	20	-110.416	118.509	118.509
Homozygous Lethal	Sigmoid	100	3	5	26	20	-106.17	108.006	108.006
Homozygous Lethal	Sigmoid	100	3	5	27	20	-110.834	111.097	111.097
Homozygous Lethal	Sigmoid	100	3	5	28	20	-106.776	107.401	107.401
Homozygous Lethal	Sigmoid	100	3	5	29	20	-110.893	105.352	110.893
Homozygous Lethal	Sigmoid	100	3	5	30	20	-108.225	113.864	113.864
Homozygous Lethal	Sigmoid	100	3	5	31	20	-109.563	120.57	120.57
Homozygous Lethal	Sigmoid	100	3	5	32	20	-110.195	115.642	115.642
Homozygous Lethal	Sigmoid	100	3	5	33	20	-103.125	108.73	108.73
Homozygous Lethal	Sigmoid	100	3	5	34	20	-106.504	108.061	108.061
Homozygous Lethal	Sigmoid	100	3	5	35	20	-111.186	111.71	111.71
Homozygous Lethal	Sigmoid	100	3	5	36	20	-107.734	110.022	110.022
Homozygous Lethal	Sigmoid	100	3	5	37	20	-107.148	115.963	115.963
Homozygous Lethal	Sigmoid	100	3	5	38	20	-107.705	117.72	117.72
Homozygous Lethal	Sigmoid	100	3	5	39	20	-109.429	102.818	109.429
Homozygous Lethal	Sigmoid	100	3	5	40	20	-98.8061	104.604	104.604
Homozygous Lethal	Sigmoid	100	3	5	41	20	-114.738	103.573	114.738
Homozygous Lethal	Sigmoid	100	3	5	42	20	-108.475	112.655	112.655
Homozygous Lethal	Sigmoid	100	3	5	43	20	-120.706	111.752	120.706
Homozygous Lethal	Sigmoid	100	3	5	44	20	-110.506	114.091	114.091
Homozygous Lethal	Sigmoid	100	3	5	45	20	-108.37	102.762	108.37
Homozygous Lethal	Sigmoid	100	3	5	46	20	-111.938	103.907	111.938
Homozygous Lethal	Sigmoid	100	3	5	47	20	-109.913	106.469	109.913
Homozygous Lethal	Sigmoid	100	3	5	48	20	-113.157	115.199	115.199
Homozygous Lethal	Sigmoid	100	3	5	49	20	-111.054	113.815	113.815
Homozygous Lethal	Sigmoid	100	3	5	50	20	-107.161	112.477	112.477
Homozygous Lethal	Sigmoid	100	3	5	51	20	-110.012	113.415	113.415
Homozygous Lethal	Sigmoid	100	3	5	52	20	-111.298	105.12	111.298
Homozygous Lethal	Sigmoid	100	3	5	53	20	-111.576	107.75	111.576
Homozygous Lethal	Sigmoid	100	3	5	54	20	-112.487	113.015	113.015
Homozygous Lethal	Sigmoid	100	3	5	55	20	-107.224	106.203	107.224
Homozygous Lethal	Sigmoid	100	3	5	56	20	-98.8584	115.434	115.434
Homozygous Lethal	Sigmoid	100	3	5	57	20	-111.706	106.653	111.706
Homozygous Lethal	Sigmoid	100	3	5	58	20	-107.21	108.064	108.064
Homozygous Lethal	Sigmoid	100	3	5	59	20	-110.129	112.301	112.301
Homozygous Lethal	Sigmoid	100	3	5	60	20	-116.986	106.674	116.986
Homozygous Lethal	Sigmoid	100	3	5	61	20	-111.197	126.693	126.693
Homozygous Lethal	Sigmoid	100	3	5	62	20	-108.149	110.002	110.002
Homozygous Lethal	Sigmoid	100	3	5	63	20	-110.454	108.647	110.454
Homozygous Lethal	Sigmoid	100	3	5	64	20	-101.359	111.484	111.484
Homozygous Lethal	Sigmoid	100	3	5	65	20	-110.09	117.087	117.087
Homozygous Lethal	Sigmoid	100	3	5	66	20	-114.95	107.639	114.95
Homozygous Lethal	Sigmoid	100	3	5	67	20	-106.52	106.582	106.582
Homozygous Lethal	Sigmoid	100	3	5	68	20	-113.629	100.926	113.629
Homozygous Lethal	Sigmoid	100	3	5	69	20	-112.232	115.81	115.81
Homozygous Lethal	Sigmoid	100	3	5	70	20	-111.405	115.629	115.629
Homozygous Lethal	Sigmoid	100	3	5	71	20	-107.201	114.707	114.707
Homozygous Lethal	Sigmoid	100	3	5	72	20	-110.809	109.88	110.809
Homozygous Lethal	Sigmoid	100	3	5	73	20	-113.005	108.003	113.005
Homozygous Lethal	Sigmoid	100	3	5	74	20	-107.747	109.071	109.071
Homozygous Lethal	Sigmoid	100	3	5	75	20	-114.224	99.9525	114.224
Homozygous Lethal	Sigmoid	100	3	5	76	20	-103.837	103.756	103.837
Homozygous Lethal	Sigmoid	100	3	5	77	20	-105.616	113.992	113.992
Homozygous Lethal	Sigmoid	100	3	5	78	20	-120.532	102.911	120.532
Homozygous Lethal	Sigmoid	100	3	5	79	20	-109.139	114.618	114.618
Homozygous Lethal	Sigmoid	100	3	5	80	20	-115.199	113.327	115.199
Homozygous Lethal	Sigmoid	100	3	5	81	20	-105.987	104.634	105.987
Homozygous Lethal	Sigmoid	100	3	5	82	20	-107.061	112.704	112.704
Homozygous Lethal	Sigmoid	100	3	5	83	20	-122.681	109.743	122.681
Homozygous Lethal	Sigmoid	100	3	5	84	20	-115.712	108.448	115.712
Homozygous Lethal	Sigmoid	100	3	5	85	20	-117.627	104.908	117.627
Homozygous Lethal	Sigmoid	100	3	5	86	20	-107.918	125.267	125.267
Homozygous Lethal	Sigmoid	100	3	5	87	20	-106.329	114.405	114.405
Homozygous Lethal	Sigmoid	100	3	5	88	20	-107.401	106.667	107.401
Homozygous Lethal	Sigmoid	100	3	5	89	20	-114.404	123.337	123.337
Homozygous Lethal	Sigmoid	100	3	5	90	20	-109.35	109.915	109.915
Homozygous Lethal	Sigmoid	100	3	5	91	20	-106.316	105.785	106.316
Homozygous Lethal	Sigmoid	100	3	5	92	20	-110.515	110.215	110.515
Homozygous Lethal	Sigmoid	100	3	5	93	20	-118.523	104.699	118.523
Homozygous Lethal	Sigmoid	100	3	5	94	20	-118.196	100.735	118.196
Homozygous Lethal	Sigmoid	100	3	5	95	20	-113.873	108.277	113.873
Homozygous Lethal	Sigmoid	100	3	5	96	20	-114.627	114.078	114.627
Homozygous Lethal	Sigmoid	100	3	0	1	20	-101.005	96.5891	101.005
Homozygous Lethal	Sigmoid	100	3	0	2	20	-98.0975	91.1305	98.0975
Homozygous Lethal	Sigmoid	100	3	0	3	20	-96.8905	96.5779	96.8905
Homozygous Lethal	Sigmoid	100	3	0	4	20	-97.4172	98.6422	98.6422
Homozygous Lethal	Sigmoid	100	3	0	5	20	-101.115	91.8463	101.115
Homozygous Lethal	Sigmoid	100	3	0	6	20	-101.028	94.1878	101.028
Homozygous Lethal	Sigmoid	100	3	0	7	20	-97.2272	101.358	101.358
Homozygous Lethal	Sigmoid	100	3	0	8	20	-92.9883	92.5815	92.9883
Homozygous Lethal	Sigmoid	100	3	0	9	20	-93.6696	99.0008	99.0008
Homozygous Lethal	Sigmoid	100	3	0	10	20	-99.7215	95.6287	99.7215
Homozygous Lethal	Sigmoid	100	3	0	11	20	-95.998	94.7086	95.998
Homozygous Lethal	Sigmoid	100	3	0	12	20	-91.8451	96.2643	96.2643
Homozygous Lethal	Sigmoid	100	3	0	13	20	-103.066	101.293	103.066
Homozygous Lethal	Sigmoid	100	3	0	14	20	-91.465	110.429	110.429
Homozygous Lethal	Sigmoid	100	3	0	15	20	-96.9605	102.11	102.11
Homozygous Lethal	Sigmoid	100	3	0	16	20	-89.4898	96.7597	96.7597
Homozygous Lethal	Sigmoid	100	3	0	17	20	-97.9126	97.2962	97.9126
Homozygous Lethal	Sigmoid	100	3	0	18	20	-98.0685	97.343	98.0685
Homozygous Lethal	Sigmoid	100	3	0	19	20	-97.8382	99.2866	99.2866
Homozygous Lethal	Sigmoid	100	3	0	20	20	-99.4851	99.0212	99.4851
Homozygous Lethal	Sigmoid	100	3	0	21	20	-97.7062	97.9316	97.9316
Homozygous Lethal	Sigmoid	100	3	0	22	20	-99.0529	105.508	105.508
Homozygous Lethal	Sigmoid	100	3	0	23	20	-96.8849	99.3728	99.3728
Homozygous Lethal	Sigmoid	100	3	0	24	20	-96.4607	95.2274	96.4607
Homozygous Lethal	Sigmoid	100	3	0	25	20	-96.6894	98.5735	98.5735
Homozygous Lethal	Sigmoid	100	3	0	26	20	-105.473	100.556	105.473
Homozygous Lethal	Sigmoid	100	3	0	27	20	-93.9196	91.1968	93.9196
Homozygous Lethal	Sigmoid	100	3	0	28	20	-96.5593	97.4192	97.4192
Homozygous Lethal	Sigmoid	100	3	0	29	20	-98.8365	99.7235	99.7235
Homozygous Lethal	Sigmoid	100	3	0	30	20	-100.04	96.9916	100.04
Homozygous Lethal	Sigmoid	100	3	0	31	20	-99.3491	97.7836	99.3491
Homozygous Lethal	Sigmoid	100	3	0	32	20	-97.5185	91.0851	97.5185
Homozygous Lethal	Sigmoid	100	3	0	33	20	-94.2324	93.3853	94.2324
Homozygous Lethal	Sigmoid	100	3	0	34	20	-99.387	101.128	101.128
Homozygous Lethal	Sigmoid	100	3	0	35	20	-104.268	95.5497	104.268
Homozygous Lethal	Sigmoid	100	3	0	36	20	-94.5262	99.1449	99.1449
Homozygous Lethal	Sigmoid	100	3	0	37	20	-100.402	102.548	102.548
Homozygous Lethal	Sigmoid	100	3	0	38	20	-93.6683	94.4388	94.4388
Homozygous Lethal	Sigmoid	100	3	0	39	20	-102.354	97.2851	102.354
Homozygous Lethal	Sigmoid	100	3	0	40	20	-102.978	99.1665	102.978
Homozygous Lethal	Sigmoid	100	3	0	41	20	-99.2914	89.4064	99.2914
Homozygous Lethal	Sigmoid	100	3	0	42	20	-95.3528	97.4794	97.4794
Homozygous Lethal	Sigmoid	100	3	0	43	20	-96.1464	106.108	106.108
Homozygous Lethal	Sigmoid	100	3	0	44	20	-97.6351	103.165	103.165
Homozygous Lethal	Sigmoid	100	3	0	45	20	-100.236	98.0841	100.236
Homozygous Lethal	Sigmoid	100	3	0	46	20	-90.0236	99.361	99.361
Homozygous Lethal	Sigmoid	100	3	0	47	20	-102.784	99.5479	102.784
Homozygous Lethal	Sigmoid	100	3	0	48	20	-95.0189	94.7191	95.0189
Homozygous Lethal	Sigmoid	100	3	0	49	20	-96.4898	101.023	101.023
Homozygous Lethal	Sigmoid	100	3	0	50	20	-92.173	103.998	103.998
Homozygous Lethal	Sigmoid	100	3	0	51	20	-94.7224	88.9176	94.7224
Homozygous Lethal	Sigmoid	100	3	0	52	20	-97.2608	102.871	102.871
Homozygous Lethal	Sigmoid	100	3	0	53	20	-105.319	95.4983	105.319
Homozygous Lethal	Sigmoid	100	3	0	54	20	-96.9079	99.01	99.01
Homozygous Lethal	Sigmoid	100	3	0	55	20	-95.1211	90.7429	95.1211
Homozygous Lethal	Sigmoid	100	3	0	56	20	-97.2417	98.0165	98.0165
Homozygous Lethal	Sigmoid	100	3	0	57	20	-100.837	100.888	100.888
Homozygous Lethal	Sigmoid	100	3	0	58	20	-93.985	92.4658	93.985
Homozygous Lethal	Sigmoid	100	3	0	59	20	-105.653	93.9415	105.653
Homozygous Lethal	Sigmoid	100	3	0	60	20	-91.3755	95.2864	95.2864
Homozygous Lethal	Sigmoid	100	3	0	61	20	-96.4576	101.342	101.342
Homozygous Lethal	Sigmoid	100	3	0	62	20	-98.9937	90.1885	98.9937
Homozygous Lethal	Sigmoid	100	3	0	63	20	-96.7918	99.6164	99.6164
Homozygous Lethal	Sigmoid	100	3	0	64	20	-103.614	99.7566	103.614
Homozygous Lethal	Sigmoid	100	3	0	65	20	-103.093	96.0269	103.093
Homozygous Lethal	Sigmoid	100	3	0	66	20	-98.0432	98.243	98.243
Homozygous Lethal	Sigmoid	100	3	0	67	20	-95.5942	96.7812	96.7812
Homozygous Lethal	Sigmoid	100	3	0	68	20	-95.9776	95.3948	95.9776
Homozygous Lethal	Sigmoid	100	3	0	69	20	-107.413	96.7071	107.413
Homozygous Lethal	Sigmoid	100	3	0	70	20	-107.8	100.428	107.8
Homozygous Lethal	Sigmoid	100	3	0	71	20	-99.8136	95.9037	99.8136
Homozygous Lethal	Sigmoid	100	3	0	72	20	-96.4377	101.744	101.744
Homozygous Lethal	Sigmoid	100	3	0	73	20	-105.205	102.393	105.205
Homozygous Lethal	Sigmoid	100	3	0	74	20	-98.7552	100.411	100.411
Homozygous Lethal	Sigmoid	100	3	0	75	20	-96.7114	103.218	103.218
Homozygous Lethal	Sigmoid	100	3	0	76	20	-91.9639	99.3689	99.3689
Homozygous Lethal	Sigmoid	100	3	0	77	20	-98.6091	100.552	100.552
Homozygous Lethal	Sigmoid	100	3	0	78	20	-93.1471	92.0016	93.1471
Homozygous Lethal	Sigmoid	100	3	0	79	20	-93.3062	91.9916	93.3062
Homozygous Lethal	Sigmoid	100	3	0	80	20	-95.3587	95.4448	95.4448
Homozygous Lethal	Sigmoid	100	3	0	81	20	-99.7556	101.7	101.7
Homozygous Lethal	Sigmoid	100	3	0	82	20	-92.7867	100.687	100.687
Homozygous Lethal	Sigmoid	100	3	0	83	20	-102.423	104.515	104.515
Homozygous Lethal	Sigmoid	100	3	0	84	20	-99.8317	100.515	100.515
Homozygous Lethal	Sigmoid	100	3	0	85	20	-98.8514	97.5851	98.8514
Homozygous Lethal	Sigmoid	100	3	0	86	20	-99.5682	103.844	103.844
Homozygous Lethal	Sigmoid	100	3	0	87	20	-94.4022	97.7122	97.7122
Homozygous Lethal	Sigmoid	100	3	0	88	20	-97.5336	100.148	100.148
Homozygous Lethal	Sigmoid	100	3	0	89	20	-91.4916	97.8047	97.8047
Homozygous Lethal	Sigmoid	100	3	0	90	20	-94.1623	100.956	100.956
Homozygous Lethal	Sigmoid	100	3	0	91	20	-99.214	96.6936	99.214
Homozygous Lethal	Sigmoid	100	3	0	92	20	-98.8243	95.8033	98.8243
Homozygous Lethal	Sigmoid	100	3	0	93	20	-100.403	104.03	104.03
Homozygous Lethal	Sigmoid	100	3	0	94	20	-95.8255	93.9248	95.8255
Homozygous Lethal	Sigmoid	100	3	0	95	20	-107.368	94.7487	107.368
Homozygous Lethal	Sigmoid	100	3	0	96	20	-94.7212	98.2474	98.2474
Neutral	Sigmoid	100	3	10	1	20	-148.788	144.602	148.788
Neutral	Sigmoid	100	3	10	2	20	-144.525	159.542	159.542
Neutral	Sigmoid	100	3	10	3	20	-153.676	138.01	153.676
Neutral	Sigmoid	100	3	10	4	20	-154.729	146.278	154.729
Neutral	Sigmoid	100	3	10	5	20	-152.401	144.754	152.401
Neutral	Sigmoid	100	3	10	6	20	-150.177	158.288	158.288
Neutral	Sigmoid	100	3	10	7	20	-169.496	145.329	169.496
Neutral	Sigmoid	100	3	10	8	20	-155.011	143.011	155.011
Neutral	Sigmoid	100	3	10	9	20	-131.949	161.855	161.855
Neutral	Sigmoid	100	3	10	10	20	-157.992	148.144	157.992
Neutral	Sigmoid	100	3	10	11	20	-155.365	165.546	165.546
Neutral	Sigmoid	100	3	10	12	20	-155.304	149.827	155.304
Neutral	Sigmoid	100	3	10	13	20	-159.8	161.684	161.684
Neutral	Sigmoid	100	3	10	14	20	-144.542	136.065	144.542
Neutral	Sigmoid	100	3	10	15	20	-154.492	155.262	155.262
Neutral	Sigmoid	100	3	10	16	20	-138.766	133.354	138.766
Neutral	Sigmoid	100	3	10	17	20	-162.718	156.757	162.718
Neutral	Sigmoid	100	3	10	18	20	-158.222	159.349	159.349
Neutral	Sigmoid	100	3	10	19	20	-166.949	152.734	166.949
Neutral	Sigmoid	100	3	10	20	20	-154.604	175.21	175.21
Neutral	Sigmoid	100	3	10	21	20	-149.508	145.596	149.508
Neutral	Sigmoid	100	3	10	22	20	-146.733	161.187	161.187
Neutral	Sigmoid	100	3	10	23	20	-159.955	126.528	159.955
Neutral	Sigmoid	100	3	10	24	20	-144.442	150.827	150.827
Neutral	Sigmoid	100	3	10	25	20	-137.272	161.397	161.397
Neutral	Sigmoid	100	3	10	26	20	-148.573	154.1	154.1
Neutral	Sigmoid	100	3	10	27	20	-151.997	161.202	161.202
Neutral	Sigmoid	100	3	10	28	20	-151.886	146.326	151.886
Neutral	Sigmoid	100	3	10	29	20	-144.967	147.125	147.125
Neutral	Sigmoid	100	3	10	30	20	-151.421	154.04	154.04
Neutral	Sigmoid	100	3	10	31	20	-158.15	143.431	158.15
Neutral	Sigmoid	100	3	10	32	20	-155.573	144.616	155.573
Neutral	Sigmoid	100	3	10	33	20	-146.862	136.141	146.862
Neutral	Sigmoid	100	3	10	34	20	-141.754	165.897	165.897
Neutral	Sigmoid	100	3	10	35	20	-158.744	144.771	158.744
Neutral	Sigmoid	100	3	10	36	20	-155.407	166.48	166.48
Neutral	Sigmoid	100	3	10	37	20	-168.534	152.433	168.534
Neutral	Sigmoid	100	3	10	38	20	-144.286	149.842	149.842
Neutral	Sigmoid	100	3	10	39	20	-154.23	138.211	154.23
Neutral	Sigmoid	100	3	10	40	20	-160.322	153.165	160.322
Neutral	Sigmoid	100	3	10	41	20	-142.413	147.927	147.927
Neutral	Sigmoid	100	3	10	42	20	-150.591	164.44	164.44
Neutral	Sigmoid	100	3	10	43	20	-155.341	148.159	155.341
Neutral	Sigmoid	100	3	10	44	20	-157.559	142.277	157.559
Neutral	Sigmoid	100	3	10	45	20	-155.503	152.033	155.503
Neutral	Sigmoid	100	3	10	46	20	-147.623	142.977	147.623
Neutral	Sigmoid	100	3	10	47	20	-156.822	154.882	156.822
Neutral	Sigmoid	100	3	10	48	20	-150.419	155.151	155.151
Neutral	Sigmoid	100	3	10	49	20	-154.009	160.081	160.081
Neutral	Sigmoid	100	3	10	50	20	-167.958	147.235	167.958
Neutral	Sigmoid	100	3	10	51	20	-164.904	146.717	164.904
Neutral	Sigmoid	100	3	10	52	20	-162.265	158.794	162.265
Neutral	Sigmoid	100	3	10	53	20	-156.759	167.502	167.502
Neutral	Sigmoid	100	3	10	54	20	-155.413	149.601	155.413
Neutral	Sigmoid	100	3	10	55	20	-167.159	160.698	167.159
Neutral	Sigmoid	100	3	10	56	20	-153.673	145.862	153.673
Neutral	Sigmoid	100	3	10	57	20	-153.836	177.399	177.399
Neutral	Sigmoid	100	3	10	58	20	-153.224	163.06	163.06
Neutral	Sigmoid	100	3	10	59	20	-149.525	144.959	149.525
Neutral	Sigmoid	100	3	10	60	20	-154.862	146.442	154.862
Neutral	Sigmoid	100	3	10	61	20	-140.649	147.957	147.957
Neutral	Sigmoid	100	3	10	62	20	-153.235	160.963	160.963
Neutral	Sigmoid	100	3	10	63	20	-147.839	155.909	155.909
Neutral	Sigmoid	100	3	10	64	20	-141.968	162.024	162.024
Neutral	Sigmoid	100	3	10	65	20	-150.592	157.005	157.005
Neutral	Sigmoid	100	3	10	66	20	-153.99	153.829	153.99
Neutral	Sigmoid	100	3	10	67	20	-143.32	147.323	147.323
Neutral	Sigmoid	100	3	10	68	20	-152.384	162.85	162.85
Neutral	Sigmoid	100	3	10	69	20	-159.307	158.397	159.307
Neutral	Sigmoid	100	3	10	70	20	-181.223	165.218	181.223
Neutral	Sigmoid	100	3	10	71	20	-156.304	154.597	156.304
Neutral	Sigmoid	100	3	10	72	20	-157.368	163.075	163.075
Neutral	Sigmoid	100	3	10	73	20	-173.902	148.524	173.902
Neutral	Sigmoid	100	3	10	74	20	-157.277	155.949	157.277
Neutral	Sigmoid	100	3	10	75	20	-156.593	163.413	163.413
Neutral	Sigmoid	100	3	10	76	20	-149.685	158.275	158.275
Neutral	Sigmoid	100	3	10	77	20	-147.245	149.219	149.219
Neutral	Sigmoid	100	3	10	78	20	-168.413	159.189	168.413
Neutral	Sigmoid	100	3	10	79	20	-151.658	145.152	151.658
Neutral	Sigmoid	100	3	10	80	20	-160.372	156.759	160.372
Neutral	Sigmoid	100	3	10	81	20	-155.051	158.326	158.326
Neutral	Sigmoid	100	3	10	82	20	-166.912	149.829	166.912
Neutral	Sigmoid	100	3	10	83	20	-152.227	148.548	152.227
Neutral	Sigmoid	100	3	10	84	20	-166.103	152.645	166.103
Neutral	Sigmoid	100	3	10	85	20	-154.238	150.01	154.238
Neutral	Sigmoid	100	3	10	86	20	-142.926	137.958	142.926
Neutral	Sigmoid	100	3	10	87	20	-146.359	143.737	146.359
Neutral	Sigmoid	100	3	10	88	20	-145.111	148.849	148.849
Neutral	Sigmoid	100	3	10	89	20	-151.75	150.72	151.75
Neutral	Sigmoid	100	3	10	90	20	-158.491	156.307	158.491
Neutral	Sigmoid	100	3	10	91	20	-153.829	156.52	156.52
Neutral	Sigmoid	100	3	10	92	20	-140.652	156.568	156.568
Neutral	Sigmoid	100	3	10	93	20	-147.299	156.911	156.911
Neutral	Sigmoid	100	3	10	94	20	-165.474	162.33	165.474
Neutral	Sigmoid	100	3	10	95	20	-159.181	149.182	159.181
Neutral	Sigmoid	100	3	10	96	20	-156.57	146.457	156.57
Neutral	Sigmoid	100	3	5	1	20	-120.713	132.539	132.539
Neutral	Sigmoid	100	3	5	2	20	-120.087	138.454	138.454
Neutral	Sigmoid	100	3	5	3	20	-135.274	130.641	135.274
Neutral	Sigmoid	100	3	5	4	20	-140.257	125.41	140.257
Neutral	Sigmoid	100	3	5	5	20	-135.86	133.632	135.86
Neutral	Sigmoid	100	3	5	6	20	-124.979	129.187	129.187
Neutral	Sigmoid	100	3	5	7	20	-129.662	132.692	132.692
Neutral	Sigmoid	100	3	5	8	20	-126.788	123.355	126.788
Neutral	Sigmoid	100	3	5	9	20	-133.596	133.799	133.799
Neutral	Sigmoid	100	3	5	10	20	-118.461	125.353	125.353
Neutral	Sigmoid	100	3	5	11	20	-120.106	140.482	140.482
Neutral	Sigmoid	100	3	5	12	20	-121.907	125.621	125.621
Neutral	Sigmoid	100	3	5	13	20	-120.681	129.221	129.221
Neutral	Sigmoid	100	3	5	14	20	-133.156	127.783	133.156
Neutral	Sigmoid	100	3	5	15	20	-128.602	127.264	128.602
Neutral	Sigmoid	100	3	5	16	20	-131.552	128.738	131.552
Neutral	Sigmoid	100	3	5	17	20	-131.629	132.991	132.991
Neutral	Sigmoid	100	3	5	18	20	-127.362	120.648	127.362
Neutral	Sigmoid	100	3	5	19	20	-116.475	144.075	144.075
Neutral	Sigmoid	100	3	5	20	20	-134.273	141.713	141.713
Neutral	Sigmoid	100	3	5	21	20	-124.763	127.645	127.645
Neutral	Sigmoid	100	3	5	22	20	-129.983	141.307	141.307
Neutral	Sigmoid	100	3	5	23	20	-131.824	128.511	131.824
Neutral	Sigmoid	100	3	5	24	20	-125.209	132.983	132.983
Neutral	Sigmoid	100	3	5	25	20	-128.767	137.429	137.429
Neutral	Sigmoid	100	3	5	26	20	-134.82	123.248	134.82
Neutral	Sigmoid	100	3	5	27	20	-129.436	128.924	129.436
Neutral	Sigmoid	100	3	5	28	20	-149.859	127.015	149.859
Neutral	Sigmoid	100	3	5	29	20	-130.66	147.972	147.972
Neutral	Sigmoid	100	3	5	30	20	-122.548	114.08	122.548
Neutral	Sigmoid	100	3	5	31	20	-127.291	131.229	131.229
Neutral	Sigmoid	100	3	5	32	20	-139.769	131.335	139.769
Neutral	Sigmoid	100	3	5	33	20	-133.114	128.48	133.114
Neutral	Sigmoid	100	3	5	34	20	-131.804	128.897	131.804
Neutral	Sigmoid	100	3	5	35	20	-115.846	147.327	147.327
Neutral	Sigmoid	100	3	5	36	20	-122.868	130.318	130.318
Neutral	Sigmoid	100	3	5	37	20	-123.416	129.394	129.394
Neutral	Sigmoid	100	3	5	38	20	-132.659	125.695	132.659
Neutral	Sigmoid	100	3	5	39	20	-126.529	127.919	127.919
Neutral	Sigmoid	100	3	5	40	20	-128.99	127.206	128.99
Neutral	Sigmoid	100	3	5	41	20	-125.181	120.227	125.181
Neutral	Sigmoid	100	3	5	42	20	-138.028	130.08	138.028
Neutral	Sigmoid	100	3	5	43	20	-130.129	148.198	148.198
Neutral	Sigmoid	100	3	5	44	20	-125.867	135.009	135.009
Neutral	Sigmoid	100	3	5	45	20	-124.577	130.153	130.153
Neutral	Sigmoid	100	3	5	46	20	-127.093	133.671	133.671
Neutral	Sigmoid	100	3	5	47	20	-136.069	125.291	136.069
Neutral	Sigmoid	100	3	5	48	20	-131.068	123.967	131.068
Neutral	Sigmoid	100	3	5	49	20	-129.219	149.98	149.98
Neutral	Sigmoid	100	3	5	50	20	-132.032	126.336	132.032
Neutral	Sigmoid	100	3	5	51	20	-130.717	123.457	130.717
Neutral	Sigmoid	100	3	5	52	20	-127.274	129.927	129.927
Neutral	Sigmoid	100	3	5	53	20	-116.994	128.87	128.87
Neutral	Sigmoid	100	3	5	54	20	-120.14	125.382	125.382
Neutral	Sigmoid	100	3	5	55	20	-128.834	127.313	128.834
Neutral	Sigmoid	100	3	5	56	20	-128.47	126.996	128.47
Neutral	Sigmoid	100	3	5	57	20	-129.769	129.287	129.769
Neutral	Sigmoid	100	3	5	58	20	-113.1	119.341	119.341
Neutral	Sigmoid	100	3	5	59	20	-135.935	120.143	135.935
Neutral	Sigmoid	100	3	5	60	20	-119.948	118.8	119.948
Neutral	Sigmoid	100	3	5	61	20	-129.46	118.446	129.46
Neutral	Sigmoid	100	3	5	62	20	-129.863	126.786	129.863
Neutral	Sigmoid	100	3	5	63	20	-129.624	135.407	135.407
Neutral	Sigmoid	100	3	5	64	20	-139.082	141.146	141.146
Neutral	Sigmoid	100	3	5	65	20	-130.827	126.167	130.827
Neutral	Sigmoid	100	3	5	66	20	-129.95	140.547	140.547
Neutral	Sigmoid	100	3	5	67	20	-133.067	124.439	133.067
Neutral	Sigmoid	100	3	5	68	20	-137.912	133.782	137.912
Neutral	Sigmoid	100	3	5	69	20	-124.287	151.044	151.044
Neutral	Sigmoid	100	3	5	70	20	-126.002	129.71	129.71
Neutral	Sigmoid	100	3	5	71	20	-127.24	132.23	132.23
Neutral	Sigmoid	100	3	5	72	20	-123.141	127.974	127.974
Neutral	Sigmoid	100	3	5	73	20	-131.289	131.529	131.529
Neutral	Sigmoid	100	3	5	74	20	-118.01	131.087	131.087
Neutral	Sigmoid	100	3	5	75	20	-143.775	127.682	143.775
Neutral	Sigmoid	100	3	5	76	20	-128.458	118.551	128.458
Neutral	Sigmoid	100	3	5	77	20	-129.591	121.272	129.591
Neutral	Sigmoid	100	3	5	78	20	-151.973	134.004	151.973
Neutral	Sigmoid	100	3	5	79	20	-127.081	131.096	131.096
Neutral	Sigmoid	100	3	5	80	20	-118.263	126.612	126.612
Neutral	Sigmoid	100	3	5	81	20	-135.392	118.695	135.392
Neutral	Sigmoid	100	3	5	82	20	-128.056	125.493	128.056
Neutral	Sigmoid	100	3	5	83	20	-129.081	141.801	141.801
Neutral	Sigmoid	100	3	5	84	20	-134.427	137.572	137.572
Neutral	Sigmoid	100	3	5	85	20	-118.988	129.467	129.467
Neutral	Sigmoid	100	3	5	86	20	-138.377	118.082	138.377
Neutral	Sigmoid	100	3	5	87	20	-129.838	133.005	133.005
Neutral	Sigmoid	100	3	5	88	20	-118.378	134.034	134.034
Neutral	Sigmoid	100	3	5	89	20	-126.611	142.99	142.99
Neutral	Sigmoid	100	3	5	90	20	-138.485	126.427	138.485
Neutral	Sigmoid	100	3	5	91	20	-121.716	141.228	141.228
Neutral	Sigmoid	100	3	5	92	20	-126.366	122.113	126.366
Neutral	Sigmoid	100	3	5	93	20	-135.924	129.554	135.924
Neutral	Sigmoid	100	3	5	94	20	-119.696	124.693	124.693
Neutral	Sigmoid	100	3	5	95	20	-138.169	132.212	138.169
Neutral	Sigmoid	100	3	5	96	20	-120.557	123.52	123.52
Neutral	Sigmoid	100	3	0	1	20	-112.834	113.292	113.292
Neutral	Sigmoid	100	3	0	2	20	-107.032	108.614	108.614
Neutral	Sigmoid	100	3	0	3	20	-115.515	109.334	115.515
Neutral	Sigmoid	100	3	0	4	20	-106.014	107.427	107.427
Neutral	Sigmoid	100	3	0	5	20	-103.848	111.949	111.949
Neutral	Sigmoid	100	3	0	6	20	-112.904	116.161	116.161
Neutral	Sigmoid	100	3	0	7	20	-104.494	112.425	112.425
Neutral	Sigmoid	100	3	0	8	20	-105.133	110.273	110.273
Neutral	Sigmoid	100	3	0	9	20	-114.816	104.707	114.816
Neutral	Sigmoid	100	3	0	10	20	-112.478	105.396	112.478
Neutral	Sigmoid	100	3	0	11	20	-110.337	116.676	116.676
Neutral	Sigmoid	100	3	0	12	20	-103.893	104.058	104.058
Neutral	Sigmoid	100	3	0	13	20	-105.954	109.353	109.353
Neutral	Sigmoid	100	3	0	14	20	-104.386	113.5	113.5
Neutral	Sigmoid	100	3	0	15	20	-111.862	110.567	111.862
Neutral	Sigmoid	100	3	0	16	20	-108.229	104.434	108.229
Neutral	Sigmoid	100	3	0	17	20	-105.431	112.995	112.995
Neutral	Sigmoid	100	3	0	18	20	-102.336	111.428	111.428
Neutral	Sigmoid	100	3	0	19	20	-109.973	114.859	114.859
Neutral	Sigmoid	100	3	0	20	20	-103.347	107.341	107.341
Neutral	Sigmoid	100	3	0	21	20	-105.123	105.187	105.187
Neutral	Sigmoid	100	3	0	22	20	-107.815	106.359	107.815
Neutral	Sigmoid	100	3	0	23	20	-103.711	114.911	114.911
Neutral	Sigmoid	100	3	0	24	20	-109.719	107.311	109.719
Neutral	Sigmoid	100	3	0	25	20	-106.214	107.854	107.854
Neutral	Sigmoid	100	3	0	26	20	-106.572	107.921	107.921
Neutral	Sigmoid	100	3	0	27	20	-102.063	109.965	109.965
Neutral	Sigmoid	100	3	0	28	20	-108.989	106.649	108.989
Neutral	Sigmoid	100	3	0	29	20	-110.902	108.112	110.902
Neutral	Sigmoid	100	3	0	30	20	-103.031	106.521	106.521
Neutral	Sigmoid	100	3	0	31	20	-109.685	110.46	110.46
Neutral	Sigmoid	100	3	0	32	20	-106.653	103.962	106.653
Neutral	Sigmoid	100	3	0	33	20	-112.021	118.147	118.147
Neutral	Sigmoid	100	3	0	34	20	-113.339	115.768	115.768
Neutral	Sigmoid	100	3	0	35	20	-107.468	102.255	107.468
Neutral	Sigmoid	100	3	0	36	20	-109.086	113.381	113.381
Neutral	Sigmoid	100	3	0	37	20	-106.979	110.42	110.42
Neutral	Sigmoid	100	3	0	38	20	-108.56	103.636	108.56
Neutral	Sigmoid	100	3	0	39	20	-107.993	108.742	108.742
Neutral	Sigmoid	100	3	0	40	20	-103.22	122.577	122.577
Neutral	Sigmoid	100	3	0	41	20	-109.163	108.464	109.163
Neutral	Sigmoid	100	3	0	42	20	-105.564	104.334	105.564
Neutral	Sigmoid	100	3	0	43	20	-115.826	112.953	115.826
Neutral	Sigmoid	100	3	0	44	20	-106.888	110.66	110.66
Neutral	Sigmoid	100	3	0	45	20	-113.288	103.028	113.288
Neutral	Sigmoid	100	3	0	46	20	-104.41	109.647	109.647
Neutral	Sigmoid	100	3	0	47	20	-103.112	115.289	115.289
Neutral	Sigmoid	100	3	0	48	20	-107.304	108.005	108.005
Neutral	Sigmoid	100	3	0	49	20	-112.257	106.128	112.257
Neutral	Sigmoid	100	3	0	50	20	-105.326	107.692	107.692
Neutral	Sigmoid	100	3	0	51	20	-114.103	109.742	114.103
Neutral	Sigmoid	100	3	0	52	20	-115.514	111.397	115.514
Neutral	Sigmoid	100	3	0	53	20	-98.0044	110.86	110.86
Neutral	Sigmoid	100	3	0	54	20	-108.198	104.412	108.198
Neutral	Sigmoid	100	3	0	55	20	-110.819	113.954	113.954
Neutral	Sigmoid	100	3	0	56	20	-111.513	110.055	111.513
Neutral	Sigmoid	100	3	0	57	20	-105.462	112.92	112.92
Neutral	Sigmoid	100	3	0	58	20	-110.234	105.54	110.234
Neutral	Sigmoid	100	3	0	59	20	-109.781	124.825	124.825
Neutral	Sigmoid	100	3	0	60	20	-109.231	106.34	109.231
Neutral	Sigmoid	100	3	0	61	20	-110.556	110.376	110.556
Neutral	Sigmoid	100	3	0	62	20	-109.023	110.951	110.951
Neutral	Sigmoid	100	3	0	63	20	-107.204	114.559	114.559
Neutral	Sigmoid	100	3	0	64	20	-112.346	105.335	112.346
Neutral	Sigmoid	100	3	0	65	20	-112.766	107.832	112.766
Neutral	Sigmoid	100	3	0	66	20	-114.098	95.9448	114.098
Neutral	Sigmoid	100	3	0	67	20	-105.177	110.915	110.915
Neutral	Sigmoid	100	3	0	68	20	-102.847	115.913	115.913
Neutral	Sigmoid	100	3	0	69	20	-107.428	109.507	109.507
Neutral	Sigmoid	100	3	0	70	20	-104.311	107.825	107.825
Neutral	Sigmoid	100	3	0	71	20	-102.443	106.794	106.794
Neutral	Sigmoid	100	3	0	72	20	-106.803	110.068	110.068
Neutral	Sigmoid	100	3	0	73	20	-115.41	107.006	115.41
Neutral	Sigmoid	100	3	0	74	20	-113.399	106.727	113.399
Neutral	Sigmoid	100	3	0	75	20	-109.87	104.529	109.87
Neutral	Sigmoid	100	3	0	76	20	-104.857	105.468	105.468
Neutral	Sigmoid	100	3	0	77	20	-117.331	102.272	117.331
Neutral	Sigmoid	100	3	0	78	20	-105.243	112.213	112.213
Neutral	Sigmoid	100	3	0	79	20	-109.64	105.468	109.64
Neutral	Sigmoid	100	3	0	80	20	-112.125	112.014	112.125
Neutral	Sigmoid	100	3	0	81	20	-124.091	102.077	124.091
Neutral	Sigmoid	100	3	0	82	20	-110.787	111.416	111.416
Neutral	Sigmoid	100	3	0	83	20	-101.299	105.053	105.053
Neutral	Sigmoid	100	3	0	84	20	-106.37	106.733	106.733
Neutral	Sigmoid	100	3	0	85	20	-105.522	102.611	105.522
Neutral	Sigmoid	100	3	0	86	20	-107.897	104.244	107.897
Neutral	Sigmoid	100	3	0	87	20	-111.805	99.4744	111.805
Neutral	Sigmoid	100	3	0	88	20	-112.376	119.163	119.163
Neutral	Sigmoid	100	3	0	89	20	-105.23	110.807	110.807
Neutral	Sigmoid	100	3	0	90	20	-107.165	108.57	108.57
Neutral	Sigmoid	100	3	0	91	20	-113.645	110.19	113.645
Neutral	Sigmoid	100	3	0	92	20	-103.373	108.517	108.517
Neutral	Sigmoid	100	3	0	93	20	-113.291	103.186	113.291
Neutral	Sigmoid	100	3	0	94	20	-106.91	117.226	117.226
Neutral	Sigmoid	100	3	0	95	20	-108.684	102.455	108.684
Neutral	Sigmoid	100	3	0	96	20	-107.018	102.34	107.018
